# Supplementary material for: Ezh2-dCas9 and KRAB-dCas9 enable engineering of epigenetic memory in a context-dependent manner
Source: Epigenetics Chromatin. 2019 May 3;12:26. doi: 10.1186/s13072-019-0275-8 (PMC6498470; doi:10.1186/s13072-019-0275-8)
Supplement: Supplementary file 2 — Additional file 2: Table S1. gRNA target sequences, predicted off-target sites and oligonucleotide sequences of RT-qPCR primers. [file 13072_2019_275_MOESM2_ESM.xlsx]

## Sheet: gRNA target sequences
Supplemental Table S1: gRNA target sequences, predicted off-target sites and oligonucleotide sequences of RT-qPCR primers.
Genomic target sequences of traditional and MS2 guide RNAs
Target gene	gRNA	Target sequence (N19) including PAM	traditional gRNA	MS2 gRNA
HER2/ERBB2	HER2 gRNA1	GAATTTATCCCGGACTCCGGGG	G-N19	N19
	HER2 gRNA2	GTTGGAATGCAGTTGGAGGGGG	G-N19	N19
	HER2 gRNA3	ATTCCAGAAGATATGCCCCGGG	G-N19	N19
SNURF (human)	SNURF gRNA1	GCTGGCGCGCATGCTCAGGCGG	G-N19	-
	SNURF gRNA2	GCAAACAAGCACGCCTGCGCGG	G-N19	-
	SNURF gRNA3	ATTGATCCCAGGTTGCTTATGG	G-N19	-
	SNURF gRNA4	CCGCACATAGGAAGACCTGAGG	G-N19	-
Snurf (mouse)	Snurf gRNA1	CTCCCTACGCATGCGTCCCAGG	G-N19	N19
	Snurf gRNA2	GGCAGGACATTCCGGTCAGAGG	G-N19	N19
	Snurf gRNA3	GACAGAGACCCCTGCATTGCGG	G-N19	-
TRPM4	TRPM4 gRNA1	GTCTCTGTCCCCCTCTCCGTGGG	G-N20	-
	TRPM4 gRNA2	TAAATTGTCCCCTCCCTGTCTGG	G-N20	-
	TRPM4 gRNA 3	CGGGTCCCAGGCCGCGATAAGGG	G-N20	-
	TRPM4 gRNA 4	AGCAGGTGAGCGCCGGACCAGGG	G-N20	-

## Sheet: predicted off-targets
Supplemental Table S1: gRNA target sequences, predicted off-target sites and oligonucleotide sequences of RT-qPCR primers.
Off-target sites for HER2 gRNAs predicted by Cas-OFFinder
gRNA	crRNA	DNA	Chromosome	Position	Direction	Mismatches
Her2 gRNA3	ATTCCAGAAGATATGCCCCNGG	ATcCCAGAAGAaATGCCCgAGG	chr8	16019923	+	3
	ATTCCAGAAGATATGCCCCNGG	ATTCCAGAAGATAcctCCCAGG	chr3	26464592	+	3
	ATTCCAGAAGATATGCCCCNGG	ATTCCAGAAGAaAgGCtCCAGG	chr3	194814523	-	3
	ATTCCAGAAGATATGCCCCNGG	AcTCCAGAAGAcATaCCCCTGG	chr7	51839946	+	3
	ATTCCAGAAGATATGCCCCNGG	tTTCtAGAAGATAgGCCCCTGG	chr7	104731280	-	3
	ATTCCAGAAGATATGCCCCNGG	cTTCCAGAAGATATcaCCCTGG	chr4	65541077	-	3
	ATTCCAGAAGATATGCCCCNGG	AggCCAGAAGAcATGCCCCAGG	chr4	125821312	+	3
	ATTCCAGAAGATATGCCCCNGG	ATTCtAGAAGcTcTGCCCCAGG	chr4	142081163	+	3
	ATTCCAGAAGATATGCCCCNGG	ATTCCAGAAGATATtggCCAGG	chr5	146995788	-	3
	ATTCCAGAAGATATGCCCCNGG	ATTCCAGAAGAaATGtCCCGGG	chr16	3743405	-	2
	ATTCCAGAAGATATGCCCCNGG	ATTCCAGAAcATATGaCCaGGG	chr16	25768964	-	3
	ATTCCAGAAGATATGCCCCNGG	ATTCCAGAAGATtgGCCtCTGG	chr16	71416927	+	3
	ATTCCAGAAGATATGCCCCNGG	ATTCCAGAAGAaAgGCCCaGGG	chr1	84110799	+	3
	ATTCCAGAAGATATGCCCCNGG	ATTCCAGAAGATATtCtCCAGG	chr13	21732059	-	2
	ATTCCAGAAGATATGCCCCNGG	cTTCCAGAAtAaATGCCCCTGG	chr13	44499378	-	3
	ATTCCAGAAGATATGCCCCNGG	ATTCCAGAccATATGCtCCTGG	chr13	45433526	+	3
	ATTCCAGAAGATATGCCCCNGG	ATTCCAtAAaATtTGCCCCTGG	chr2	150082614	+	3
	ATTCCAGAAGATATGCCCCNGG	ATTCCAGgAGATcTGCtCCTGG	chr2	192203216	+	3
	ATTCCAGAAGATATGCCCCNGG	ATcCCAaAAGAgATGCCCCTGG	chr15	35396830	+	3
	ATTCCAGAAGATATGCCCCNGG	ATTCtgGAAGATATcCCCCAGG	chr17	27613496	+	3
	ATTCCAGAAGATATGCCCCNGG	cTTCCAGtAaATATGCCCCTGG	chr17	28667665	-	3
	ATTCCAGAAGATATGCCCCNGG	ATTCCAGAAGATATGCCCCGGG	chr17	37855800	+	0
	ATTCCAGAAGATATGCCCCNGG	ATTCCAGAAGAcATGaCtCTGG	chr10	8986594	+	3
	ATTCCAGAAGATATGCCCCNGG	ATTaCAGcAGATtTGCCCCAGG	chr10	82555652	-	3
	ATTCCAGAAGATATGCCCCNGG	ATTCCAGAAGATActCCaCTGG	chr6	21104818	+	3
	ATTCCAGAAGATATGCCCCNGG	ATTCCAcAAGATATctCCCTGG	chr6	83570597	+	3
	ATTCCAGAAGATATGCCCCNGG	gTTaCAGAAGATAcGCCCCAGG	chr9	126405900	+	3
	ATTCCAGAAGATATGCCCCNGG	AcTCCAGAAGATgTGgCCCTGG	chrX	130084772	-	3
	ATTCCAGAAGATATGCCCCNGG	ATTCCtGcAGAgATGCCCCAGG	chrX	151823042	-	3
HER2 gRNA1	GAATTTATCCCGGACTCCGNGG	GAATTTATCCtGGACTgCaAGG	chr12	101419518	+	3
	GAATTTATCCCGGACTCCGNGG	ttAaTTATCCCGGACTCCGTGG	chr13	112136244	-	3
	GAATTTATCCCGGACTCCGNGG	GAATTTATCCCGGACTCCGGGG	chr17	37856013	+	0
	GAATTTATCCCGGACTCCGNGG	GAAaTTATCCtGGACTCCcTGG	chr10	45268761	-	3
HER2 gRNA2	GTTGGAATGCAGTTGGAGGNGG	GTTGGAATGCAGTTGGAGGGGG	chr17	37856194	+	0
	GTTGGAATGCAGTTGGAGGNGG	GTTGGAATGCAGTaaGAGGCGG	chr12	659385	-	2
	GTTGGAATGCAGTTGGAGGNGG	GTTGGAgTGCAGTgGGAGGTGG	chr12	80940029	-	2
	GTTGGAATGCAGTTGGAGGNGG	GaTGGAATGCAGgTGGAGGTGG	chr12	125498526	-	2
	GTTGGAATGCAGTTGGAGGNGG	GgaGGAATGCAGTTGGAGGTGG	chr3	69946390	+	2
	GTTGGAATGCAGTTGGAGGNGG	GTgGGAATGCAGTTGGgGGAGG	chr19	14177187	+	2
	GTTGGAATGCAGTTGGAGGNGG	GcTGGAATGCAGTTGGAtGGGG	chr10	82973250	+	2
	GTTGGAATGCAGTTGGAGGNGG	GTTGGAATGCAtTTaGAGGTGG	chr9	109434254	+	2
	GTTGGAATGCAGTTGGAGGNGG	GTTGGggTGCAGTTGGAGGTGG	chr9	131484909	+	2
	GTTGGAATGCAGTTGGAGGNGG	GaTGGAATGCAGTaGaAGGGGG	chr8	4403507	-	3
	GTTGGAATGCAGTTGGAGGNGG	tTaGGAATGCAGTaGGAGGTGG	chr8	107192672	-	3
	GTTGGAATGCAGTTGGAGGNGG	tTTGGAATGCAGTTaaAGGAGG	chr8	131128715	-	3
	GTTGGAATGCAGTTGGAGGNGG	GTgGGgATGaAGTTGGAGGAGG	chr12	1467956	+	3
	GTTGGAATGCAGTTGGAGGNGG	GgaGGAATGCAGcTGGAGGAGG	chr12	53319003	+	3
	GTTGGAATGCAGTTGGAGGNGG	tTTGGAATGgAGTgGGAGGTGG	chr12	118286153	+	3
	GTTGGAATGCAGTTGGAGGNGG	GTTGGAATGgAGTTGGgGcGGG	chr12	122209313	+	3
	GTTGGAATGCAGTTGGAGGNGG	GTTtGAATGCcGcTGGAGGGGG	chr12	131724371	-	3
	GTTGGAATGCAGTTGGAGGNGG	GTTGGAATGCAacgGGAGGTGG	chr3	10712896	+	3
	GTTGGAATGCAGTTGGAGGNGG	GTTGGgATGgAGaTGGAGGAGG	chr3	58625507	+	3
	GTTGGAATGCAGTTGGAGGNGG	GTTGGgAgGCAGTTGGgGGTGG	chr3	182326807	-	3
	GTTGGAATGCAGTTGGAGGNGG	GTgGaAATGCAGTgGGAGGAGG	chr7	41506622	-	3
	GTTGGAATGCAGTTGGAGGNGG	GaTGcAAgGCAGTTGGAGGGGG	chr7	80192975	+	3
	GTTGGAATGCAGTTGGAGGNGG	GTTGGAATaCAGTTtcAGGTGG	chr7	109892560	-	3
	GTTGGAATGCAGTTGGAGGNGG	GcTGGAATGCAGTgGcAGGAGG	chr4	2588425	+	3
	GTTGGAATGCAGTTGGAGGNGG	GTTGGAAgGCAGccGGAGGAGG	chr4	8769549	-	3
	GTTGGAATGCAGTTGGAGGNGG	cTTGGcATGgAGTTGGAGGAGG	chr5	133138987	-	3
	GTTGGAATGCAGTTGGAGGNGG	GTTGGAgTGCAGgTGcAGGAGG	chr16	22723405	+	3
	GTTGGAATGCAGTTGGAGGNGG	GTTGGAAgGCAtTTGGgGGTGG	chr16	71473373	+	3
	GTTGGAATGCAGTTGGAGGNGG	GTTGGAATGCtGTgGcAGGGGG	chr1	63034216	-	3
	GTTGGAATGCAGTTGGAGGNGG	GTTtGAAcGCAGTTGGtGGAGG	chr1	92404886	+	3
	GTTGGAATGCAGTTGGAGGNGG	GTTGGAATaCgGTaGGAGGAGG	chr1	108535602	-	3
	GTTGGAATGCAGTTGGAGGNGG	GTgGGAATGgAGTgGGAGGGGG	chr1	203592454	+	3
	GTTGGAATGCAGTTGGAGGNGG	GTTGttATtCAGTTGGAGGAGG	chr1	206820651	+	3
	GTTGGAATGCAGTTGGAGGNGG	GTaGGcATGtAGTTGGAGGAGG	chr1	206880360	+	3
	GTTGGAATGCAGTTGGAGGNGG	GcTGGAtgGCAGTTGGAGGTGG	chr2	72231099	+	3
	GTTGGAATGCAGTTGGAGGNGG	GaaGGAATGCAGTTaGAGGAGG	chr2	73447717	+	3
	GTTGGAATGCAGTTGGAGGNGG	GTTGGAATGgAGTTGGgaGTGG	chr2	95422897	+	3
	GTTGGAATGCAGTTGGAGGNGG	GTTGGAAaGgAGTTGGgGGTGG	chr2	144769640	-	3
	GTTGGAATGCAGTTGGAGGNGG	GcTGGAATGCAGTgGcAGGAGG	chr21	40683138	+	3
	GTTGGAATGCAGTTGGAGGNGG	GTTGGcAgGaAGTTGGAGGTGG	chr15	45123141	-	3
	GTTGGAATGCAGTTGGAGGNGG	GTTGGcAgGaAGTTGGAGGTGG	chr15	45362123	+	3
	GTTGGAATGCAGTTGGAGGNGG	GcTGGgATGaAGTTGGAGGTGG	chrY	5688271	+	3
	GTTGGAATGCAGTTGGAGGNGG	GTTGGAATGCgcTgGGAGGAGG	chr17	79541532	+	3
	GTTGGAATGCAGTTGGAGGNGG	GTTGGAAaGCAGaTGGgGGAGG	chr10	43055864	-	3
	GTTGGAATGCAGTTGGAGGNGG	GTTGGAAgGgAGaTGGAGGGGG	chr10	76798454	+	3
	GTTGGAATGCAGTTGGAGGNGG	cTTGGAAaGCAGTTGGAGtAGG	chr10	117693120	-	3
	GTTGGAATGCAGTTGGAGGNGG	GTTGGAAgGCAGgTGGcGGAGG	chr6	46185990	-	3
	GTTGGAATGCAGTTGGAGGNGG	GaaGGAATGCtGTTGGAGGAGG	chr6	135157213	+	3
	GTTGGAATGCAGTTGGAGGNGG	GcTGGAATGCAGTTGctGGGGG	chr6	161866362	+	3
	GTTGGAATGCAGTTGGAGGNGG	GTTGGAtgGCAGcTGGAGGTGG	chr14	72969035	-	3
	GTTGGAATGCAGTTGGAGGNGG	GTTGaAATGCAGTaaGAGGAGG	chr20	41557075	+	3
	GTTGGAATGCAGTTGGAGGNGG	GTTaGAATGCAGTTaGAtGTGG	chr20	59213223	-	3
	GTTGGAATGCAGTTGGAGGNGG	GTTGGAATaCAGTgaGAGGTGG	chr9	123532042	+	3
	GTTGGAATGCAGTTGGAGGNGG	GcTGGAATGCAGgTGGtGGAGG	chr9	129605413	-	3
	GTTGGAATGCAGTTGGAGGNGG	tTTGGAAaGCAGTTGGgGGCGG	chrX	47926286	+	3
	GTTGGAATGCAGTTGGAGGNGG	GcTGGgATGaAGTTGGAGGTGG	chrX	91958510	+	3
	GTTGGAATGCAGTTGGAGGNGG	GTTGGAATGggGTgGGAGGAGG	chrX	117290452	-	3
	GTTGGAATGCAGTTGGAGGNGG	GcTGGAATaaAGTTGGAGGGGG	chrX	118749506	+	3
	GTTGGAATGCAGTTGGAGGNGG	GTgGGtATGtAGTTGGAGGAGG	chr11	40016965	+	3

## Sheet: RT-qPCR primers
Supplemental Table S1: gRNA target sequences, predicted off-target sites and oligonucleotide sequences of RT-qPCR primers.
Oligonucleotide sequences for RT-qPCR primers
Gene	Primer name	RT-qPCR primer sequences
ARGHEF19	ARHGEF19-F	GATGGATCTCAGCCTTGTGC
	ARHGEF19-R	TGCAGTGCCTTGTATGTCCT
RNF128	RNF128-F	GAACAGATGAACCGCCTCTG
	RNF128-R	TGGGTTGTCAACATGAGGAA
MSI2	MSI2-F	CCACTACGAAACGCTCCAG
	MSI2-R	CTAACTCATGGTGGGGCTGA
CRYBG3	CRYBG3-F	TCATCCGAACTCTCAGATGCT
	CRYBG3-R	TCTCTGGTTTACCATCGATTTG
ADORA2A	ADORA2A-F	TGGCCTGTCTCTTTGAGGAT
	ADORA2A-R	TAGACACCCAGCATGAGCAG
RAB6B	RAB6B-F	CATTGAGACCAGTGCGAAGA
	RAB6B-R	TCCTGGACATTCTCCATTCC
