# Supplementary material for: Ezh2-dCas9 and KRAB-dCas9 enable engineering of epigenetic memory in a context-dependent manner
Source: Epigenetics Chromatin. 2019 May 3;12:26. doi: 10.1186/s13072-019-0275-8 (PMC6498470; doi:10.1186/s13072-019-0275-8)
Supplement: Supplementary file 6 — Additional file 6: Table S2. Lists of H3K27ac ChIP-seq peaks. [file 13072_2019_275_MOESM6_ESM.xlsx]

## Sheet: Control_H3K27Ac_top15k_peaks
Supplemental Table S2: List of peaks from H3K27ac ChIP-seq analysis.
Top15K peaks in dCas9 control cells
chr	start	end	peak ID
chr17	79476453	79487857	Control_Peak_1
chr22	38137747	38159909	Control_Peak_2
chr8	141643828	141646925	Control_Peak_3
chr11	67979738	67982141	Control_Peak_4
chr8	144812863	144824024	Control_Peak_5
chr1	36620549	36623913	Control_Peak_6
chr6	34201486	34218005	Control_Peak_7
chr17	80184802	80195228	Control_Peak_8
chr17	44268690	44272140	Control_Peak_9
chr19	39336962	39344303	Control_Peak_10
chr11	101978750	101988140	Control_Peak_11
chr17	73177257	73180142	Control_Peak_12
chr19	1586479	1593843	Control_Peak_13
chr20	62127645	62131450	Control_Peak_14
chr18	67952436	67964636	Control_Peak_15
chr16	28833106	28837255	Control_Peak_16
chr19	797264	803582	Control_Peak_17
chr17	79824387	79831327	Control_Peak_18
chr11	67138351	67149090	Control_Peak_19
chr10	126846709	126851377	Control_Peak_20
chr7	74070995	74074346	Control_Peak_21
chr17	79454187	79456396	Control_Peak_22
chr1	22378288	22380859	Control_Peak_23
chr10	3817553	3830621	Control_Peak_24
chr9	96927813	96930568	Control_Peak_25
chr17	62655802	62662726	Control_Peak_26
chr20	49545028	49548919	Control_Peak_27
chr12	66211328	66238174	Control_Peak_28
chr12	109242067	109252596	Control_Peak_29
chr21	44394641	44396246	Control_Peak_30
chr19	1264814	1272756	Control_Peak_31
chr17	80414756	80417794	Control_Peak_32
chr20	60716837	60720054	Control_Peak_33
chr15	93424883	93428947	Control_Peak_34
chr16	87982732	87986350	Control_Peak_35
chr19	42363101	42367880	Control_Peak_36
chr17	79879783	79887297	Control_Peak_37
chr8	94845418	94952215	Control_Peak_38
chr20	30944735	30947716	Control_Peak_39
chr17	79366245	79369056	Control_Peak_40
chr1	17229494	17233273	Control_Peak_41
chr17	79846280	79851599	Control_Peak_42
chr9	110045423	110049544	Control_Peak_43
chr19	1743915	1751234	Control_Peak_44
chr17	38276752	38280901	Control_Peak_45
chr20	3868514	3872202	Control_Peak_46
chr16	1357298	1362713	Control_Peak_47
chr2	178125292	178130874	Control_Peak_48
chr6	20402005	20405366	Control_Peak_49
chr19	13943886	13959104	Control_Peak_50
chr10	102754776	102760933	Control_Peak_51
chr3	52000348	52004207	Control_Peak_52
chr17	7209115	7213705	Control_Peak_53
chr8	142009852	142012883	Control_Peak_54
chr22	41486459	41489634	Control_Peak_55
chr19	47614155	47618066	Control_Peak_56
chr19	1406294	1412859	Control_Peak_57
chr21	40719386	40722522	Control_Peak_58
chr20	62257007	62260668	Control_Peak_59
chr12	7033349	7038846	Control_Peak_60
chr1	1819900	1824275	Control_Peak_61
chr5	179229995	179236222	Control_Peak_62
chr17	46984541	46988749	Control_Peak_63
chr3	98602085	98626220	Control_Peak_64
chr7	143076598	143080062	Control_Peak_65
chr1	156713558	156722924	Control_Peak_66
chr10	105725439	105729922	Control_Peak_67
chr16	29815250	29824031	Control_Peak_68
chr7	23503993	23514905	Control_Peak_69
chr19	47246536	47250168	Control_Peak_70
chr19	15935295	15950925	Control_Peak_71
chr19	13226247	13231676	Control_Peak_72
chr6	159224753	159241319	Control_Peak_73
chr16	89554648	89557125	Control_Peak_74
chr1	36022063	36024806	Control_Peak_75
chr8	101961310	101966757	Control_Peak_76
chr20	61333720	61350277	Control_Peak_77
chr11	65654317	65674705	Control_Peak_78
chr16	3929268	3931998	Control_Peak_79
chr1	16476034	16484353	Control_Peak_80
chr19	50353321	50355961	Control_Peak_81
chr12	122229329	122245073	Control_Peak_82
chr1	23669131	23672832	Control_Peak_83
chr14	105484687	105488762	Control_Peak_84
chr6	64278762	64286187	Control_Peak_85
chr18	74531652	74535913	Control_Peak_86
chr17	48126692	48146155	Control_Peak_87
chr19	3060423	3063753	Control_Peak_88
chr12	6796746	6800087	Control_Peak_89
chr16	88868007	88873501	Control_Peak_90
chr14	102549439	102555251	Control_Peak_91
chr5	6711761	6715341	Control_Peak_92
chr3	156532140	156545689	Control_Peak_93
chr12	6974989	6983710	Control_Peak_94
chr13	31037208	31041485	Control_Peak_95
chr9	138984304	138988289	Control_Peak_96
chr19	678755	681932	Control_Peak_97
chr7	44834866	44838884	Control_Peak_98
chr19	1172065	1182749	Control_Peak_99
chr22	37711429	37729738	Control_Peak_100
chr10	33243954	33249224	Control_Peak_101
chr20	358427	364225	Control_Peak_102
chr7	5457576	5463567	Control_Peak_103
chr2	74210022	74213574	Control_Peak_104
chr8	103663146	103670225	Control_Peak_105
chr17	74729758	74734695	Control_Peak_106
chr5	154133191	154138115	Control_Peak_107
chr1	94695051	94716275	Control_Peak_108
chr7	5592137	5598642	Control_Peak_109
chr1	8072611	8096087	Control_Peak_110
chr19	4056301	4068037	Control_Peak_111
chr8	126437305	126448537	Control_Peak_112
chr8	71313796	71317110	Control_Peak_113
chr19	59064503	59071897	Control_Peak_114
chr10	121630771	121633212	Control_Peak_115
chr22	46460902	46484404	Control_Peak_116
chr1	154529576	154532543	Control_Peak_117
chr20	57462808	57468608	Control_Peak_118
chr13	114238519	114240739	Control_Peak_119
chr1	33889759	33896719	Control_Peak_120
chr3	49446138	49451741	Control_Peak_121
chr12	52536641	52547667	Control_Peak_122
chr19	1649848	1654254	Control_Peak_123
chr17	65820803	65823177	Control_Peak_124
chr20	48328629	48331342	Control_Peak_125
chr22	29661758	29666698	Control_Peak_126
chr5	92914086	92922628	Control_Peak_127
chr7	72970298	72972547	Control_Peak_128
chr4	1871324	1874722	Control_Peak_129
chr12	120905601	120909811	Control_Peak_130
chr8	145149429	145154292	Control_Peak_131
chr7	98475715	98478243	Control_Peak_132
chr4	10116780	10119477	Control_Peak_133
chr19	17615131	17624225	Control_Peak_134
chr8	145746280	145755807	Control_Peak_135
chr4	1710895	1715960	Control_Peak_136
chr7	73585628	73590693	Control_Peak_137
chr15	41406622	41409937	Control_Peak_138
chr19	32895393	32897771	Control_Peak_139
chr17	79789794	79792934	Control_Peak_140
chr14	103056393	103060939	Control_Peak_141
chr2	241498967	241502105	Control_Peak_142
chr17	42274484	42278718	Control_Peak_143
chr17	79667815	79671896	Control_Peak_144
chr16	3069357	3075666	Control_Peak_145
chr8	103422954	103426608	Control_Peak_146
chr2	182750631	182784502	Control_Peak_147
chr1	244995265	245001209	Control_Peak_148
chr19	487623	490095	Control_Peak_149
chr17	80050941	80058707	Control_Peak_150
chr12	7069403	7081987	Control_Peak_151
chr16	69164670	69168730	Control_Peak_152
chr17	20943004	20948056	Control_Peak_153
chr8	145732034	145738173	Control_Peak_154
chr1	1277423	1285552	Control_Peak_155
chr22	39149966	39152861	Control_Peak_156
chr16	2800427	2808321	Control_Peak_157
chr4	40055600	40060797	Control_Peak_158
chr20	32697318	32700864	Control_Peak_159
chr12	133336432	133339581	Control_Peak_160
chr16	88875415	88880170	Control_Peak_161
chr19	8455100	8455725	Control_Peak_162
chr17	74720860	74724250	Control_Peak_163
chr10	102818948	102823220	Control_Peak_164
chr5	133511268	133514087	Control_Peak_165
chr2	208030233	208032193	Control_Peak_166
chr3	23986113	23989396	Control_Peak_167
chr1	200637449	200640588	Control_Peak_168
chr20	33411642	33414036	Control_Peak_169
chr19	10611514	10615036	Control_Peak_170
chr3	47819819	47824546	Control_Peak_171
chr17	1386985	1395864	Control_Peak_172
chr17	73864788	73875749	Control_Peak_173
chr20	48728240	48730473	Control_Peak_174
chr10	32207441	32222785	Control_Peak_175
chr20	44562091	44564761	Control_Peak_176
chr11	1967292	1971120	Control_Peak_177
chr9	140135591	140137831	Control_Peak_178
chr9	21541936	21598463	Control_Peak_179
chr1	19810679	19813696	Control_Peak_180
chr3	136469643	136473039	Control_Peak_181
chr19	2048959	2063107	Control_Peak_182
chr12	57479025	57491093	Control_Peak_183
chr15	60685491	60692188	Control_Peak_184
chr20	60876514	60882573	Control_Peak_185
chr19	12892250	12908412	Control_Peak_186
chr3	30645361	30656506	Control_Peak_187
chr19	36206228	36210418	Control_Peak_188
chr17	80229901	80232115	Control_Peak_189
chr7	100462936	100467238	Control_Peak_190
chr16	88599892	88602274	Control_Peak_191
chr8	30668854	30670961	Control_Peak_192
chr20	4665224	4668467	Control_Peak_193
chr14	101052050	101054654	Control_Peak_194
chr18	9913220	9916507	Control_Peak_195
chr22	37955215	37961276	Control_Peak_196
chr11	110164864	110168360	Control_Peak_197
chr3	135913170	135916740	Control_Peak_198
chr2	174826722	174831315	Control_Peak_199
chr4	56410276	56416080	Control_Peak_200
chr19	55915828	55920779	Control_Peak_201
chr2	219259403	219267245	Control_Peak_202
chr17	43237483	43240561	Control_Peak_203
chr9	100744612	100748785	Control_Peak_204
chr12	131354710	131359042	Control_Peak_205
chr17	36954654	36957045	Control_Peak_206
chr17	25679261	25681625	Control_Peak_207
chr8	103874474	103877412	Control_Peak_208
chr16	89786069	89789832	Control_Peak_209
chr12	66111513	66124795	Control_Peak_210
chr19	1939700	1946180	Control_Peak_211
chr20	62367102	62374667	Control_Peak_212
chr9	132235929	132263460	Control_Peak_213
chr12	110718187	110720625	Control_Peak_214
chr12	118497000	118501274	Control_Peak_215
chr13	113861835	113865054	Control_Peak_216
chr8	144098754	144102460	Control_Peak_217
chr9	139837460	139839969	Control_Peak_218
chr17	65988682	65990589	Control_Peak_219
chr3	133292373	133294519	Control_Peak_220
chr2	110360811	110373068	Control_Peak_221
chr2	232542065	232547266	Control_Peak_222
chr16	48417776	48420087	Control_Peak_223
chr14	31493077	31504312	Control_Peak_224
chr7	139474888	139478555	Control_Peak_225
chr17	60140870	60143996	Control_Peak_226
chr20	30176304	30201359	Control_Peak_227
chr19	46008363	46014231	Control_Peak_228
chr1	27018033	27025112	Control_Peak_229
chr16	85643963	85650093	Control_Peak_230
chr17	73081433	73085666	Control_Peak_231
chr6	159132783	159166332	Control_Peak_232
chr16	2825660	2828845	Control_Peak_233
chr3	176913002	176917737	Control_Peak_234
chr19	50092854	50097785	Control_Peak_235
chr1	26798287	26800144	Control_Peak_236
chr3	45158906	45189083	Control_Peak_237
chr17	73716167	73722194	Control_Peak_238
chr21	43298065	43300470	Control_Peak_239
chr11	34072213	34076323	Control_Peak_240
chr8	141519774	141523454	Control_Peak_241
chr18	51749870	51751646	Control_Peak_242
chr1	32397698	32409021	Control_Peak_243
chr19	659985	665441	Control_Peak_244
chr9	130546948	130549829	Control_Peak_245
chr9	131900141	131906977	Control_Peak_246
chr17	45973472	45974868	Control_Peak_247
chr19	6422276	6424973	Control_Peak_248
chr2	149401655	149403856	Control_Peak_249
chr16	88846010	88852423	Control_Peak_250
chr2	232570442	232577590	Control_Peak_251
chr17	56023978	56033384	Control_Peak_252
chr2	113032159	113034459	Control_Peak_253
chr13	30168177	30170387	Control_Peak_254
chr19	39891304	39904884	Control_Peak_255
chr9	33815961	33819128	Control_Peak_256
chr1	234742933	234749327	Control_Peak_257
chr16	30708651	30712266	Control_Peak_258
chr22	50352857	50359646	Control_Peak_259
chr10	106014000	106016398	Control_Peak_260
chr17	61915729	61921644	Control_Peak_261
chr11	74203283	74205443	Control_Peak_262
chr5	115170964	115205416	Control_Peak_263
chr6	31759511	31765241	Control_Peak_264
chr17	73126123	73131969	Control_Peak_265
chr6	155053408	155056512	Control_Peak_266
chr12	58238171	58241591	Control_Peak_267
chr1	32477988	32481783	Control_Peak_268
chr19	56163414	56169952	Control_Peak_269
chr19	18698706	18703479	Control_Peak_270
chr12	49523096	49526461	Control_Peak_271
chr8	102216577	102219125	Control_Peak_272
chr2	74425611	74429081	Control_Peak_273
chr17	7152945	7157205	Control_Peak_274
chr9	131450217	131454270	Control_Peak_275
chr6	42748128	42752171	Control_Peak_276
chr14	91974115	91978305	Control_Peak_277
chr16	89938566	89941861	Control_Peak_278
chr10	120835350	120842097	Control_Peak_279
chr1	900652	903027	Control_Peak_280
chr16	9055992	9058432	Control_Peak_281
chr17	42894180	42910653	Control_Peak_282
chr22	32339168	32343807	Control_Peak_283
chr21	38737520	38741559	Control_Peak_284
chr11	58343924	58348355	Control_Peak_285
chr19	10763118	10770282	Control_Peak_286
chr6	13573715	13576375	Control_Peak_287
chr17	1619747	1622234	Control_Peak_288
chr22	29168564	29169740	Control_Peak_289
chr19	42783012	42789537	Control_Peak_290
chr20	49347877	49364873	Control_Peak_291
chr1	1507920	1511287	Control_Peak_292
chr20	60639153	60642031	Control_Peak_293
chr8	144348745	144350980	Control_Peak_294
chr8	86088657	86091025	Control_Peak_295
chr5	133337589	133342165	Control_Peak_296
chr16	88518168	88523416	Control_Peak_297
chr12	6872570	6878268	Control_Peak_298
chr20	62150402	62154483	Control_Peak_299
chr10	103453099	103455293	Control_Peak_300
chr19	41770114	41773149	Control_Peak_301
chr16	69138283	69145009	Control_Peak_302
chr14	105556578	105561143	Control_Peak_303
chr9	132326660	132335263	Control_Peak_304
chr11	64544400	64547662	Control_Peak_305
chr9	139008193	139012170	Control_Peak_306
chr13	111559638	111568809	Control_Peak_307
chr1	6264050	6267627	Control_Peak_308
chr19	3365399	3371146	Control_Peak_309
chr19	18524739	18533222	Control_Peak_310
chr14	77491491	77496841	Control_Peak_311
chr3	49054311	49062227	Control_Peak_312
chr8	38853002	38860691	Control_Peak_313
chr17	73974137	73976763	Control_Peak_314
chr16	89880970	89884129	Control_Peak_315
chr1	182990601	182993993	Control_Peak_316
chr17	78427475	78429697	Control_Peak_317
chr8	143750095	143752204	Control_Peak_318
chr17	73144928	73153573	Control_Peak_319
chr13	52025265	52027231	Control_Peak_320
chr17	7139451	7142991	Control_Peak_321
chr7	100025892	100029050	Control_Peak_322
chr19	530336	535748	Control_Peak_323
chr19	50378197	50382713	Control_Peak_324
chr19	40789526	40792211	Control_Peak_325
chr22	41839718	41844999	Control_Peak_326
chr7	100030338	100035314	Control_Peak_327
chr2	62932717	62937276	Control_Peak_328
chr17	73778504	73783280	Control_Peak_329
chr11	77530016	77532929	Control_Peak_330
chr17	80169458	80177417	Control_Peak_331
chr5	10352751	10355401	Control_Peak_332
chr9	132174380	132177802	Control_Peak_333
chr12	112034908	112039025	Control_Peak_334
chr17	63553667	63558498	Control_Peak_335
chr2	227658288	227668365	Control_Peak_336
chr3	113414563	113415651	Control_Peak_337
chr19	911606	914503	Control_Peak_338
chr2	70311858	70316974	Control_Peak_339
chr9	91925989	91930381	Control_Peak_340
chr17	48422889	48424747	Control_Peak_341
chr12	125050295	125053265	Control_Peak_342
chr4	146856855	146861018	Control_Peak_343
chr7	5567357	5572850	Control_Peak_344
chr3	185649996	185656467	Control_Peak_345
chr17	81036690	81039512	Control_Peak_346
chr8	103815949	103824148	Control_Peak_347
chr10	126604374	126607074	Control_Peak_348
chr17	42294159	42300186	Control_Peak_349
chr22	38168373	38182372	Control_Peak_350
chr19	13054235	13058591	Control_Peak_351
chr5	137688129	137690130	Control_Peak_352
chr2	241371938	241378505	Control_Peak_353
chr11	65546130	65549531	Control_Peak_354
chr9	140133787	140135414	Control_Peak_355
chr17	79601630	79604962	Control_Peak_356
chr17	66507002	66510061	Control_Peak_357
chr17	48223678	48230760	Control_Peak_358
chr1	29506524	29509569	Control_Peak_359
chr12	116710176	116716721	Control_Peak_360
chr16	89570992	89576277	Control_Peak_361
chr17	47438167	47440602	Control_Peak_362
chr17	80249277	80251925	Control_Peak_363
chr10	32634464	32636885	Control_Peak_364
chr6	32934403	32942767	Control_Peak_365
chr10	104401292	104406956	Control_Peak_366
chr11	63953532	63956766	Control_Peak_367
chr6	111802734	111806549	Control_Peak_368
chr9	123637727	123641029	Control_Peak_369
chr22	50218888	50222419	Control_Peak_370
chr6	3067824	3070270	Control_Peak_371
chr1	151429968	151432646	Control_Peak_372
chr9	33023192	33027005	Control_Peak_373
chr1	153605608	153608970	Control_Peak_374
chr11	65238552	65250713	Control_Peak_375
chr17	45725591	45730178	Control_Peak_376
chr7	100797630	100808757	Control_Peak_377
chr2	20548260	20551748	Control_Peak_378
chr1	28844135	28847753	Control_Peak_379
chr6	43593740	43599449	Control_Peak_380
chr22	38300061	38303714	Control_Peak_381
chr11	704501	709310	Control_Peak_382
chr7	2593000	2596132	Control_Peak_383
chr2	70367651	70371032	Control_Peak_384
chr2	97533453	97536514	Control_Peak_385
chr2	10586293	10590683	Control_Peak_386
chr2	206948896	206952284	Control_Peak_387
chr17	17736896	17745991	Control_Peak_388
chr10	129922069	129925738	Control_Peak_389
chr14	105885400	105889287	Control_Peak_390
chr14	50358476	50361278	Control_Peak_391
chr16	1130202	1135414	Control_Peak_392
chr16	19123390	19127876	Control_Peak_393
chr1	31627232	31629076	Control_Peak_394
chr18	3260348	3263953	Control_Peak_395
chr12	12869291	12880229	Control_Peak_396
chr3	119811539	119815953	Control_Peak_397
chr19	3358211	3361505	Control_Peak_398
chr19	33863083	33866325	Control_Peak_399
chr10	114129320	114157734	Control_Peak_400
chr5	179244069	179250255	Control_Peak_401
chr1	21111067	21114657	Control_Peak_402
chr6	74227519	74234539	Control_Peak_403
chr1	35244576	35250032	Control_Peak_404
chr10	103813013	103818563	Control_Peak_405
chr12	57078439	57084304	Control_Peak_406
chr19	35756077	35761151	Control_Peak_407
chr17	57901651	57926034	Control_Peak_408
chr6	151710005	151714509	Control_Peak_409
chr6	36163814	36165675	Control_Peak_410
chr4	83290987	83296758	Control_Peak_411
chr17	66283904	66289612	Control_Peak_412
chr8	144909569	144912299	Control_Peak_413
chr2	61695831	61700206	Control_Peak_414
chr17	79213026	79215529	Control_Peak_415
chr17	48795860	48798680	Control_Peak_416
chr4	75225090	75250390	Control_Peak_417
chr12	10867675	10877201	Control_Peak_418
chr17	79317056	79321018	Control_Peak_419
chr11	122930141	122935767	Control_Peak_420
chr10	123686050	123689043	Control_Peak_421
chr7	26236850	26243561	Control_Peak_422
chr22	24128491	24130428	Control_Peak_423
chr8	117884906	117887726	Control_Peak_424
chr1	27814418	27818114	Control_Peak_425
chr20	61554080	61559064	Control_Peak_426
chr17	77809035	77814631	Control_Peak_427
chr2	68477824	68480752	Control_Peak_428
chr22	45557351	45561670	Control_Peak_429
chr17	7787485	7792682	Control_Peak_430
chr19	1235959	1264125	Control_Peak_431
chr17	65413061	65422454	Control_Peak_432
chr19	42754651	42760551	Control_Peak_433
chr16	84732622	84734781	Control_Peak_434
chr12	123753905	123757485	Control_Peak_435
chr13	21633528	21636440	Control_Peak_436
chr2	85131771	85135974	Control_Peak_437
chr19	1846853	1849799	Control_Peak_438
chr18	9613357	9615728	Control_Peak_439
chr2	233414222	233416468	Control_Peak_440
chr3	185538586	185544198	Control_Peak_441
chr7	101456866	101461236	Control_Peak_442
chr4	2538271	2541147	Control_Peak_443
chr2	241503756	241509394	Control_Peak_444
chr10	124913772	124915842	Control_Peak_445
chr17	27068782	27077110	Control_Peak_446
chr3	14988055	14990943	Control_Peak_447
chr17	4846975	4854956	Control_Peak_448
chr20	60924581	60945996	Control_Peak_449
chr19	54641380	54642822	Control_Peak_450
chr17	58468546	58471270	Control_Peak_451
chr16	69795409	69797322	Control_Peak_452
chr11	70243195	70247580	Control_Peak_453
chr1	245023974	245028737	Control_Peak_454
chr1	153917541	153919813	Control_Peak_455
chr10	126479230	126482013	Control_Peak_456
chr7	32929664	32933168	Control_Peak_457
chr7	5463684	5470272	Control_Peak_458
chr5	141696698	141708958	Control_Peak_459
chr9	134268163	134272872	Control_Peak_460
chr19	1205015	1207746	Control_Peak_461
chr17	73891276	73893888	Control_Peak_462
chr5	115246605	115277787	Control_Peak_463
chr20	61350828	61378459	Control_Peak_464
chr10	114708780	114724370	Control_Peak_465
chr8	144651599	144664551	Control_Peak_466
chr7	32996084	32998619	Control_Peak_467
chr10	65279565	65282745	Control_Peak_468
chr22	50246195	50248875	Control_Peak_469
chr17	7122534	7124931	Control_Peak_470
chr2	9769201	9771265	Control_Peak_471
chr17	41854767	41856875	Control_Peak_472
chr11	392104	396863	Control_Peak_473
chr10	101762578	101770475	Control_Peak_474
chr15	72514204	72525725	Control_Peak_475
chr11	65676043	65688834	Control_Peak_476
chr18	3245621	3250885	Control_Peak_477
chr3	98229850	98243816	Control_Peak_478
chr6	35226106	35228858	Control_Peak_479
chr11	63534076	63537239	Control_Peak_480
chr9	136855839	136859078	Control_Peak_481
chr1	224620767	224623727	Control_Peak_482
chr11	64012233	64016527	Control_Peak_483
chr12	89740326	89749220	Control_Peak_484
chr2	178077344	178078794	Control_Peak_485
chr1	1708449	1711559	Control_Peak_486
chr16	67061785	67064780	Control_Peak_487
chr6	149637494	149640076	Control_Peak_488
chr5	138087363	138091389	Control_Peak_489
chr17	79369208	79375855	Control_Peak_490
chr6	89789178	89792503	Control_Peak_491
chr15	50645722	50650161	Control_Peak_492
chr2	201980285	201984319	Control_Peak_493
chr2	110853125	110875111	Control_Peak_494
chr1	19577298	19580772	Control_Peak_495
chr7	79762526	79768861	Control_Peak_496
chr17	76164009	76166947	Control_Peak_497
chr16	90038417	90040453	Control_Peak_498
chr1	41156499	41158750	Control_Peak_499
chr1	24123489	24128500	Control_Peak_500
chr17	65360903	65363422	Control_Peak_501
chr1	28993506	28996605	Control_Peak_502
chr15	89163582	89168106	Control_Peak_503
chr17	79816258	79818602	Control_Peak_504
chr14	35872295	35874598	Control_Peak_505
chr2	100105153	100107407	Control_Peak_506
chr17	33306466	33308976	Control_Peak_507
chr19	2234429	2239588	Control_Peak_508
chr6	30522844	30526217	Control_Peak_509
chr3	49129745	49133665	Control_Peak_510
chr22	46447902	46451501	Control_Peak_511
chr17	39675357	39687623	Control_Peak_512
chr17	19140549	19142811	Control_Peak_513
chr10	81953816	81969264	Control_Peak_514
chr1	2158028	2162241	Control_Peak_515
chr1	8930924	8940703	Control_Peak_516
chr16	11889645	11892488	Control_Peak_517
chr14	56045338	56048237	Control_Peak_518
chr10	80731882	80735397	Control_Peak_519
chr6	158652316	158654175	Control_Peak_520
chr11	68226785	68229475	Control_Peak_521
chr16	1135582	1142432	Control_Peak_522
chr14	103799040	103802192	Control_Peak_523
chr1	932935	938591	Control_Peak_524
chr7	5434545	5442760	Control_Peak_525
chr3	98289705	98314442	Control_Peak_526
chr12	46119621	46125724	Control_Peak_527
chr1	155241488	155244599	Control_Peak_528
chr17	48942002	48945828	Control_Peak_529
chr11	61558491	61561897	Control_Peak_530
chr9	137215571	137222516	Control_Peak_531
chr6	159062239	159068608	Control_Peak_532
chr11	67069148	67072302	Control_Peak_533
chr20	277589	279920	Control_Peak_534
chr9	130321992	130332668	Control_Peak_535
chr1	17761756	17768639	Control_Peak_536
chr7	100181883	100183951	Control_Peak_537
chr12	62995529	62997948	Control_Peak_538
chr18	3600951	3632339	Control_Peak_539
chr2	11483024	11486610	Control_Peak_540
chr20	45984066	45990279	Control_Peak_541
chr14	105258258	105263039	Control_Peak_542
chr8	90995120	90997093	Control_Peak_543
chr13	20531888	20534462	Control_Peak_544
chr2	225448550	225450240	Control_Peak_545
chr7	73497447	73500037	Control_Peak_546
chr19	14542883	14546667	Control_Peak_547
chr11	118777052	118801711	Control_Peak_548
chr20	34328246	34330309	Control_Peak_549
chr17	77003996	77007585	Control_Peak_550
chr19	13257000	13266452	Control_Peak_551
chr1	228268422	228273634	Control_Peak_552
chr9	138370465	138373462	Control_Peak_553
chr16	70487537	70490175	Control_Peak_554
chr2	65453787	65456448	Control_Peak_555
chr1	3369971	3372466	Control_Peak_556
chr9	136241188	136243744	Control_Peak_557
chr4	79472036	79490537	Control_Peak_558
chr4	103745287	103751257	Control_Peak_559
chr19	47103167	47107582	Control_Peak_560
chr8	143819304	143821597	Control_Peak_561
chr8	145667498	145671209	Control_Peak_562
chr20	44597966	44601882	Control_Peak_563
chr11	129871223	129874238	Control_Peak_564
chr17	47865158	47866573	Control_Peak_565
chr2	201675042	201678832	Control_Peak_566
chr12	69200397	69205123	Control_Peak_567
chr3	41240148	41242058	Control_Peak_568
chr12	120694648	120703686	Control_Peak_569
chr15	67356028	67361094	Control_Peak_570
chr16	2563153	2565994	Control_Peak_571
chr15	69109185	69114197	Control_Peak_572
chr19	10734239	10737924	Control_Peak_573
chr22	36781493	36784135	Control_Peak_574
chr12	49656526	49663205	Control_Peak_575
chr18	48721468	48724098	Control_Peak_576
chr19	48972377	48974130	Control_Peak_577
chr10	13388522	13392296	Control_Peak_578
chr16	30967867	30970611	Control_Peak_579
chr7	139042641	139046964	Control_Peak_580
chr11	567705	569720	Control_Peak_581
chr12	49181452	49184176	Control_Peak_582
chr13	114143499	114149041	Control_Peak_583
chr22	20103037	20107071	Control_Peak_584
chr2	230785298	230788565	Control_Peak_585
chr19	19301793	19305211	Control_Peak_586
chr1	1549894	1552573	Control_Peak_587
chr11	3011724	3015066	Control_Peak_588
chr20	62309354	62324328	Control_Peak_589
chr4	38664406	38670141	Control_Peak_590
chr2	157188045	157201886	Control_Peak_591
chr9	140316583	140320219	Control_Peak_592
chr12	132194761	132196726	Control_Peak_593
chr10	88852903	88856539	Control_Peak_594
chr12	46775641	46780971	Control_Peak_595
chr7	121032066	121039778	Control_Peak_596
chr10	103891469	103897957	Control_Peak_597
chr5	137907277	137912879	Control_Peak_598
chr17	80008257	80011336	Control_Peak_599
chr10	98345407	98348028	Control_Peak_600
chr17	46686203	46696010	Control_Peak_601
chr5	176898005	176901584	Control_Peak_602
chr11	61196318	61199578	Control_Peak_603
chr6	157097514	157101581	Control_Peak_604
chr11	65320482	65329169	Control_Peak_605
chr16	89986854	89991655	Control_Peak_606
chr18	56334337	56340097	Control_Peak_607
chr19	56630074	56633671	Control_Peak_608
chr5	176916418	176924712	Control_Peak_609
chr7	104651039	104656417	Control_Peak_610
chr3	184031399	184040272	Control_Peak_611
chr17	73774405	73775937	Control_Peak_612
chr17	17584148	17587344	Control_Peak_613
chr8	17649759	17664234	Control_Peak_614
chr3	127390581	127392583	Control_Peak_615
chr10	102671932	102673802	Control_Peak_616
chr3	52320747	52322953	Control_Peak_617
chr7	1066738	1069650	Control_Peak_618
chr7	6745525	6747329	Control_Peak_619
chr1	84831565	84834884	Control_Peak_620
chr19	12884180	12891339	Control_Peak_621
chr17	46722204	46725565	Control_Peak_622
chr17	17593004	17599275	Control_Peak_623
chr1	35733737	35735596	Control_Peak_624
chr18	19320106	19322105	Control_Peak_625
chr11	62363947	62370294	Control_Peak_626
chr4	2009518	2012388	Control_Peak_627
chr8	74204469	74208565	Control_Peak_628
chr19	1097969	1108332	Control_Peak_630
chr5	168004996	168007852	Control_Peak_629
chr10	21814123	21819374	Control_Peak_631
chr16	4231831	4234704	Control_Peak_632
chr16	70321155	70324653	Control_Peak_633
chr6	47444730	47447375	Control_Peak_634
chr9	127019823	127022542	Control_Peak_635
chr16	30456228	30457701	Control_Peak_636
chr19	11070354	11073073	Control_Peak_637
chr4	1237974	1244243	Control_Peak_638
chr19	55656265	55659761	Control_Peak_639
chr12	64797185	64800063	Control_Peak_640
chr19	4722195	4727579	Control_Peak_641
chr15	83734150	83737160	Control_Peak_642
chr9	91924332	91925822	Control_Peak_643
chr15	63793186	63798383	Control_Peak_644
chr19	570139	577099	Control_Peak_645
chr11	118658584	118664627	Control_Peak_646
chr14	60714390	60717097	Control_Peak_647
chr1	166807448	166810211	Control_Peak_648
chr14	100703723	100708603	Control_Peak_649
chr19	891991	894138	Control_Peak_650
chr1	109642013	109644389	Control_Peak_651
chr2	172016043	172018274	Control_Peak_652
chr2	65662128	65664602	Control_Peak_653
chr8	21997537	22000080	Control_Peak_654
chr17	76355081	76357459	Control_Peak_655
chr1	1165123	1168776	Control_Peak_656
chr22	31741280	31744409	Control_Peak_657
chr8	11723542	11727447	Control_Peak_658
chr1	150944538	150948296	Control_Peak_659
chr2	64993949	64998039	Control_Peak_660
chr10	121410143	121412893	Control_Peak_661
chr1	33279232	33285186	Control_Peak_662
chr19	19142757	19145977	Control_Peak_663
chr20	61435381	61439655	Control_Peak_664
chr12	53338295	53348503	Control_Peak_665
chr1	205599433	205601819	Control_Peak_666
chr3	12328449	12331258	Control_Peak_667
chr17	36857266	36863519	Control_Peak_668
chr2	242253260	242257255	Control_Peak_669
chr9	138795996	138800838	Control_Peak_670
chr7	115850028	115852605	Control_Peak_671
chr10	25011225	25014228	Control_Peak_672
chr10	99472765	99475172	Control_Peak_673
chr1	205717438	205721458	Control_Peak_674
chr11	64000985	64003918	Control_Peak_675
chr11	62304298	62316018	Control_Peak_676
chr19	56150554	56156245	Control_Peak_677
chr9	131936009	131941240	Control_Peak_678
chr20	44991990	44993865	Control_Peak_679
chr4	4860495	4863554	Control_Peak_680
chr1	16159087	16163360	Control_Peak_681
chr11	8702959	8710551	Control_Peak_682
chr19	1851103	1865749	Control_Peak_683
chr2	113402180	113406036	Control_Peak_684
chr10	73610095	73611897	Control_Peak_685
chr7	99612646	99614477	Control_Peak_686
chr22	42227107	42230691	Control_Peak_687
chr12	51631822	51634126	Control_Peak_688
chr7	30632671	30636877	Control_Peak_689
chr2	61763077	61767582	Control_Peak_690
chr17	59485975	59495192	Control_Peak_691
chr8	95650520	95655734	Control_Peak_692
chr10	119805180	119807259	Control_Peak_693
chr1	6256872	6261259	Control_Peak_694
chr2	28612644	28618288	Control_Peak_695
chr9	139700937	139704116	Control_Peak_696
chr1	178994468	178996599	Control_Peak_697
chr17	66031709	66033989	Control_Peak_698
chr22	41808127	41811446	Control_Peak_699
chr4	699507	701377	Control_Peak_700
chr17	48711060	48721526	Control_Peak_701
chr18	32923319	32924954	Control_Peak_702
chr16	3016643	3023735	Control_Peak_703
chr11	125438464	125440564	Control_Peak_704
chr9	91931595	91934807	Control_Peak_705
chr1	27186785	27193241	Control_Peak_706
chr7	6143082	6145781	Control_Peak_707
chr2	239334505	239337295	Control_Peak_708
chr11	65623951	65630795	Control_Peak_709
chr7	150776651	150781273	Control_Peak_710
chr10	101490527	101494173	Control_Peak_711
chr1	117908645	117910971	Control_Peak_712
chr1	1308298	1312486	Control_Peak_713
chr3	17782494	17785376	Control_Peak_714
chr19	13902396	13909297	Control_Peak_715
chr15	96867261	96880839	Control_Peak_716
chr22	29194650	29197775	Control_Peak_717
chr5	134239214	134243322	Control_Peak_718
chr10	104208788	104213774	Control_Peak_719
chr1	173833528	173838802	Control_Peak_720
chr10	35102912	35104998	Control_Peak_721
chr9	103114067	103115803	Control_Peak_722
chr22	50729088	50747407	Control_Peak_723
chr21	45719014	45721990	Control_Peak_724
chr12	74793073	74798618	Control_Peak_725
chr10	76969279	76973541	Control_Peak_726
chr17	79934415	79936498	Control_Peak_727
chr19	47728159	47736797	Control_Peak_728
chr6	86350416	86355550	Control_Peak_729
chr20	42085528	42088189	Control_Peak_730
chr15	41135216	41140303	Control_Peak_731
chr1	53017502	53019858	Control_Peak_732
chr6	18260355	18265661	Control_Peak_733
chr10	82212869	82222235	Control_Peak_734
chr19	10980759	10983608	Control_Peak_735
chr9	132357343	132374447	Control_Peak_736
chr16	75298142	75301971	Control_Peak_737
chr19	52190212	52195579	Control_Peak_738
chr19	36235338	36237771	Control_Peak_739
chr20	47803325	47805565	Control_Peak_740
chr22	50962479	50966087	Control_Peak_741
chr19	15441638	15444138	Control_Peak_742
chr19	39832946	39834377	Control_Peak_743
chr4	24584002	24587371	Control_Peak_744
chr5	133560280	133563306	Control_Peak_745
chr7	151214930	151218029	Control_Peak_746
chr19	4908765	4918844	Control_Peak_747
chr11	64947619	64952247	Control_Peak_748
chr17	79649647	79652919	Control_Peak_749
chr19	18652902	18655410	Control_Peak_750
chr5	171709612	171711783	Control_Peak_751
chr10	69643703	69645506	Control_Peak_752
chr4	103421534	103424158	Control_Peak_753
chr18	12375368	12377343	Control_Peak_754
chr2	38602892	38605691	Control_Peak_755
chr4	2933905	2940944	Control_Peak_756
chr16	85831783	85834634	Control_Peak_757
chr10	180247	182546	Control_Peak_758
chr22	35652855	35654603	Control_Peak_759
chr11	65478322	65481038	Control_Peak_760
chr21	33031238	33035127	Control_Peak_761
chr8	68254464	68256815	Control_Peak_762
chr1	23880296	23887123	Control_Peak_763
chr19	2781284	2783405	Control_Peak_764
chr15	22891489	22894287	Control_Peak_765
chr11	67229995	67234539	Control_Peak_766
chr2	55274962	55280715	Control_Peak_767
chr12	53773781	53777585	Control_Peak_768
chr10	74054672	74059353	Control_Peak_769
chr17	72867441	72870851	Control_Peak_770
chr22	38899373	38903713	Control_Peak_771
chr17	80604589	80608217	Control_Peak_772
chr4	666734	669659	Control_Peak_773
chr16	75031942	75034156	Control_Peak_774
chr12	111178899	111182108	Control_Peak_775
chr3	49202311	49204605	Control_Peak_776
chr17	27716349	27718833	Control_Peak_777
chr16	81477536	81480620	Control_Peak_778
chr17	56063902	56069239	Control_Peak_779
chr11	2947904	2955673	Control_Peak_780
chr1	33206077	33209094	Control_Peak_781
chr4	75541494	75598244	Control_Peak_782
chr10	70090696	70094316	Control_Peak_783
chr17	16342206	16348458	Control_Peak_784
chr7	22893187	22900430	Control_Peak_785
chr9	35813866	35815953	Control_Peak_786
chr11	63580408	63582589	Control_Peak_787
chr2	48131455	48134900	Control_Peak_788
chr8	145512952	145517093	Control_Peak_789
chr2	65657395	65661067	Control_Peak_790
chr17	60555015	60557493	Control_Peak_791
chr8	145156772	145160990	Control_Peak_792
chr17	27914816	27921693	Control_Peak_793
chr11	69450723	69459914	Control_Peak_794
chr16	3027704	3032210	Control_Peak_795
chr2	98279007	98281679	Control_Peak_796
chr8	145004557	145028886	Control_Peak_797
chr3	9436028	9442123	Control_Peak_798
chr22	37414425	37418054	Control_Peak_799
chr10	121301335	121303257	Control_Peak_800
chr10	38145716	38147487	Control_Peak_801
chr3	194206408	194208477	Control_Peak_802
chr20	48805504	48810010	Control_Peak_803
chr10	125851139	125854063	Control_Peak_804
chr3	125092705	125095161	Control_Peak_805
chr17	73544499	73547091	Control_Peak_806
chr17	80476575	80479896	Control_Peak_807
chr3	52718695	52721309	Control_Peak_808
chr9	140147677	140151474	Control_Peak_809
chr6	159287797	159292642	Control_Peak_810
chr1	154932820	154936223	Control_Peak_811
chr22	38597414	38599884	Control_Peak_812
chr15	79164528	79168380	Control_Peak_813
chr6	35463334	35466279	Control_Peak_814
chr16	9185375	9189252	Control_Peak_815
chr11	64034174	64040110	Control_Peak_816
chr17	41444049	41448112	Control_Peak_817
chr19	42578732	42582530	Control_Peak_818
chr8	21775617	21778768	Control_Peak_819
chr12	56120786	56124097	Control_Peak_820
chr5	32171739	32175849	Control_Peak_821
chr20	61424148	61429741	Control_Peak_822
chr17	79266013	79270499	Control_Peak_823
chr4	83349574	83353982	Control_Peak_824
chr15	90542622	90546426	Control_Peak_825
chr6	151186240	151188885	Control_Peak_826
chr17	79677294	79683348	Control_Peak_827
chr16	30536992	30539427	Control_Peak_828
chr17	33410710	33417682	Control_Peak_829
chr6	56817813	56821220	Control_Peak_830
chr1	151963776	151967937	Control_Peak_831
chr2	242497622	242500896	Control_Peak_832
chr13	91999394	92002540	Control_Peak_833
chr2	85196448	85201662	Control_Peak_834
chr17	73849603	73853942	Control_Peak_835
chr11	67167540	67170670	Control_Peak_836
chr10	102105081	102112117	Control_Peak_837
chr21	27105671	27108862	Control_Peak_838
chr5	76113712	76123238	Control_Peak_839
chr17	72983111	72985727	Control_Peak_840
chr6	130339232	130342429	Control_Peak_841
chr8	26433949	26436037	Control_Peak_842
chr6	12010076	12013724	Control_Peak_843
chr7	74488317	74490201	Control_Peak_844
chr9	103187964	103192397	Control_Peak_845
chr16	31083445	31086916	Control_Peak_846
chr10	121354188	121357467	Control_Peak_847
chr16	48642877	48645434	Control_Peak_848
chr7	154793372	154796585	Control_Peak_849
chr8	125485513	125489153	Control_Peak_850
chr19	56108579	56118484	Control_Peak_851
chr10	35414921	35417715	Control_Peak_852
chr10	81106364	81109807	Control_Peak_853
chr11	46400687	46406236	Control_Peak_854
chr20	3783436	3790161	Control_Peak_855
chr16	67594984	67598437	Control_Peak_856
chr22	29279426	29280866	Control_Peak_857
chr12	93834457	93836956	Control_Peak_858
chr13	52377525	52378931	Control_Peak_859
chr6	32163656	32165519	Control_Peak_860
chr11	45167685	45169712	Control_Peak_861
chr19	34662126	34665625	Control_Peak_862
chr2	106011734	106015935	Control_Peak_863
chr8	144676356	144682163	Control_Peak_864
chr4	1003794	1007206	Control_Peak_865
chr18	3591106	3600712	Control_Peak_866
chr6	17393337	17395008	Control_Peak_867
chr19	14315062	14318763	Control_Peak_868
chr5	180686921	180690057	Control_Peak_869
chr2	46925228	46927303	Control_Peak_870
chr8	144717132	144719505	Control_Peak_871
chr8	145638489	145640713	Control_Peak_872
chr17	39843427	39847016	Control_Peak_873
chr16	2300001	2303550	Control_Peak_874
chr2	238383150	238384526	Control_Peak_875
chr16	84650557	84653721	Control_Peak_876
chr18	12307548	12310781	Control_Peak_877
chr14	69250226	69267608	Control_Peak_878
chr21	38444117	38447238	Control_Peak_879
chr2	232526077	232533090	Control_Peak_880
chr7	2393009	2397217	Control_Peak_881
chr22	50967225	50971218	Control_Peak_882
chr1	951405	961498	Control_Peak_883
chr19	55627010	55630436	Control_Peak_884
chr8	25314681	25317848	Control_Peak_885
chr15	38543286	38547148	Control_Peak_886
chr8	21946181	21948046	Control_Peak_887
chr18	72919816	72922572	Control_Peak_888
chr11	76493315	76496251	Control_Peak_889
chr12	122905759	122908846	Control_Peak_890
chr3	111575462	111585881	Control_Peak_891
chr7	140623374	140625506	Control_Peak_892
chr10	114231818	114302929	Control_Peak_893
chr19	4143861	4147350	Control_Peak_894
chr7	148395052	148397298	Control_Peak_895
chr17	73510212	73513721	Control_Peak_896
chr13	50697385	50701215	Control_Peak_897
chr14	55517581	55520617	Control_Peak_898
chr1	62206613	62209212	Control_Peak_899
chr4	71568841	71572315	Control_Peak_900
chr17	57695090	57699350	Control_Peak_901
chr1	153504367	153512526	Control_Peak_902
chr12	66018075	66057502	Control_Peak_903
chr17	73265850	73268757	Control_Peak_904
chr11	65336026	65345839	Control_Peak_905
chr11	66034365	66038274	Control_Peak_906
chr1	43995071	43998284	Control_Peak_907
chr1	228352262	228355167	Control_Peak_908
chr22	50697304	50702165	Control_Peak_909
chr11	68517921	68519576	Control_Peak_910
chr19	15542334	15544757	Control_Peak_911
chr1	235489488	235491634	Control_Peak_912
chr8	55012070	55015497	Control_Peak_913
chr1	155945140	155950181	Control_Peak_914
chr8	42750810	42753414	Control_Peak_915
chr17	73041707	73044373	Control_Peak_916
chr2	226902957	226936770	Control_Peak_917
chr9	71734251	71738410	Control_Peak_918
chr8	67834701	67839381	Control_Peak_919
chr10	128592946	128595424	Control_Peak_920
chr9	139303653	139306355	Control_Peak_921
chr11	64006817	64012049	Control_Peak_922
chr15	91412009	91416362	Control_Peak_923
chr18	48555803	48557810	Control_Peak_924
chr3	57677301	57679921	Control_Peak_925
chr18	77866729	77868428	Control_Peak_926
chr10	975887	978827	Control_Peak_927
chr10	123733550	123735311	Control_Peak_928
chr8	135843361	135845728	Control_Peak_929
chr2	198361451	198366638	Control_Peak_930
chr19	47634013	47641737	Control_Peak_931
chr14	81685300	81688843	Control_Peak_932
chr14	103984496	103989704	Control_Peak_933
chr19	8576087	8579809	Control_Peak_934
chr1	153535290	153542705	Control_Peak_935
chr16	69597128	69604040	Control_Peak_936
chr8	94750146	94754711	Control_Peak_937
chr2	179314605	179317130	Control_Peak_938
chr5	65220842	65224213	Control_Peak_939
chr16	19078181	19080042	Control_Peak_940
chr16	89624245	89633042	Control_Peak_941
chr19	49457263	49459997	Control_Peak_942
chr20	34251342	34253945	Control_Peak_943
chr17	61849130	61853382	Control_Peak_944
chr14	105330287	105334798	Control_Peak_945
chr3	49043526	49046921	Control_Peak_946
chr20	31406656	31409199	Control_Peak_947
chr10	92614743	92620938	Control_Peak_948
chr13	31773686	31775292	Control_Peak_949
chr15	64752170	64754257	Control_Peak_950
chr19	1566006	1568885	Control_Peak_951
chr7	39987818	39992055	Control_Peak_952
chr7	72934174	72937944	Control_Peak_953
chr1	115298998	115301525	Control_Peak_954
chr2	160568130	160571057	Control_Peak_955
chr11	66885525	66888597	Control_Peak_956
chr11	67033415	67035907	Control_Peak_957
chr12	104530292	104532488	Control_Peak_958
chr1	35656424	35660342	Control_Peak_959
chr9	3524758	3527784	Control_Peak_960
chr6	30292994	30295684	Control_Peak_961
chr19	59054406	59058970	Control_Peak_962
chr8	127569346	127571143	Control_Peak_963
chr4	152245184	152247747	Control_Peak_964
chr2	183901314	183903933	Control_Peak_965
chr5	217814	219949	Control_Peak_966
chr9	139619749	139623867	Control_Peak_967
chr16	87424429	87428260	Control_Peak_968
chr11	119038612	119041160	Control_Peak_969
chr11	3076855	3079722	Control_Peak_970
chr2	39346466	39352374	Control_Peak_971
chr16	88715656	88719370	Control_Peak_972
chr16	11348733	11351183	Control_Peak_973
chr10	102128172	102135803	Control_Peak_974
chr5	148926373	148933001	Control_Peak_975
chr6	26154129	26158153	Control_Peak_976
chr21	47742390	47746863	Control_Peak_977
chr9	114244367	114247669	Control_Peak_978
chr16	15682090	15688060	Control_Peak_979
chr15	93343431	93355012	Control_Peak_980
chr12	109913981	109916264	Control_Peak_981
chr11	124668829	124671028	Control_Peak_982
chr2	136741370	136743903	Control_Peak_983
chr6	56706383	56709774	Control_Peak_984
chr3	184077671	184082593	Control_Peak_985
chr9	136931282	136934128	Control_Peak_986
chr17	34899301	34902841	Control_Peak_987
chr22	30817862	30823370	Control_Peak_988
chr17	40687618	40689664	Control_Peak_989
chr2	36823857	36825588	Control_Peak_990
chr3	101291998	101294639	Control_Peak_991
chr19	12831682	12835732	Control_Peak_992
chr15	91496866	91499765	Control_Peak_993
chr19	19737321	19740740	Control_Peak_994
chr3	49709376	49713071	Control_Peak_995
chr17	16117503	16121629	Control_Peak_996
chr20	30793714	30797225	Control_Peak_997
chr15	75073731	75076750	Control_Peak_998
chr16	2478015	2481951	Control_Peak_999
chr11	62553540	62557971	Control_Peak_1000
chr3	52443061	52445636	Control_Peak_1001
chr1	113246307	113250624	Control_Peak_1002
chr4	1282666	1285487	Control_Peak_1003
chr2	242673418	242675568	Control_Peak_1004
chr16	1428072	1430548	Control_Peak_1005
chr17	73520065	73524407	Control_Peak_1006
chr8	142136548	142139348	Control_Peak_1007
chr12	120553067	120556136	Control_Peak_1008
chr20	48530901	48533480	Control_Peak_1009
chr12	30945115	30950939	Control_Peak_1010
chr2	85764361	85774424	Control_Peak_1011
chr13	25083791	25087717	Control_Peak_1012
chr2	86421047	86423989	Control_Peak_1013
chr10	88470173	88472482	Control_Peak_1014
chr17	2294651	2306139	Control_Peak_1015
chr3	150479280	150482401	Control_Peak_1016
chr5	149864680	149867042	Control_Peak_1017
chr17	48103114	48106933	Control_Peak_1018
chr3	12703437	12707200	Control_Peak_1019
chr17	49242548	49245373	Control_Peak_1020
chr7	98971416	98973920	Control_Peak_1021
chr11	10828397	10831574	Control_Peak_1022
chr1	154970941	154983171	Control_Peak_1023
chr2	174218731	174221022	Control_Peak_1024
chr8	62620912	62628942	Control_Peak_1025
chr20	522731	525599	Control_Peak_1026
chr19	34918083	34921277	Control_Peak_1027
chr2	64869530	64882370	Control_Peak_1028
chr12	53845160	53848102	Control_Peak_1029
chr17	74261254	74263536	Control_Peak_1030
chr4	102055720	102098679	Control_Peak_1031
chr7	23569932	23572890	Control_Peak_1032
chr3	195805959	195809392	Control_Peak_1033
chr1	25571982	25574872	Control_Peak_1034
chr20	303824	309161	Control_Peak_1035
chr11	66622652	66625975	Control_Peak_1036
chr12	46758952	46770615	Control_Peak_1037
chr19	56090508	56092791	Control_Peak_1038
chr17	63051384	63053666	Control_Peak_1039
chr20	61272415	61280307	Control_Peak_1040
chr19	14627650	14629321	Control_Peak_1041
chr22	20066108	20069640	Control_Peak_1042
chr2	47595494	47597933	Control_Peak_1043
chr14	100679812	100682380	Control_Peak_1044
chr7	1013929	1015718	Control_Peak_1045
chr1	32800112	32801916	Control_Peak_1046
chr17	4736162	4738220	Control_Peak_1047
chr17	62221890	62226125	Control_Peak_1048
chr17	2495484	2499117	Control_Peak_1049
chr7	128170529	128172636	Control_Peak_1050
chr10	101380439	101382292	Control_Peak_1051
chr1	68150823	68154757	Control_Peak_1052
chr10	28820563	28823769	Control_Peak_1053
chr17	79629501	79637456	Control_Peak_1054
chr19	4121923	4124882	Control_Peak_1055
chr8	144696816	144700805	Control_Peak_1056
chr7	130554639	130633355	Control_Peak_1057
chr15	65475880	65478839	Control_Peak_1058
chr19	2159912	2169014	Control_Peak_1059
chr19	44279170	44290328	Control_Peak_1060
chr5	140996606	140999275	Control_Peak_1061
chr18	5294476	5296959	Control_Peak_1062
chr4	6783735	6785724	Control_Peak_1063
chr7	6412061	6416295	Control_Peak_1064
chr8	145650935	145657223	Control_Peak_1065
chr15	52310610	52315200	Control_Peak_1066
chr8	144895463	144898665	Control_Peak_1067
chr8	62666404	62682824	Control_Peak_1068
chr19	6735641	6737728	Control_Peak_1069
chr7	100470576	100474582	Control_Peak_1070
chr16	24550176	24553108	Control_Peak_1071
chr8	22923879	22928440	Control_Peak_1072
chr8	41908503	41910581	Control_Peak_1073
chr20	36155066	36157445	Control_Peak_1074
chr7	99035113	99038277	Control_Peak_1075
chr20	30276585	30312912	Control_Peak_1076
chr17	58676479	58680030	Control_Peak_1077
chr4	170189885	170193752	Control_Peak_1078
chr16	90084674	90088086	Control_Peak_1079
chr10	26985390	26988155	Control_Peak_1080
chr10	124134101	124135460	Control_Peak_1081
chr5	114878041	114881265	Control_Peak_1082
chr3	129344087	129347288	Control_Peak_1083
chr4	99848213	99852853	Control_Peak_1084
chr2	242574736	242578229	Control_Peak_1085
chr6	136608345	136612250	Control_Peak_1086
chr1	156250841	156253817	Control_Peak_1087
chr15	85290644	85293468	Control_Peak_1088
chr20	386638	391086	Control_Peak_1089
chr5	115419321	115422546	Control_Peak_1090
chr16	89640335	89643991	Control_Peak_1091
chr12	1702718	1704841	Control_Peak_1092
chr20	32949895	32953043	Control_Peak_1093
chr11	118442403	118444119	Control_Peak_1094
chr5	137367376	137369772	Control_Peak_1095
chr19	17970578	17977373	Control_Peak_1096
chr17	18906080	18909340	Control_Peak_1097
chr8	145576973	145583857	Control_Peak_1098
chr14	24562535	24564928	Control_Peak_1099
chr17	43198828	43210822	Control_Peak_1100
chr1	150549480	150553201	Control_Peak_1101
chr13	100619916	100623901	Control_Peak_1102
chr15	57024233	57026265	Control_Peak_1103
chr2	61403899	61405781	Control_Peak_1104
chr8	145633120	145636231	Control_Peak_1105
chr11	693577	697241	Control_Peak_1106
chr21	30670752	30672631	Control_Peak_1107
chr9	140082257	140085417	Control_Peak_1108
chr14	69280099	69288601	Control_Peak_1109
chr17	46176492	46179910	Control_Peak_1110
chr5	174905102	174907179	Control_Peak_1111
chr20	61567559	61570569	Control_Peak_1112
chr9	35069852	35072728	Control_Peak_1113
chr1	44443624	44446837	Control_Peak_1114
chr2	20646065	20648424	Control_Peak_1115
chr6	30708792	30723410	Control_Peak_1116
chr1	223898827	223906459	Control_Peak_1117
chr19	38790448	38797089	Control_Peak_1118
chr12	64844299	64847678	Control_Peak_1119
chr6	33264795	33268638	Control_Peak_1120
chr16	84681558	84683153	Control_Peak_1121
chr11	118305783	118309077	Control_Peak_1122
chr16	89765979	89769285	Control_Peak_1123
chr3	50327694	50330937	Control_Peak_1124
chr8	90913276	90915715	Control_Peak_1125
chr1	27315260	27328815	Control_Peak_1126
chr16	75182275	75183411	Control_Peak_1127
chr6	33586840	33591086	Control_Peak_1128
chr17	73118119	73124786	Control_Peak_1129
chr9	91001556	91004781	Control_Peak_1130
chr19	1602610	1607025	Control_Peak_1131
chr12	6442911	6453358	Control_Peak_1132
chr11	66233617	66235471	Control_Peak_1133
chr16	28934947	28937726	Control_Peak_1134
chr5	141732005	141748713	Control_Peak_1135
chr22	43521097	43525381	Control_Peak_1136
chr12	123463889	123466782	Control_Peak_1137
chr12	6860816	6863675	Control_Peak_1138
chr20	47891687	47899442	Control_Peak_1139
chr5	138628224	138631870	Control_Peak_1140
chr2	240321042	240324259	Control_Peak_1141
chr7	155088467	155090675	Control_Peak_1142
chr7	30026279	30030859	Control_Peak_1143
chr20	62586107	62590581	Control_Peak_1144
chr4	174253512	174257449	Control_Peak_1145
chr11	773451	778804	Control_Peak_1146
chr19	288407	292379	Control_Peak_1147
chr20	34637840	34639708	Control_Peak_1148
chr17	7476027	7479356	Control_Peak_1149
chr14	23790550	23792427	Control_Peak_1150
chr2	200319795	200325966	Control_Peak_1151
chr7	134853115	134856954	Control_Peak_1152
chr11	62492240	62497910	Control_Peak_1153
chr19	36626031	36633569	Control_Peak_1154
chr17	27045367	27057253	Control_Peak_1155
chr17	56159977	56162154	Control_Peak_1156
chr19	49373792	49380160	Control_Peak_1157
chr9	139978036	139982203	Control_Peak_1158
chr17	78233603	78236491	Control_Peak_1159
chr15	30113010	30115260	Control_Peak_1160
chr17	79359863	79362999	Control_Peak_1161
chr1	2245289	2247378	Control_Peak_1162
chr19	11198286	11211306	Control_Peak_1163
chr19	4402517	4404334	Control_Peak_1164
chr17	81008414	81010607	Control_Peak_1165
chr3	179039049	179043204	Control_Peak_1166
chr14	23338804	23342687	Control_Peak_1167
chr17	76834600	76836996	Control_Peak_1168
chr20	57555445	57557668	Control_Peak_1169
chr3	50295494	50298953	Control_Peak_1170
chr20	47662029	47665544	Control_Peak_1171
chr17	48448370	48451737	Control_Peak_1172
chr18	45455900	45458217	Control_Peak_1173
chr20	17946527	17952850	Control_Peak_1174
chr20	30143891	30164384	Control_Peak_1175
chr3	128900207	128904514	Control_Peak_1176
chr17	55332965	55335569	Control_Peak_1177
chr17	73256447	73259310	Control_Peak_1178
chr8	87354729	87356203	Control_Peak_1179
chr1	16969167	16972071	Control_Peak_1180
chr12	53398835	53403521	Control_Peak_1181
chr17	56081933	56085964	Control_Peak_1182
chr17	8063775	8067992	Control_Peak_1183
chr4	187634582	187652175	Control_Peak_1184
chr5	135467754	135469659	Control_Peak_1185
chr6	130685153	130689363	Control_Peak_1186
chr16	4364807	4368119	Control_Peak_1187
chr11	65183564	65195576	Control_Peak_1188
chr17	48624254	48626201	Control_Peak_1189
chr1	38272531	38274974	Control_Peak_1190
chr19	39615765	39617871	Control_Peak_1191
chr21	45195016	45196935	Control_Peak_1192
chr8	29204202	29210372	Control_Peak_1193
chr11	12695164	12698148	Control_Peak_1194
chr6	34358434	34361102	Control_Peak_1195
chr13	45913083	45915475	Control_Peak_1196
chr8	128227636	128254657	Control_Peak_1197
chr8	101732088	101735703	Control_Peak_1198
chr13	113241461	113243317	Control_Peak_1199
chr20	23616861	23619567	Control_Peak_1200
chr7	66385497	66387659	Control_Peak_1201
chr10	127510779	127513799	Control_Peak_1202
chr15	75916479	75920805	Control_Peak_1203
chr19	50878999	50881578	Control_Peak_1204
chr5	133859497	133864112	Control_Peak_1205
chr8	22224064	22226086	Control_Peak_1206
chr1	249131671	249134034	Control_Peak_1207
chr9	86592214	86597108	Control_Peak_1208
chr7	116138441	116143205	Control_Peak_1209
chr14	23562756	23566022	Control_Peak_1210
chr7	5084664	5086470	Control_Peak_1211
chr19	40926222	40933136	Control_Peak_1212
chr5	179048934	179052864	Control_Peak_1213
chr1	22107165	22110976	Control_Peak_1214
chr8	130950923	130952991	Control_Peak_1215
chr11	33277856	33281132	Control_Peak_1216
chr13	28711500	28714511	Control_Peak_1217
chr11	67054413	67057946	Control_Peak_1218
chr22	41416428	41419518	Control_Peak_1219
chr4	39976622	39980211	Control_Peak_1220
chr17	62914798	62916446	Control_Peak_1221
chr3	63848275	63851119	Control_Peak_1222
chr10	12083328	12086131	Control_Peak_1223
chr2	189155088	189161367	Control_Peak_1224
chr7	139023913	139027521	Control_Peak_1225
chr3	197023524	197026788	Control_Peak_1226
chr11	65252049	65269982	Control_Peak_1227
chr3	138552213	138555161	Control_Peak_1228
chrX	39963555	39969884	Control_Peak_1229
chr7	75986433	75990598	Control_Peak_1230
chr10	77154891	77165065	Control_Peak_1231
chr22	42664492	42667197	Control_Peak_1232
chr13	28022970	28025979	Control_Peak_1233
chr19	50177643	50184077	Control_Peak_1234
chr17	1357044	1360542	Control_Peak_1235
chr22	46401797	46404610	Control_Peak_1236
chr10	104951518	104953612	Control_Peak_1237
chr19	8068787	8071639	Control_Peak_1238
chr3	38494687	38497644	Control_Peak_1239
chr7	35075305	35078315	Control_Peak_1240
chr19	1511355	1514489	Control_Peak_1241
chr11	9482458	9485468	Control_Peak_1242
chr8	102503942	102506941	Control_Peak_1243
chr19	50140732	50146711	Control_Peak_1244
chr10	105675330	105678086	Control_Peak_1245
chr7	129250060	129252820	Control_Peak_1246
chr9	96337818	96340181	Control_Peak_1247
chr7	156930304	156933417	Control_Peak_1248
chr21	43429101	43431455	Control_Peak_1249
chr9	86321655	86324130	Control_Peak_1250
chr8	146052840	146054770	Control_Peak_1251
chr3	33480232	33483601	Control_Peak_1252
chr8	128254957	128271020	Control_Peak_1253
chr14	24897912	24901030	Control_Peak_1254
chr19	39880151	39881868	Control_Peak_1255
chr17	62499612	62504911	Control_Peak_1256
chr9	95525962	95528464	Control_Peak_1257
chr10	32343611	32346209	Control_Peak_1258
chr10	5854258	5856519	Control_Peak_1259
chr6	138426631	138430617	Control_Peak_1260
chr8	91656906	91658994	Control_Peak_1261
chr11	75272531	75276528	Control_Peak_1262
chr7	75931402	75934103	Control_Peak_1263
chr1	8113298	8161993	Control_Peak_1264
chr1	33810562	33817526	Control_Peak_1265
chr11	64072866	64075325	Control_Peak_1266
chr12	133135925	133139152	Control_Peak_1267
chr12	98908217	98912356	Control_Peak_1268
chr14	71787032	71789036	Control_Peak_1269
chr12	125398001	125410206	Control_Peak_1270
chr1	231555978	231559327	Control_Peak_1271
chr12	51156041	51159626	Control_Peak_1272
chr14	55737462	55739162	Control_Peak_1273
chr11	35159739	35168054	Control_Peak_1274
chr1	39456018	39458583	Control_Peak_1275
chr14	54416620	54425524	Control_Peak_1276
chr16	75283100	75286750	Control_Peak_1277
chr1	1092825	1095228	Control_Peak_1278
chr6	33171732	33177046	Control_Peak_1279
chr19	1272875	1277406	Control_Peak_1280
chr2	121009835	121011388	Control_Peak_1281
chr19	48992803	48998500	Control_Peak_1282
chr14	105952853	105960103	Control_Peak_1283
chr15	78555878	78557919	Control_Peak_1284
chr22	21921159	21923562	Control_Peak_1285
chr9	127628742	127633830	Control_Peak_1286
chr7	116161385	116169277	Control_Peak_1287
chr10	103576676	103579785	Control_Peak_1288
chr1	211431211	211434837	Control_Peak_1289
chr14	105714066	105716520	Control_Peak_1290
chr10	6130852	6132234	Control_Peak_1291
chr16	89752471	89754527	Control_Peak_1292
chr19	44256084	44277083	Control_Peak_1293
chr19	35489881	35492424	Control_Peak_1294
chr16	30379757	30381959	Control_Peak_1295
chr2	201170011	201173444	Control_Peak_1296
chr6	76310428	76313194	Control_Peak_1297
chr13	26795062	26797361	Control_Peak_1298
chr16	30620230	30622827	Control_Peak_1299
chr17	79893406	79896179	Control_Peak_1300
chr2	25014904	25017860	Control_Peak_1301
chr7	6676043	6678689	Control_Peak_1302
chr17	15901593	15904654	Control_Peak_1303
chr7	27200157	27214508	Control_Peak_1304
chr9	132316689	132322718	Control_Peak_1305
chr1	22350415	22353335	Control_Peak_1306
chr14	31674792	31678583	Control_Peak_1307
chr12	49758479	49765015	Control_Peak_1308
chr11	9779338	9781352	Control_Peak_1309
chr15	76195140	76197881	Control_Peak_1310
chr8	61590616	61593279	Control_Peak_1311
chr8	119123401	119125143	Control_Peak_1312
chr12	11801329	11803540	Control_Peak_1313
chr12	67661550	67664709	Control_Peak_1314
chr3	104159091	104165996	Control_Peak_1315
chr16	67879410	67883050	Control_Peak_1316
chr1	27691278	27694685	Control_Peak_1317
chr12	124456285	124459177	Control_Peak_1318
chr2	10951412	10953748	Control_Peak_1319
chr10	54070221	54078965	Control_Peak_1320
chr13	53023286	53024860	Control_Peak_1321
chr1	84762737	84771821	Control_Peak_1322
chr18	2654791	2658779	Control_Peak_1323
chr2	113991742	114000120	Control_Peak_1324
chr6	145237421	145253253	Control_Peak_1325
chr11	32111924	32114412	Control_Peak_1326
chr22	21981040	21984793	Control_Peak_1327
chr7	6768569	6770300	Control_Peak_1328
chr8	42395000	42399444	Control_Peak_1329
chr1	182359756	182361806	Control_Peak_1330
chr1	43830906	43840611	Control_Peak_1331
chr17	47337118	47339196	Control_Peak_1332
chr5	14142606	14145620	Control_Peak_1333
chr8	143807048	143810065	Control_Peak_1334
chr15	91535832	91537912	Control_Peak_1335
chr6	150038288	150040090	Control_Peak_1336
chr7	129587415	129593221	Control_Peak_1337
chr8	145064041	145065967	Control_Peak_1338
chr1	155531678	155534509	Control_Peak_1339
chr2	10259531	10264635	Control_Peak_1340
chr1	156468578	156475952	Control_Peak_1341
chr20	62164827	62170845	Control_Peak_1342
chr19	5789041	5792043	Control_Peak_1343
chr9	140511550	140516055	Control_Peak_1344
chr13	22176720	22178693	Control_Peak_1345
chr3	9931682	9933751	Control_Peak_1346
chr15	80351872	80353531	Control_Peak_1347
chr2	182633846	182663666	Control_Peak_1348
chr15	81291562	81295316	Control_Peak_1349
chr16	16042757	16046375	Control_Peak_1350
chr4	77995856	77998092	Control_Peak_1351
chr16	30074653	30079929	Control_Peak_1352
chr16	74634097	74642288	Control_Peak_1353
chr7	35839316	35842438	Control_Peak_1354
chr21	46960283	46963189	Control_Peak_1355
chr3	126193534	126196295	Control_Peak_1356
chr10	43888266	43906992	Control_Peak_1357
chr8	146011305	146019158	Control_Peak_1358
chr16	2254635	2257972	Control_Peak_1359
chr8	126656927	126681338	Control_Peak_1360
chr9	99179071	99184075	Control_Peak_1361
chr3	156875826	156879370	Control_Peak_1362
chr1	19969242	19973110	Control_Peak_1363
chr5	145826780	145828417	Control_Peak_1364
chr10	118763440	118767666	Control_Peak_1365
chr6	146055386	146057452	Control_Peak_1366
chr18	77437898	77441198	Control_Peak_1367
chr14	93580629	93583259	Control_Peak_1368
chr19	41304888	41307348	Control_Peak_1369
chr1	46766893	46771667	Control_Peak_1370
chr20	813794	815415	Control_Peak_1371
chr17	2238165	2242009	Control_Peak_1372
chr18	21164836	21167530	Control_Peak_1373
chr22	43044215	43046134	Control_Peak_1374
chr11	64070520	64072730	Control_Peak_1375
chr12	112278159	112281405	Control_Peak_1376
chr17	43223486	43225693	Control_Peak_1377
chr6	1608890	1613510	Control_Peak_1378
chr1	45264762	45276674	Control_Peak_1379
chr2	131849748	131852205	Control_Peak_1380
chr19	4578393	4585165	Control_Peak_1381
chr21	45283724	45286152	Control_Peak_1382
chr19	54972417	54977150	Control_Peak_1383
chr11	71933520	71937006	Control_Peak_1384
chr7	86780865	86783214	Control_Peak_1385
chr19	55591005	55593589	Control_Peak_1386
chr3	51427812	51430098	Control_Peak_1387
chr16	30797286	30799173	Control_Peak_1388
chr7	116310008	116322217	Control_Peak_1389
chr14	39734486	39737720	Control_Peak_1390
chrX	47077511	47079843	Control_Peak_1391
chr5	179920314	179924922	Control_Peak_1392
chr17	71285254	71291849	Control_Peak_1393
chr2	25563144	25566193	Control_Peak_1394
chr2	47401235	47404820	Control_Peak_1395
chr3	183415048	183417301	Control_Peak_1396
chr3	38205253	38208249	Control_Peak_1397
chr19	50430251	50434425	Control_Peak_1398
chr1	146713807	146715619	Control_Peak_1399
chr19	47363469	47365511	Control_Peak_1400
chr19	4006534	4008922	Control_Peak_1401
chr3	47842959	47846062	Control_Peak_1402
chr8	104310403	104312107	Control_Peak_1403
chr16	25268205	25270868	Control_Peak_1404
chr17	42141349	42144818	Control_Peak_1405
chr19	51304666	51308994	Control_Peak_1406
chr4	56261367	56264910	Control_Peak_1407
chr10	1101416	1103711	Control_Peak_1408
chr19	18401576	18405236	Control_Peak_1409
chr12	2903484	2906463	Control_Peak_1410
chr2	70779203	70782080	Control_Peak_1411
chr5	179125822	179127670	Control_Peak_1412
chr16	4523125	4528833	Control_Peak_1413
chr12	31880599	31890168	Control_Peak_1414
chr16	67310471	67314220	Control_Peak_1415
chr6	41038720	41042416	Control_Peak_1416
chr20	33864268	33867542	Control_Peak_1417
chr19	342302	345449	Control_Peak_1418
chr9	138391310	138394577	Control_Peak_1419
chr1	2124825	2127785	Control_Peak_1420
chr8	23080287	23084561	Control_Peak_1421
chr20	2631833	2635699	Control_Peak_1422
chr8	17012946	17015279	Control_Peak_1423
chr8	145691358	145694550	Control_Peak_1424
chr11	831572	845054	Control_Peak_1425
chr1	84969962	84973984	Control_Peak_1426
chr16	3108426	3110000	Control_Peak_1427
chr9	38067253	38070366	Control_Peak_1428
chr11	9405138	9409556	Control_Peak_1429
chr4	184018694	184021768	Control_Peak_1430
chr11	61732220	61738062	Control_Peak_1431
chr6	160146914	160150185	Control_Peak_1432
chr8	42947652	42950199	Control_Peak_1433
chr10	88725492	88732607	Control_Peak_1434
chr19	5621549	5625536	Control_Peak_1435
chr4	187759644	187762982	Control_Peak_1436
chr14	50697145	50699090	Control_Peak_1437
chr11	57433621	57437934	Control_Peak_1438
chr22	24235383	24238628	Control_Peak_1439
chr16	58661586	58664875	Control_Peak_1440
chr21	40176596	40179167	Control_Peak_1441
chr7	150754275	150761471	Control_Peak_1442
chr19	7745368	7747287	Control_Peak_1443
chr15	59223875	59227435	Control_Peak_1444
chr2	114646316	114650339	Control_Peak_1445
chr19	3093576	3096330	Control_Peak_1446
chr17	18160521	18165516	Control_Peak_1447
chr7	92076281	92078439	Control_Peak_1448
chr7	98740051	98742683	Control_Peak_1449
chr19	4860867	4872811	Control_Peak_1450
chr19	45346528	45351491	Control_Peak_1451
chr16	856407	858638	Control_Peak_1452
chr19	2426314	2429039	Control_Peak_1453
chrX	24165258	24169553	Control_Peak_1454
chr19	2013499	2016749	Control_Peak_1455
chr1	224032459	224035107	Control_Peak_1456
chr9	139780027	139782218	Control_Peak_1457
chr3	155588308	155590414	Control_Peak_1458
chr4	1339086	1342366	Control_Peak_1459
chr17	73199718	73204432	Control_Peak_1460
chr17	65372724	65376019	Control_Peak_1461
chr1	24284772	24287810	Control_Peak_1462
chr7	100290445	100292551	Control_Peak_1463
chr1	24969657	24971652	Control_Peak_1464
chr16	30669586	30673097	Control_Peak_1465
chr9	140170230	140173409	Control_Peak_1466
chr3	9833164	9836492	Control_Peak_1467
chr1	36850270	36854582	Control_Peak_1468
chr11	66135403	66140961	Control_Peak_1469
chr14	105629655	105636817	Control_Peak_1470
chr16	4662341	4666325	Control_Peak_1471
chr1	9352251	9354627	Control_Peak_1472
chr16	30388164	30390922	Control_Peak_1473
chr12	76011779	76066431	Control_Peak_1474
chr17	71187162	71190444	Control_Peak_1475
chr7	100270319	100273527	Control_Peak_1476
chr2	29336664	29342384	Control_Peak_1477
chr22	38198013	38205621	Control_Peak_1478
chr11	65383091	65384823	Control_Peak_1479
chr1	38469289	38472247	Control_Peak_1480
chr22	17651659	17653859	Control_Peak_1481
chr12	96587019	96593512	Control_Peak_1482
chr2	226977684	227006059	Control_Peak_1483
chr12	57910326	57918584	Control_Peak_1484
chr3	169480949	169484086	Control_Peak_1485
chr16	30959049	30962376	Control_Peak_1486
chr16	2523258	2526043	Control_Peak_1487
chr8	82643133	82645781	Control_Peak_1488
chr5	72793050	72795996	Control_Peak_1489
chr9	6007138	6009231	Control_Peak_1490
chr6	35655372	35657469	Control_Peak_1491
chr7	148580039	148582935	Control_Peak_1492
chr7	100423129	100426598	Control_Peak_1493
chr1	45983677	45989332	Control_Peak_1494
chr8	145113814	145116474	Control_Peak_1495
chr17	73105415	73108037	Control_Peak_1496
chr14	69009420	69016158	Control_Peak_1497
chr7	152131510	152134389	Control_Peak_1498
chr1	59011482	59012886	Control_Peak_1499
chr9	35731128	35734023	Control_Peak_1500
chr19	14199868	14203210	Control_Peak_1501
chr7	148761837	148763564	Control_Peak_1502
chr19	10828622	10830099	Control_Peak_1503
chr16	69417979	69485973	Control_Peak_1504
chr20	3765356	3768081	Control_Peak_1505
chr20	43513489	43515690	Control_Peak_1506
chr9	86534990	86537520	Control_Peak_1507
chr17	78118496	78122240	Control_Peak_1508
chr16	57568895	57571068	Control_Peak_1509
chr12	6712345	6718445	Control_Peak_1510
chr8	128744886	128756421	Control_Peak_1511
chr19	16737456	16740416	Control_Peak_1512
chr12	8178257	8180805	Control_Peak_1514
chr3	193856945	193860961	Control_Peak_1513
chr17	71300726	71309309	Control_Peak_1515
chr9	138999322	139003229	Control_Peak_1516
chr17	27275777	27279491	Control_Peak_1517
chr20	60695814	60698824	Control_Peak_1518
chr6	151352812	151394976	Control_Peak_1519
chr19	6278363	6280116	Control_Peak_1520
chr10	112255272	112263466	Control_Peak_1521
chr18	655997	660981	Control_Peak_1522
chr19	17665867	17668712	Control_Peak_1523
chr2	201726473	201730384	Control_Peak_1524
chr20	39629689	39639017	Control_Peak_1525
chr10	72575047	72577073	Control_Peak_1526
chr1	6672282	6675954	Control_Peak_1527
chr17	7516947	7519696	Control_Peak_1528
chr17	43323996	43326593	Control_Peak_1529
chr19	1353961	1355872	Control_Peak_1530
chr1	893621	898539	Control_Peak_1531
chr11	355155	356556	Control_Peak_1532
chr12	112544233	112551988	Control_Peak_1533
chr15	44954375	44956563	Control_Peak_1534
chr2	120516590	120519053	Control_Peak_1535
chr6	52440879	52442782	Control_Peak_1536
chr19	48823129	48826995	Control_Peak_1537
chr2	157291476	157293840	Control_Peak_1538
chr2	86667374	86669888	Control_Peak_1539
chr1	245132837	245136093	Control_Peak_1540
chr15	52120997	52123551	Control_Peak_1541
chr2	28973535	28976395	Control_Peak_1542
chr17	48783613	48787282	Control_Peak_1543
chr3	50357019	50360584	Control_Peak_1544
chr22	39914270	39919965	Control_Peak_1545
chr14	105153163	105160715	Control_Peak_1546
chr6	2986436	2990893	Control_Peak_1547
chr10	21819572	21824878	Control_Peak_1548
chr10	64563711	64566137	Control_Peak_1549
chr18	2905329	2907640	Control_Peak_1550
chr12	65922322	65934090	Control_Peak_1551
chr1	29062496	29065321	Control_Peak_1552
chr14	77562872	77565527	Control_Peak_1553
chr8	18869974	18872507	Control_Peak_1554
chr10	105209958	105212916	Control_Peak_1555
chr17	47784222	47785674	Control_Peak_1556
chr8	141466543	141469664	Control_Peak_1557
chr1	234508178	234510220	Control_Peak_1558
chr1	201435043	201439134	Control_Peak_1559
chr14	64967268	64972563	Control_Peak_1560
chr19	18942047	18944480	Control_Peak_1561
chr19	45250065	45253042	Control_Peak_1562
chr22	32869657	32872209	Control_Peak_1563
chr17	8338459	8340682	Control_Peak_1564
chr12	56550765	56555204	Control_Peak_1565
chr4	114680481	114684556	Control_Peak_1566
chr7	152161035	152162915	Control_Peak_1567
chr9	140115357	140122918	Control_Peak_1568
chr1	212458692	212460971	Control_Peak_1569
chr6	160207936	160212963	Control_Peak_1570
chr9	77566152	77568535	Control_Peak_1571
chr19	38753617	38761648	Control_Peak_1572
chr19	4791449	4793526	Control_Peak_1573
chr11	74459343	74461288	Control_Peak_1574
chr11	925001	926952	Control_Peak_1575
chr20	631866	634809	Control_Peak_1576
chr9	132094110	132100277	Control_Peak_1577
chr13	99850372	99854962	Control_Peak_1578
chr20	25175690	25177573	Control_Peak_1579
chr1	2573228	2575129	Control_Peak_1580
chr11	9593814	9597611	Control_Peak_1581
chr4	140373424	140376132	Control_Peak_1582
chrX	153283306	153287446	Control_Peak_1583
chr8	26305699	26308793	Control_Peak_1584
chr1	27285584	27287965	Control_Peak_1585
chr17	76209843	76213247	Control_Peak_1586
chr17	78388080	78390028	Control_Peak_1587
chr11	72523470	72526859	Control_Peak_1588
chr9	74976764	74981480	Control_Peak_1589
chr1	247093503	247096015	Control_Peak_1590
chr10	112062894	112066480	Control_Peak_1591
chr16	30906322	30908855	Control_Peak_1592
chr19	4398654	4400629	Control_Peak_1593
chr18	29670903	29674152	Control_Peak_1594
chr19	58896612	58900653	Control_Peak_1595
chr22	39094675	39098132	Control_Peak_1596
chr1	113160550	113163707	Control_Peak_1597
chr15	59980322	59982196	Control_Peak_1598
chr16	88635899	88638156	Control_Peak_1599
chr17	46184144	46186777	Control_Peak_1600
chr13	98627333	98631045	Control_Peak_1601
chr16	769838	772552	Control_Peak_1602
chr18	72263526	72266600	Control_Peak_1603
chr22	45147849	45152608	Control_Peak_1604
chr17	27223440	27225610	Control_Peak_1605
chr2	86789319	86791185	Control_Peak_1606
chr4	2844591	2846512	Control_Peak_1607
chr6	35886717	35889547	Control_Peak_1608
chr11	63753099	63755188	Control_Peak_1609
chr15	25682725	25685162	Control_Peak_1610
chr5	134180210	134187154	Control_Peak_1611
chr7	148821222	148825889	Control_Peak_1612
chr7	44924089	44926225	Control_Peak_1613
chr1	11967108	11971215	Control_Peak_1614
chr3	150125317	150129029	Control_Peak_1615
chr1	10269397	10272192	Control_Peak_1616
chr2	242446614	242448559	Control_Peak_1617
chr17	30184991	30186377	Control_Peak_1618
chr11	118963365	118968118	Control_Peak_1619
chr11	32913397	32916574	Control_Peak_1620
chr4	100866421	100872346	Control_Peak_1621
chr12	132412010	132415874	Control_Peak_1622
chr2	208392966	208396333	Control_Peak_1623
chr3	186544069	186545790	Control_Peak_1624
chr19	3505101	3508082	Control_Peak_1625
chr7	100484021	100489230	Control_Peak_1626
chr8	61563966	61565296	Control_Peak_1627
chr17	54989329	54994818	Control_Peak_1628
chr4	75022455	75025068	Control_Peak_1629
chr6	125282447	125285159	Control_Peak_1630
chr22	19161369	19167649	Control_Peak_1631
chr6	33678223	33680163	Control_Peak_1632
chr5	122847816	122849111	Control_Peak_1633
chr22	50764298	50766619	Control_Peak_1634
chr1	1445631	1448146	Control_Peak_1635
chr17	7252777	7256281	Control_Peak_1636
chr7	12725483	12727953	Control_Peak_1637
chr19	17354352	17357720	Control_Peak_1638
chr19	48280326	48284350	Control_Peak_1639
chr7	32534238	32536767	Control_Peak_1640
chr13	33160491	33161996	Control_Peak_1641
chr1	9294133	9295941	Control_Peak_1642
chr6	37786051	37788984	Control_Peak_1643
chr10	76584550	76587571	Control_Peak_1644
chr20	44440183	44443441	Control_Peak_1645
chr6	30849808	30855092	Control_Peak_1646
chr3	177072909	177079123	Control_Peak_1647
chr9	135228947	135230487	Control_Peak_1648
chr22	24950115	24953419	Control_Peak_1649
chr8	64080119	64082487	Control_Peak_1650
chr22	21270414	21274929	Control_Peak_1651
chr17	7216374	7219719	Control_Peak_1652
chr3	47865562	47868591	Control_Peak_1653
chr1	24304974	24308911	Control_Peak_1654
chr16	732468	736641	Control_Peak_1655
chr17	79517840	79521221	Control_Peak_1656
chr19	18384229	18394811	Control_Peak_1657
chr1	229693276	229695648	Control_Peak_1658
chr13	60969672	60972641	Control_Peak_1659
chr17	28926582	28928610	Control_Peak_1660
chr19	982384	985842	Control_Peak_1661
chr2	8817000	8826301	Control_Peak_1662
chr11	532942	538597	Control_Peak_1663
chr19	46269913	46272672	Control_Peak_1664
chr9	37799804	37802043	Control_Peak_1665
chr19	30205296	30207667	Control_Peak_1666
chr3	52310336	52313848	Control_Peak_1667
chr17	57968974	57971825	Control_Peak_1668
chr18	60189116	60194722	Control_Peak_1669
chr19	1024801	1030561	Control_Peak_1670
chr2	74666487	74670528	Control_Peak_1671
chr6	64345545	64347311	Control_Peak_1672
chr3	113463607	113466880	Control_Peak_1673
chr8	22421877	22424656	Control_Peak_1674
chr4	11697367	11707104	Control_Peak_1675
chr7	97909920	97912087	Control_Peak_1676
chr9	139684940	139687298	Control_Peak_1677
chr10	105875373	105881668	Control_Peak_1678
chr9	34047253	34050339	Control_Peak_1679
chr6	32156234	32159229	Control_Peak_1680
chr12	12713842	12716983	Control_Peak_1681
chr5	177630724	177635381	Control_Peak_1682
chr6	158243591	158246687	Control_Peak_1683
chr9	98078276	98080758	Control_Peak_1684
chr8	99305319	99307028	Control_Peak_1685
chr1	62900697	62904502	Control_Peak_1686
chr17	74021109	74027239	Control_Peak_1687
chr4	53524169	53526667	Control_Peak_1688
chr11	66609460	66611886	Control_Peak_1689
chr14	105646699	105648284	Control_Peak_1690
chr7	73240470	73249417	Control_Peak_1691
chr8	25040742	25046369	Control_Peak_1692
chr1	17025928	17029731	Control_Peak_1693
chr5	68663361	68666659	Control_Peak_1694
chr4	74122491	74126169	Control_Peak_1695
chr5	178976730	178979270	Control_Peak_1696
chr12	6386783	6391072	Control_Peak_1697
chr7	1198097	1201489	Control_Peak_1698
chr19	5826266	5829668	Control_Peak_1699
chr11	125756927	125758909	Control_Peak_1700
chr19	1751687	1758430	Control_Peak_1701
chr12	6491969	6494886	Control_Peak_1702
chr13	111363633	111367859	Control_Peak_1703
chr5	141227466	141230819	Control_Peak_1704
chr22	38707998	38715842	Control_Peak_1705
chr16	3506756	3509114	Control_Peak_1706
chr20	52208644	52211939	Control_Peak_1707
chr21	44526472	44528498	Control_Peak_1708
chr2	203128833	203133596	Control_Peak_1709
chr9	139332154	139334510	Control_Peak_1710
chr8	28558233	28560273	Control_Peak_1711
chr22	44892743	44894896	Control_Peak_1712
chr1	167904237	167907399	Control_Peak_1713
chr16	1728179	1730237	Control_Peak_1714
chr19	11528031	11531230	Control_Peak_1715
chr19	17829234	17831140	Control_Peak_1716
chr9	131417294	131422031	Control_Peak_1717
chr5	107716154	107718910	Control_Peak_1718
chr17	49336054	49339513	Control_Peak_1719
chr2	43451212	43455361	Control_Peak_1720
chr4	71702923	71705701	Control_Peak_1721
chr1	45096941	45098879	Control_Peak_1722
chr19	46294518	46296166	Control_Peak_1723
chr14	24910045	24913016	Control_Peak_1724
chr3	196466311	196468327	Control_Peak_1725
chr8	126687003	126702494	Control_Peak_1726
chr10	11652219	11654326	Control_Peak_1727
chr10	135074371	135075560	Control_Peak_1728
chr4	95371772	95375865	Control_Peak_1729
chr11	65081715	65086209	Control_Peak_1730
chr14	96967387	96970243	Control_Peak_1732
chr19	13271066	13284374	Control_Peak_1731
chr2	55842158	55846130	Control_Peak_1733
chr3	48341932	48343801	Control_Peak_1734
chr1	66786501	66827040	Control_Peak_1735
chr1	151041670	151045545	Control_Peak_1736
chr11	20384786	20387371	Control_Peak_1737
chr20	6101691	6105145	Control_Peak_1738
chr5	175962302	175964984	Control_Peak_1739
chr11	65768440	65771355	Control_Peak_1740
chr9	127531636	127534759	Control_Peak_1741
chr2	153572724	153576251	Control_Peak_1742
chr7	765489	768485	Control_Peak_1743
chr22	24107080	24111301	Control_Peak_1744
chr17	1011388	1016015	Control_Peak_1745
chr2	242639672	242643303	Control_Peak_1746
chr19	55986645	55989552	Control_Peak_1747
chr12	32907414	32909391	Control_Peak_1748
chr16	69362896	69366329	Control_Peak_1749
chr19	14116403	14118429	Control_Peak_1750
chr16	4399792	4401448	Control_Peak_1751
chr12	53610537	53616827	Control_Peak_1752
chr12	6639908	6647220	Control_Peak_1753
chr17	36902694	36910372	Control_Peak_1754
chr12	7260248	7262382	Control_Peak_1755
chr3	124604929	124606870	Control_Peak_1756
chr19	49995581	50001624	Control_Peak_1757
chr7	116501998	116503996	Control_Peak_1758
chr16	84532302	84540609	Control_Peak_1759
chr10	75531158	75534731	Control_Peak_1760
chr19	18107136	18114083	Control_Peak_1761
chr1	203764265	203766368	Control_Peak_1762
chr19	34855339	34858043	Control_Peak_1763
chr2	98610436	98613558	Control_Peak_1764
chr9	139255915	139258602	Control_Peak_1765
chr1	33004355	33006561	Control_Peak_1766
chr9	130952968	130956357	Control_Peak_1767
chr9	130887735	130891684	Control_Peak_1768
chr21	34142436	34144203	Control_Peak_1769
chr11	45201189	45203370	Control_Peak_1770
chr9	96212320	96215803	Control_Peak_1771
chr6	42857322	42859365	Control_Peak_1772
chr14	104027460	104030444	Control_Peak_1773
chr15	74906423	74909549	Control_Peak_1774
chr4	99574564	99581491	Control_Peak_1775
chr12	104678321	104684470	Control_Peak_1776
chr20	10413194	10417190	Control_Peak_1777
chrX	45699419	45712200	Control_Peak_1778
chr15	57210209	57212929	Control_Peak_1779
chr5	890870	894223	Control_Peak_1780
chr9	135819269	135820966	Control_Peak_1781
chr17	35847949	35851955	Control_Peak_1782
chr22	30640442	30655015	Control_Peak_1783
chr17	7744348	7749104	Control_Peak_1784
chr12	69632646	69634985	Control_Peak_1785
chr19	48245093	48250938	Control_Peak_1786
chr5	134367381	134371006	Control_Peak_1787
chr17	79988030	79991294	Control_Peak_1788
chr8	145701172	145705217	Control_Peak_1789
chr12	51662254	51665816	Control_Peak_1790
chr16	71927073	71931089	Control_Peak_1791
chr9	115094741	115097317	Control_Peak_1792
chr10	30023751	30025976	Control_Peak_1793
chr1	54870899	54874483	Control_Peak_1794
chr18	29077393	29079688	Control_Peak_1795
chr5	1880553	1884661	Control_Peak_1796
chr20	44716441	44719249	Control_Peak_1797
chr12	113621164	113624727	Control_Peak_1798
chr1	6505545	6510423	Control_Peak_1799
chr1	155292379	155296723	Control_Peak_1800
chr1	156694659	156699297	Control_Peak_1801
chr7	4721459	4724507	Control_Peak_1802
chr2	54341544	54344061	Control_Peak_1803
chr17	16944305	16949072	Control_Peak_1804
chr14	101157042	101161477	Control_Peak_1805
chr13	50365567	50368074	Control_Peak_1806
chr19	12843029	12849440	Control_Peak_1807
chr20	35088823	35091607	Control_Peak_1808
chr2	227034070	227060438	Control_Peak_1809
chr2	128457774	128460149	Control_Peak_1810
chr16	75550246	75551349	Control_Peak_1811
chr6	36097238	36100020	Control_Peak_1812
chr17	77768884	77772023	Control_Peak_1813
chr10	115613357	115616040	Control_Peak_1814
chr2	223724758	223726836	Control_Peak_1815
chr5	78808901	78811039	Control_Peak_1816
chr22	29701627	29704932	Control_Peak_1817
chr9	135544397	135546983	Control_Peak_1818
chr9	21668068	21697139	Control_Peak_1819
chr10	17658293	17660978	Control_Peak_1820
chr7	44787385	44789573	Control_Peak_1821
chr3	73044959	73047343	Control_Peak_1822
chr10	75723733	75728861	Control_Peak_1823
chr1	1341320	1344394	Control_Peak_1824
chr3	56715777	56717686	Control_Peak_1825
chr7	150064794	150067952	Control_Peak_1826
chr16	57480264	57482466	Control_Peak_1827
chr8	42248465	42250604	Control_Peak_1828
chr10	70479895	70483100	Control_Peak_1829
chr15	75660331	75662476	Control_Peak_1830
chr12	31742204	31744536	Control_Peak_1831
chr12	57823225	57825595	Control_Peak_1832
chr4	10457887	10459588	Control_Peak_1833
chr14	70232916	70235137	Control_Peak_1834
chr21	48054659	48056330	Control_Peak_1835
chr11	2910473	2915098	Control_Peak_1836
chr1	52830158	52832544	Control_Peak_1837
chr16	1524191	1526224	Control_Peak_1838
chr19	13064797	13069096	Control_Peak_1839
chr10	98590887	98593609	Control_Peak_1840
chr12	13041972	13056873	Control_Peak_1841
chr9	129622213	129623801	Control_Peak_1842
chr9	109971694	109979368	Control_Peak_1843
chr19	11247818	11256242	Control_Peak_1844
chr10	88514866	88517668	Control_Peak_1845
chr17	40073631	40077235	Control_Peak_1846
chr16	50401756	50403449	Control_Peak_1847
chr12	96792529	96795869	Control_Peak_1848
chr17	58602211	58604398	Control_Peak_1849
chr6	33376474	33380263	Control_Peak_1850
chr17	7161002	7170273	Control_Peak_1851
chr1	32965112	32967126	Control_Peak_1852
chr6	133133474	133137685	Control_Peak_1853
chr15	48622634	48625391	Control_Peak_1854
chr16	88728503	88730964	Control_Peak_1855
chr8	144371135	144374552	Control_Peak_1856
chr1	154297145	154300455	Control_Peak_1857
chr19	5716601	5721532	Control_Peak_1858
chr13	28193858	28196912	Control_Peak_1859
chr10	104191187	104192977	Control_Peak_1860
chr18	33708552	33710724	Control_Peak_1861
chr6	151559590	151566702	Control_Peak_1862
chr14	105862905	105866200	Control_Peak_1863
chr2	9562067	9564784	Control_Peak_1864
chr8	145686694	145691256	Control_Peak_1865
chr1	43146743	43150552	Control_Peak_1866
chr3	128367579	128370989	Control_Peak_1867
chr21	35445099	35446903	Control_Peak_1868
chr21	16423661	16439989	Control_Peak_1869
chr12	12419040	12420824	Control_Peak_1870
chr4	2536400	2538132	Control_Peak_1871
chr7	158620689	158623204	Control_Peak_1872
chr17	76121452	76127099	Control_Peak_1873
chr1	44411519	44413439	Control_Peak_1874
chr3	53286558	53290614	Control_Peak_1875
chr14	69443666	69446859	Control_Peak_1876
chr17	3748471	3749697	Control_Peak_1877
chr3	141593419	141598130	Control_Peak_1878
chr5	56468204	56472004	Control_Peak_1879
chr8	22021874	22023555	Control_Peak_1880
chr6	36952453	36955099	Control_Peak_1881
chr1	151226534	151228630	Control_Peak_1882
chr1	28694844	28698051	Control_Peak_1883
chr11	68079378	68083727	Control_Peak_1884
chr8	48648960	48651712	Control_Peak_1885
chr8	128216375	128227508	Control_Peak_1886
chr6	170150237	170152887	Control_Peak_1887
chr8	38238332	38241078	Control_Peak_1888
chr17	73839301	73844364	Control_Peak_1889
chr3	48128672	48131770	Control_Peak_1890
chr19	45922765	45932834	Control_Peak_1891
chr1	26945986	26948931	Control_Peak_1892
chr5	179333762	179335370	Control_Peak_1893
chr12	88938013	88976382	Control_Peak_1894
chr7	43945407	43946880	Control_Peak_1895
chr1	154191236	154194773	Control_Peak_1896
chr20	34540628	34543465	Control_Peak_1897
chr8	124407017	124409443	Control_Peak_1898
chr13	21749168	21752821	Control_Peak_1899
chr1	32109291	32111500	Control_Peak_1900
chr4	6674126	6677468	Control_Peak_1901
chr6	31238498	31240491	Control_Peak_1902
chr8	1711888	1713143	Control_Peak_1903
chr20	60959840	60963735	Control_Peak_1904
chr22	19928021	19931525	Control_Peak_1905
chr15	101418131	101421617	Control_Peak_1906
chr6	34190918	34193782	Control_Peak_1907
chr14	105280829	105283680	Control_Peak_1908
chr12	66561882	66564365	Control_Peak_1909
chr11	47206226	47209154	Control_Peak_1910
chr8	145046653	145051880	Control_Peak_1911
chr20	17548627	17551794	Control_Peak_1912
chr13	50570216	50572498	Control_Peak_1913
chr4	106393150	106395529	Control_Peak_1914
chr12	19592347	19594222	Control_Peak_1915
chr17	29034505	29038126	Control_Peak_1916
chrX	40025444	40036920	Control_Peak_1917
chr15	31617464	31621601	Control_Peak_1918
chr16	81038106	81042549	Control_Peak_1919
chr1	1096576	1102127	Control_Peak_1920
chr2	32233988	32237346	Control_Peak_1921
chr2	85644664	85650242	Control_Peak_1922
chr5	138677175	138678732	Control_Peak_1923
chr10	3109138	3113732	Control_Peak_1924
chr12	859716	863882	Control_Peak_1925
chr9	125666252	125667747	Control_Peak_1926
chr20	50806856	50809407	Control_Peak_1927
chr3	184052188	184055270	Control_Peak_1928
chr21	47704900	47707373	Control_Peak_1929
chr7	73865197	73869789	Control_Peak_1930
chr6	26118038	26128213	Control_Peak_1931
chr4	2042734	2044753	Control_Peak_1932
chr12	25538090	25540146	Control_Peak_1933
chr16	1819128	1824916	Control_Peak_1934
chr17	19654006	19658081	Control_Peak_1935
chr16	30365451	30368954	Control_Peak_1936
chr20	35805952	35808606	Control_Peak_1937
chr1	2342856	2346335	Control_Peak_1938
chr19	38893682	38895579	Control_Peak_1939
chr16	31118940	31120865	Control_Peak_1940
chr7	73148867	73159524	Control_Peak_1941
chr8	146175020	146176734	Control_Peak_1942
chr8	95730464	95733495	Control_Peak_1943
chr9	140500008	140501970	Control_Peak_1944
chr16	57125620	57127591	Control_Peak_1945
chr17	75274626	75286970	Control_Peak_1946
chr16	2027547	2030939	Control_Peak_1947
chr3	47204073	47207241	Control_Peak_1948
chr13	99227588	99230295	Control_Peak_1949
chr10	134208919	134212623	Control_Peak_1950
chr1	213030144	213033509	Control_Peak_1951
chr1	226249035	226252083	Control_Peak_1952
chr17	47753822	47755525	Control_Peak_1953
chr12	76408531	76429931	Control_Peak_1954
chr19	42771435	42775718	Control_Peak_1955
chr9	19229684	19231565	Control_Peak_1956
chr19	34744980	34746366	Control_Peak_1957
chr17	46677504	46684158	Control_Peak_1958
chr5	179717972	179720733	Control_Peak_1959
chr14	105436083	105444787	Control_Peak_1960
chr16	85782963	85785449	Control_Peak_1961
chr17	37355423	37358818	Control_Peak_1962
chr17	40167527	40170782	Control_Peak_1963
chr19	39138161	39153418	Control_Peak_1964
chr19	58918212	58921683	Control_Peak_1965
chr2	173291837	173294099	Control_Peak_1966
chr6	43737327	43743460	Control_Peak_1967
chr10	94332675	94335646	Control_Peak_1968
chr13	27824508	27828429	Control_Peak_1969
chr10	112326139	112328494	Control_Peak_1970
chr10	120965799	120967648	Control_Peak_1971
chr17	17139449	17141699	Control_Peak_1972
chr11	109962512	109965285	Control_Peak_1973
chr6	170122911	170125479	Control_Peak_1974
chr12	11323152	11325194	Control_Peak_1975
chr10	5932099	5933153	Control_Peak_1976
chr5	137088602	137091427	Control_Peak_1977
chr5	176980397	176982043	Control_Peak_1978
chr9	77641867	77644381	Control_Peak_1979
chr17	76837104	76838406	Control_Peak_1980
chr19	8398091	8401939	Control_Peak_1981
chr8	59465166	59467237	Control_Peak_1982
chr8	90769158	90771140	Control_Peak_1983
chr12	49451017	49455794	Control_Peak_1984
chr15	75227514	75232055	Control_Peak_1985
chr17	77751049	77753495	Control_Peak_1986
chr11	64780707	64782913	Control_Peak_1987
chr4	186123140	186126667	Control_Peak_1988
chr1	23853655	23859428	Control_Peak_1989
chr12	65001161	65006120	Control_Peak_1990
chr7	56116182	56121558	Control_Peak_1991
chr10	15138829	15141424	Control_Peak_1992
chr11	803330	814484	Control_Peak_1993
chr20	3775338	3781339	Control_Peak_1994
chr6	57036213	57039806	Control_Peak_1995
chr12	46382798	46384499	Control_Peak_1996
chr12	57881748	57883321	Control_Peak_1997
[truncated: 13,003 more rows]

## Sheet: EZH2_H3K27Ac_top15k_peaks
Top15K peaks in cells treated with Ezh2+D3A/D3L
chr	start	end	peak ID
chr13	30168335	30170333	EZH2_Peak_1
chr11	67979718	67982048	EZH2_Peak_2
chr8	141643859	141646665	EZH2_Peak_3
chr17	79476632	79487551	EZH2_Peak_4
chr17	80185582	80190605	EZH2_Peak_5
chr1	36620771	36624051	EZH2_Peak_6
chr17	79847829	79850759	EZH2_Peak_7
chr20	357775	370478	EZH2_Peak_8
chr19	39338126	39341063	EZH2_Peak_9
chr16	1357765	1362452	EZH2_Peak_10
chr10	126846539	126851217	EZH2_Peak_11
chr20	60716951	60719697	EZH2_Peak_12
chr19	797285	800278	EZH2_Peak_13
chr17	79824176	79831063	EZH2_Peak_14
chr17	44269009	44271486	EZH2_Peak_15
chr19	33863769	33866606	EZH2_Peak_16
chr22	38138722	38152699	EZH2_Peak_17
chr1	17229579	17231765	EZH2_Peak_18
chr12	122224650	122243818	EZH2_Peak_19
chr19	1589953	1593983	EZH2_Peak_20
chr8	144813449	144818874	EZH2_Peak_21
chr17	73177259	73179934	EZH2_Peak_22
chr1	22378600	22380506	EZH2_Peak_23
chr18	67952933	67964341	EZH2_Peak_24
chr16	89554572	89557113	EZH2_Peak_25
chr20	62127627	62131238	EZH2_Peak_26
chr15	93424623	93428626	EZH2_Peak_27
chr16	87982852	87986554	EZH2_Peak_28
chr17	62655766	62662758	EZH2_Peak_29
chr20	32697959	32700860	EZH2_Peak_30
chr20	30945004	30947667	EZH2_Peak_31
chr10	3827642	3829566	EZH2_Peak_32
chr11	65655112	65668025	EZH2_Peak_33
chr12	64797160	64800377	EZH2_Peak_34
chr17	80415300	80417554	EZH2_Peak_35
chr9	110045468	110048015	EZH2_Peak_36
chr12	66211742	66232352	EZH2_Peak_37
chr8	103423383	103426609	EZH2_Peak_38
chr11	67139435	67144042	EZH2_Peak_39
chr1	234743167	234749290	EZH2_Peak_40
chr8	101962221	101966810	EZH2_Peak_41
chr17	79879881	79887070	EZH2_Peak_42
chr17	79366200	79367896	EZH2_Peak_43
chr7	74070872	74073511	EZH2_Peak_44
chr14	103056624	103061082	EZH2_Peak_45
chr16	28833461	28837130	EZH2_Peak_46
chr20	62256190	62260674	EZH2_Peak_47
chr16	87422218	87428063	EZH2_Peak_48
chr6	34201709	34217736	EZH2_Peak_49
chr16	3929418	3931911	EZH2_Peak_50
chr1	1820899	1823944	EZH2_Peak_51
chr20	49546138	49548790	EZH2_Peak_52
chr17	79454487	79455993	EZH2_Peak_53
chr21	40719380	40721132	EZH2_Peak_54
chr22	39150182	39152870	EZH2_Peak_55
chr18	74532034	74535841	EZH2_Peak_56
chr16	2800591	2805799	EZH2_Peak_57
chr17	77809093	77814884	EZH2_Peak_58
chr12	133337293	133339458	EZH2_Peak_59
chr17	7210779	7213750	EZH2_Peak_60
chr7	72970683	72972672	EZH2_Peak_61
chr17	65821000	65822676	EZH2_Peak_62
chr19	47614600	47618021	EZH2_Peak_63
chr16	70321229	70324747	EZH2_Peak_64
chr22	29661901	29665824	EZH2_Peak_65
chr9	96927835	96930281	EZH2_Peak_66
chr2	74425647	74428404	EZH2_Peak_67
chr17	46984730	46987119	EZH2_Peak_68
chr19	1268329	1272504	EZH2_Peak_69
chr2	178126694	178130977	EZH2_Peak_70
chr22	38299980	38304161	EZH2_Peak_71
chr7	44835053	44838430	EZH2_Peak_72
chr3	23986008	23989677	EZH2_Peak_73
chr7	5568227	5571872	EZH2_Peak_74
chr7	5457589	5463532	EZH2_Peak_75
chr8	94920797	94952134	EZH2_Peak_76
chr7	30632815	30638562	EZH2_Peak_77
chr12	131354928	131358038	EZH2_Peak_78
chr10	105725722	105728365	EZH2_Peak_79
chr19	47248234	47250254	EZH2_Peak_80
chr20	3868593	3872219	EZH2_Peak_81
chr14	102552318	102554590	EZH2_Peak_82
chr19	1171979	1179479	EZH2_Peak_83
chr9	140135635	140137183	EZH2_Peak_84
chr12	112035078	112039016	EZH2_Peak_85
chr12	109246175	109252665	EZH2_Peak_86
chr10	102818763	102823053	EZH2_Peak_87
chr5	137908040	137912495	EZH2_Peak_88
chr17	80230422	80232193	EZH2_Peak_89
chr19	13226268	13231444	EZH2_Peak_90
chr1	200637750	200640398	EZH2_Peak_91
chr1	36022276	36024450	EZH2_Peak_92
chr14	103799066	103802022	EZH2_Peak_93
chr17	38277096	38280334	EZH2_Peak_94
chr20	61334615	61347603	EZH2_Peak_95
chr7	100462947	100467069	EZH2_Peak_96
chr17	74730877	74734682	EZH2_Peak_97
chr11	101979831	101984192	EZH2_Peak_98
chr9	132241880	132263413	EZH2_Peak_99
chr18	51750010	51751618	EZH2_Peak_100
chr3	45158997	45189168	EZH2_Peak_101
chr2	70367660	70370781	EZH2_Peak_102
chr19	1649806	1654319	EZH2_Peak_103
chr10	129922524	129925383	EZH2_Peak_104
chr19	3060970	3063312	EZH2_Peak_105
chr3	98602606	98625967	EZH2_Peak_106
chr16	29814765	29822104	EZH2_Peak_107
chr11	65238543	65248196	EZH2_Peak_108
chr20	48728242	48730368	EZH2_Peak_109
chr16	30456249	30457869	EZH2_Peak_110
chr19	32895207	32897588	EZH2_Peak_111
chr7	143077345	143080138	EZH2_Peak_112
chr19	8455110	8455695	EZH2_Peak_113
chr19	4063330	4068429	EZH2_Peak_114
chr1	154529862	154532486	EZH2_Peak_115
chr17	7153070	7158748	EZH2_Peak_116
chr7	5592192	5597077	EZH2_Peak_117
chr19	2049387	2063154	EZH2_Peak_118
chr8	145751399	145755743	EZH2_Peak_119
chr19	17615095	17623971	EZH2_Peak_120
chr8	102216182	102219287	EZH2_Peak_121
chr19	39891304	39903935	EZH2_Peak_122
chr16	2825777	2828914	EZH2_Peak_123
chr17	20943860	20946498	EZH2_Peak_124
chr1	23669779	23672591	EZH2_Peak_125
chr17	42274810	42278516	EZH2_Peak_126
chr17	79789768	79792557	EZH2_Peak_127
chr8	143750171	143752211	EZH2_Peak_128
chr5	138087726	138091244	EZH2_Peak_129
chr19	10611501	10615023	EZH2_Peak_130
chr6	42748141	42752196	EZH2_Peak_131
chr12	7069523	7075285	EZH2_Peak_132
chr20	33411989	33414000	EZH2_Peak_133
chr17	25679387	25681595	EZH2_Peak_134
chr1	26798282	26800783	EZH2_Peak_135
chr6	64279954	64284768	EZH2_Peak_136
chr7	98475724	98478171	EZH2_Peak_137
chr1	8078422	8093590	EZH2_Peak_138
chr1	94707353	94716241	EZH2_Peak_139
chr8	103664761	103670219	EZH2_Peak_140
chr22	29194196	29197569	EZH2_Peak_141
chr7	26237465	26243493	EZH2_Peak_142
chr13	31037639	31041637	EZH2_Peak_143
chr6	159226024	159241248	EZH2_Peak_144
chr22	41486774	41489388	EZH2_Peak_145
chr20	4665838	4668370	EZH2_Peak_146
chr8	142010130	142012875	EZH2_Peak_147
chr20	48328995	48331281	EZH2_Peak_148
chr15	41407009	41409807	EZH2_Peak_149
chr14	31493913	31504039	EZH2_Peak_150
chr19	42363240	42366665	EZH2_Peak_151
chr14	105557052	105560934	EZH2_Peak_152
chr2	208030237	208032102	EZH2_Peak_153
chr5	115171991	115202714	EZH2_Peak_154
chr17	73870734	73875430	EZH2_Peak_155
chr19	10763286	10767180	EZH2_Peak_156
chr8	22923983	22927861	EZH2_Peak_157
chr4	1712818	1715632	EZH2_Peak_158
chr16	3069495	3075625	EZH2_Peak_159
chr17	66507019	66510103	EZH2_Peak_160
chr12	7033556	7038584	EZH2_Peak_161
chr4	40056392	40060187	EZH2_Peak_162
chr12	6872620	6878062	EZH2_Peak_163
chr6	155053495	155056428	EZH2_Peak_164
chr3	176913280	176917083	EZH2_Peak_165
chr8	38854315	38860663	EZH2_Peak_166
chr12	52536858	52547581	EZH2_Peak_167
chr10	124913795	124915330	EZH2_Peak_168
chr7	100032582	100034862	EZH2_Peak_169
chr19	50378568	50382708	EZH2_Peak_170
chr1	900740	902970	EZH2_Peak_171
chr2	241498811	241501809	EZH2_Peak_172
chr6	159062599	159068221	EZH2_Peak_173
chr1	182990822	182994047	EZH2_Peak_174
chr6	43593043	43599258	EZH2_Peak_175
chr17	45973483	45974846	EZH2_Peak_176
chr12	110718352	110720625	EZH2_Peak_177
chr17	56024004	56033387	EZH2_Peak_178
chr1	19811119	19813455	EZH2_Peak_179
chr17	65988747	65990566	EZH2_Peak_180
chr12	49523325	49526533	EZH2_Peak_181
chr19	15935188	15950470	EZH2_Peak_182
chr19	19143442	19145664	EZH2_Peak_183
chr9	33815776	33818754	EZH2_Peak_184
chr11	58344245	58348182	EZH2_Peak_185
chr18	9613536	9615593	EZH2_Peak_186
chr19	42783099	42789257	EZH2_Peak_187
chr11	3077309	3079333	EZH2_Peak_188
chr16	84650611	84653632	EZH2_Peak_189
chr1	32397595	32406876	EZH2_Peak_190
chr6	31759603	31765199	EZH2_Peak_191
chr21	44394628	44396181	EZH2_Peak_192
chr8	30669045	30670493	EZH2_Peak_193
chr2	85131833	85135666	EZH2_Peak_194
chr19	12898917	12906277	EZH2_Peak_195
chr19	47103384	47107123	EZH2_Peak_196
chr4	1871246	1874453	EZH2_Peak_197
chr22	46461088	46483243	EZH2_Peak_198
chr19	55916751	55920382	EZH2_Peak_199
chr19	50353404	50355372	EZH2_Peak_200
chr8	86088712	86090841	EZH2_Peak_201
chr2	74210404	74213368	EZH2_Peak_202
chr5	92914038	92922299	EZH2_Peak_203
chr7	139475846	139478503	EZH2_Peak_204
chr16	48417979	48420014	EZH2_Peak_205
chr10	33243784	33248795	EZH2_Peak_206
chr14	105484762	105487538	EZH2_Peak_207
chr17	48126547	48144480	EZH2_Peak_208
chr1	27018023	27025514	EZH2_Peak_209
chr12	6796978	6799773	EZH2_Peak_210
chr19	39341307	39344183	EZH2_Peak_211
chr14	101052129	101054451	EZH2_Peak_212
chr1	32478381	32481700	EZH2_Peak_213
chr1	1708650	1710998	EZH2_Peak_214
chr19	1743976	1750768	EZH2_Peak_215
chr10	102754883	102760798	EZH2_Peak_216
chr18	3260591	3263924	EZH2_Peak_217
chr3	47821684	47824503	EZH2_Peak_218
chr19	41770098	41773295	EZH2_Peak_219
chr9	100744792	100748753	EZH2_Peak_220
chr3	52000836	52002725	EZH2_Peak_221
chr20	62150445	62154085	EZH2_Peak_222
chr6	36163905	36165561	EZH2_Peak_223
chr5	179231739	179236088	EZH2_Peak_224
chr15	60685565	60692164	EZH2_Peak_225
chr9	130546934	130549486	EZH2_Peak_226
chr11	64544077	64547824	EZH2_Peak_227
chr20	60639523	60642140	EZH2_Peak_228
chr8	144909874	144912305	EZH2_Peak_229
chr19	13956629	13959116	EZH2_Peak_230
chr3	49054536	49060783	EZH2_Peak_231
chr20	44562155	44564573	EZH2_Peak_232
chr6	151186246	151188875	EZH2_Peak_233
chr19	1406183	1410164	EZH2_Peak_234
chr5	6711661	6715207	EZH2_Peak_235
chr15	50645974	50649144	EZH2_Peak_236
chr10	104401282	104406968	EZH2_Peak_237
chr16	85644265	85649582	EZH2_Peak_238
chr10	120835402	120841876	EZH2_Peak_239
chr9	138983814	138988365	EZH2_Peak_240
chr17	73082059	73085801	EZH2_Peak_241
chr1	156714518	156722620	EZH2_Peak_242
chr16	69164947	69167474	EZH2_Peak_243
chr11	74204246	74205401	EZH2_Peak_244
chr1	2158137	2159232	EZH2_Peak_245
chr5	154133584	154138208	EZH2_Peak_246
chr21	43298133	43300241	EZH2_Peak_247
chr16	11889703	11892391	EZH2_Peak_248
chr2	241372793	241377711	EZH2_Peak_249
chr17	54988260	54995169	EZH2_Peak_250
chr8	145732479	145736891	EZH2_Peak_251
chr19	13947091	13956435	EZH2_Peak_252
chr19	3365090	3368531	EZH2_Peak_253
chr4	2538295	2539741	EZH2_Peak_254
chr3	30645520	30654287	EZH2_Peak_255
chr2	65453787	65456853	EZH2_Peak_256
chr2	110368946	110373201	EZH2_Peak_257
chr1	150945858	150948146	EZH2_Peak_258
chr14	69250432	69269135	EZH2_Peak_259
chr1	153606425	153608319	EZH2_Peak_260
chr8	117885085	117887116	EZH2_Peak_261
chr1	16476212	16484337	EZH2_Peak_262
chr17	61917648	61921914	EZH2_Peak_263
chr7	23506120	23514441	EZH2_Peak_264
chr17	77004719	77007735	EZH2_Peak_265
chr21	38737396	38741615	EZH2_Peak_266
chr2	10586926	10590678	EZH2_Peak_267
chr9	132173656	132177833	EZH2_Peak_268
chr16	88600092	88602186	EZH2_Peak_269
chr5	10352729	10355404	EZH2_Peak_270
chr19	36206487	36210924	EZH2_Peak_271
chr12	118497467	118501492	EZH2_Peak_272
chr19	911562	914422	EZH2_Peak_273
chr22	37955493	37961208	EZH2_Peak_274
chr8	126437420	126447985	EZH2_Peak_275
chr17	41444402	41448343	EZH2_Peak_276
chr9	123636853	123640628	EZH2_Peak_277
chr5	133560032	133563277	EZH2_Peak_278
chr19	15441774	15444055	EZH2_Peak_279
chr17	74721524	74724312	EZH2_Peak_280
chr17	7140894	7142970	EZH2_Peak_281
chr8	55012697	55015021	EZH2_Peak_282
chr3	133292451	133294415	EZH2_Peak_283
chr20	42085568	42088035	EZH2_Peak_284
chr13	21633563	21636536	EZH2_Peak_285
chr13	114238910	114240681	EZH2_Peak_286
chr17	80249566	80251831	EZH2_Peak_287
chr17	60141692	60143424	EZH2_Peak_288
chr4	38664608	38667911	EZH2_Peak_289
chr2	206948926	206952145	EZH2_Peak_290
chr1	224621044	224623693	EZH2_Peak_291
chr3	135912948	135916725	EZH2_Peak_292
chr2	100105143	100107388	EZH2_Peak_293
chr17	66286537	66289588	EZH2_Peak_294
chr17	1386952	1395804	EZH2_Peak_295
chr19	54641397	54642954	EZH2_Peak_296
chr6	20402060	20405194	EZH2_Peak_297
chr3	98237409	98243588	EZH2_Peak_298
chr10	74054900	74059904	EZH2_Peak_299
chr8	145149376	145151518	EZH2_Peak_300
chr6	151709815	151713967	EZH2_Peak_301
chr13	113861694	113865035	EZH2_Peak_302
chr22	37711471	37729877	EZH2_Peak_303
chr19	1939630	1943167	EZH2_Peak_304
chr1	228268896	228273155	EZH2_Peak_305
chr1	35244662	35250269	EZH2_Peak_306
chr5	133511160	133514233	EZH2_Peak_307
chr17	73778503	73782292	EZH2_Peak_308
chr10	32635295	32636748	EZH2_Peak_309
chr16	30537055	30538783	EZH2_Peak_310
chr12	57079300	57084287	EZH2_Peak_311
chr2	239334501	239337368	EZH2_Peak_312
chr12	6974808	6978187	EZH2_Peak_313
chr1	151430026	151432718	EZH2_Peak_314
chr4	146857049	146860702	EZH2_Peak_315
chr3	127390571	127392609	EZH2_Peak_316
chr13	114143802	114148621	EZH2_Peak_317
chr19	56164082	56169524	EZH2_Peak_318
chr22	24128544	24130037	EZH2_Peak_319
chr17	42902348	42909375	EZH2_Peak_320
chr19	6423576	6424983	EZH2_Peak_321
chr19	35757423	35761187	EZH2_Peak_322
chr14	55517780	55520012	EZH2_Peak_323
chr2	20549448	20551600	EZH2_Peak_324
chr17	73774673	73775919	EZH2_Peak_325
chr16	19123701	19127286	EZH2_Peak_326
chr1	1550138	1552340	EZH2_Peak_327
chr17	66031737	66034089	EZH2_Peak_328
chr10	98345695	98347984	EZH2_Peak_329
chr2	232570165	232577596	EZH2_Peak_330
chr11	1967831	1970322	EZH2_Peak_331
chr12	120905733	120909671	EZH2_Peak_332
chr9	132328156	132334400	EZH2_Peak_333
chr19	13056540	13058224	EZH2_Peak_334
chr2	233414498	233416649	EZH2_Peak_335
chr9	139837617	139839843	EZH2_Peak_336
chr20	49347861	49352545	EZH2_Peak_337
chr1	1508429	1511229	EZH2_Peak_338
chr3	136469638	136472899	EZH2_Peak_339
chr11	62309684	62315726	EZH2_Peak_340
chr12	116712319	116716501	EZH2_Peak_341
chr17	36954804	36957101	EZH2_Peak_342
chr19	1236014	1256389	EZH2_Peak_343
chr20	386241	391179	EZH2_Peak_344
chr9	91924344	91925847	EZH2_Peak_345
chr1	28993933	28996881	EZH2_Peak_346
chr16	9055902	9058397	EZH2_Peak_347
chr5	133338773	133342179	EZH2_Peak_348
chr22	45557310	45561455	EZH2_Peak_349
chr16	89938817	89941266	EZH2_Peak_350
chr11	65546391	65549243	EZH2_Peak_351
chr11	70243131	70247190	EZH2_Peak_352
chr1	244995896	245001273	EZH2_Peak_353
chr6	35225668	35228702	EZH2_Peak_354
chr9	33023853	33026531	EZH2_Peak_355
chr19	487655	489876	EZH2_Peak_356
chr11	77530160	77532028	EZH2_Peak_357
chr11	118777218	118801721	EZH2_Peak_358
chr15	83734638	83737022	EZH2_Peak_359
chr14	91975216	91978208	EZH2_Peak_360
chr1	1277499	1285515	EZH2_Peak_361
chr22	41840518	41844581	EZH2_Peak_362
chr17	27716641	27718822	EZH2_Peak_363
chr17	8064626	8068259	EZH2_Peak_364
chr7	104651669	104656313	EZH2_Peak_365
chr12	57881728	57884019	EZH2_Peak_366
chr11	704168	708652	EZH2_Peak_367
chr20	44992109	44993640	EZH2_Peak_368
chr3	156532124	156538400	EZH2_Peak_369
chr19	1205685	1208697	EZH2_Peak_370
chr1	29506801	29508520	EZH2_Peak_371
chr16	88847185	88852360	EZH2_Peak_372
chr12	57479337	57485105	EZH2_Peak_373
chr20	60876601	60880594	EZH2_Peak_374
chr3	185652934	185656415	EZH2_Peak_375
chr10	123686242	123688720	EZH2_Peak_376
chr12	58238159	58241401	EZH2_Peak_377
chr14	56045656	56048147	EZH2_Peak_378
chr17	79816602	79818667	EZH2_Peak_379
chr1	35733668	35735329	EZH2_Peak_380
chr16	90038397	90040286	EZH2_Peak_381
chr8	26305720	26308098	EZH2_Peak_382
chr18	9913284	9915625	EZH2_Peak_383
chr10	126479302	126481883	EZH2_Peak_384
chr17	79601810	79604799	EZH2_Peak_385
chr12	12869312	12880095	EZH2_Peak_386
chr2	219259581	219267203	EZH2_Peak_387
chr10	126604514	126607035	EZH2_Peak_388
chr12	69200671	69203281	EZH2_Peak_389
chr14	35872552	35874552	EZH2_Peak_390
chr7	2593867	2596218	EZH2_Peak_391
chr8	71313896	71317228	EZH2_Peak_392
chr9	21546060	21594768	EZH2_Peak_393
chr2	149401747	149403671	EZH2_Peak_394
chr6	74230983	74234489	EZH2_Peak_395
chr2	232543702	232547561	EZH2_Peak_396
chr19	659973	664350	EZH2_Peak_397
chr2	174826695	174831187	EZH2_Peak_398
chr3	156541512	156545793	EZH2_Peak_399
chr20	61435546	61438993	EZH2_Peak_400
chr13	111563368	111568568	EZH2_Peak_401
chr3	52320787	52323093	EZH2_Peak_402
chr17	80169627	80176682	EZH2_Peak_403
chr2	230785066	230788910	EZH2_Peak_404
chr3	150479257	150482448	EZH2_Peak_405
chr22	37414405	37417299	EZH2_Peak_406
chr17	47784555	47785710	EZH2_Peak_407
chr19	45349404	45351516	EZH2_Peak_408
chr18	56334005	56339830	EZH2_Peak_409
chr10	121630889	121633132	EZH2_Peak_410
chr12	120700251	120703721	EZH2_Peak_411
chr15	91535667	91537851	EZH2_Peak_412
chr1	933952	937857	EZH2_Peak_413
chr17	79668407	79671669	EZH2_Peak_414
chr17	80476609	80479532	EZH2_Peak_415
chr1	228353340	228354419	EZH2_Peak_416
chr16	88874611	88880064	EZH2_Peak_417
chr10	103812999	103818501	EZH2_Peak_418
chr6	32163670	32165286	EZH2_Peak_419
chr8	127569341	127571134	EZH2_Peak_420
chr17	43237655	43239010	EZH2_Peak_421
chr2	178077374	178078922	EZH2_Peak_422
chr17	45725739	45729621	EZH2_Peak_423
chr19	59065299	59071753	EZH2_Peak_424
chr4	103746124	103751466	EZH2_Peak_425
chr14	105259636	105262778	EZH2_Peak_426
chr8	144677460	144682455	EZH2_Peak_427
chr16	81477646	81479933	EZH2_Peak_428
chr1	245025727	245028767	EZH2_Peak_429
chr20	523053	525382	EZH2_Peak_430
chr9	131900868	131907302	EZH2_Peak_431
chr20	277710	280087	EZH2_Peak_432
chr16	2478258	2480497	EZH2_Peak_433
chr22	31741275	31744397	EZH2_Peak_434
chr5	141699071	141708584	EZH2_Peak_435
chr2	160568193	160570361	EZH2_Peak_436
chr2	201980177	201984165	EZH2_Peak_437
chr8	94867725	94903240	EZH2_Peak_438
chr17	33306806	33309072	EZH2_Peak_439
chr18	32923445	32924771	EZH2_Peak_440
chr22	38597349	38600246	EZH2_Peak_441
chr17	57695158	57698584	EZH2_Peak_442
chr4	1240203	1244170	EZH2_Peak_443
chr17	17737013	17744889	EZH2_Peak_444
chr16	67061852	67064718	EZH2_Peak_445
chr14	100703926	100708590	EZH2_Peak_446
chr12	53773835	53776669	EZH2_Peak_447
chr5	134239214	134242917	EZH2_Peak_448
chr11	129871225	129874301	EZH2_Peak_449
chr12	6442860	6452468	EZH2_Peak_450
chr1	28844165	28847402	EZH2_Peak_451
chr21	45195138	45196885	EZH2_Peak_452
chr6	32934783	32939810	EZH2_Peak_453
chr2	201675315	201678098	EZH2_Peak_454
chr11	34072468	34076694	EZH2_Peak_455
chr1	33206314	33209165	EZH2_Peak_456
chr22	29168269	29169833	EZH2_Peak_457
chr7	139042579	139046257	EZH2_Peak_458
chr12	10868214	10876927	EZH2_Peak_459
chr17	42294767	42300178	EZH2_Peak_460
chr7	151215584	151217985	EZH2_Peak_461
chr17	62222015	62225955	EZH2_Peak_462
chr17	79934509	79936342	EZH2_Peak_463
chr20	57463265	57468233	EZH2_Peak_464
chr16	89573172	89576162	EZH2_Peak_465
chr10	74031222	74037983	EZH2_Peak_466
chr12	46775968	46780232	EZH2_Peak_467
chr17	8339170	8340678	EZH2_Peak_468
chr14	77491513	77496368	EZH2_Peak_469
chr17	76834633	76836985	EZH2_Peak_470
chr11	567723	569651	EZH2_Peak_471
chr10	106014098	106016364	EZH2_Peak_472
chr2	106012294	106015938	EZH2_Peak_473
chr22	50219699	50222392	EZH2_Peak_474
chr18	48721892	48724126	EZH2_Peak_475
chr19	40789526	40792172	EZH2_Peak_476
chr6	136609499	136612236	EZH2_Peak_477
chr1	33279118	33285282	EZH2_Peak_478
chr22	38899734	38903713	EZH2_Peak_479
chr12	53845736	53847419	EZH2_Peak_480
chr1	205717457	205720577	EZH2_Peak_481
chr12	51632508	51634239	EZH2_Peak_482
chr16	2300117	2304485	EZH2_Peak_483
chr20	61555015	61559007	EZH2_Peak_484
chr17	39845053	39847736	EZH2_Peak_485
chr2	225448898	225450204	EZH2_Peak_486
chr9	140133200	140135468	EZH2_Peak_487
chr1	2245269	2247100	EZH2_Peak_488
chr15	30112909	30115319	EZH2_Peak_489
chr17	80604625	80607744	EZH2_Peak_490
chr19	4144178	4146945	EZH2_Peak_491
chr6	47444488	47446844	EZH2_Peak_492
chr16	84732785	84734902	EZH2_Peak_493
chr2	201170399	201172906	EZH2_Peak_494
chr22	50352768	50358003	EZH2_Peak_495
chr19	47743831	47748848	EZH2_Peak_496
chr19	5716536	5721187	EZH2_Peak_497
chr9	131936154	131941430	EZH2_Peak_498
chr9	139008594	139012180	EZH2_Peak_499
chr12	132194862	132197076	EZH2_Peak_500
chr5	171709793	171711927	EZH2_Peak_501
chr17	74261236	74263114	EZH2_Peak_502
chr15	90542807	90546429	EZH2_Peak_503
chr2	241504061	241509447	EZH2_Peak_504
chr15	79164555	79168033	EZH2_Peak_505
chr19	39833003	39834430	EZH2_Peak_506
chr1	6264354	6267788	EZH2_Peak_507
chr19	2782136	2784042	EZH2_Peak_508
chr4	10116976	10119394	EZH2_Peak_509
chr19	18653119	18655193	EZH2_Peak_510
chr17	73042035	73044143	EZH2_Peak_511
chr17	73146990	73150682	EZH2_Peak_512
chr8	135843611	135845712	EZH2_Peak_513
chr10	35414704	35417824	EZH2_Peak_514
chr11	45167619	45169624	EZH2_Peak_515
chr16	30708914	30711726	EZH2_Peak_516
chr19	8576177	8579866	EZH2_Peak_517
chr17	46702231	46705342	EZH2_Peak_518
chr22	32339479	32342437	EZH2_Peak_519
chr15	38543516	38546873	EZH2_Peak_520
chr3	49445798	49451496	EZH2_Peak_521
chr17	27069312	27074899	EZH2_Peak_522
chr17	73974286	73976632	EZH2_Peak_523
chr4	667103	669994	EZH2_Peak_524
chr6	30292677	30295625	EZH2_Peak_525
chr11	67167931	67170137	EZH2_Peak_526
chr2	55275201	55280925	EZH2_Peak_527
chr9	91926029	91929605	EZH2_Peak_528
chr6	13573796	13576239	EZH2_Peak_529
chr19	1847510	1849549	EZH2_Peak_530
chr1	8931940	8940632	EZH2_Peak_531
chr20	61425879	61430071	EZH2_Peak_532
chr2	85195899	85201431	EZH2_Peak_533
chr14	105885324	105888162	EZH2_Peak_534
chr16	19078443	19079878	EZH2_Peak_535
chr17	80052845	80058279	EZH2_Peak_536
chr9	136241576	136243703	EZH2_Peak_537
chr12	66112981	66124546	EZH2_Peak_538
chr13	45914233	45915453	EZH2_Peak_539
chr1	155241875	155244561	EZH2_Peak_540
chr2	10259373	10264038	EZH2_Peak_541
chr14	24897957	24900822	EZH2_Peak_542
chr2	157194635	157200218	EZH2_Peak_543
chr2	174218920	174221243	EZH2_Peak_544
chr17	73266033	73268787	EZH2_Peak_545
chr8	41908360	41910615	EZH2_Peak_546
chr9	134268320	134270803	EZH2_Peak_547
chr9	132357311	132374610	EZH2_Peak_548
chr8	94750261	94754473	EZH2_Peak_549
chr17	73126085	73130944	EZH2_Peak_550
chr12	6860985	6863516	EZH2_Peak_551
chr19	46008514	46014100	EZH2_Peak_552
chr16	4474331	4477289	EZH2_Peak_553
chr17	56063569	56068523	EZH2_Peak_554
chr9	131450227	131453258	EZH2_Peak_555
chr9	3524884	3527780	EZH2_Peak_556
chr17	48796179	48798307	EZH2_Peak_557
chr9	103114403	103116173	EZH2_Peak_558
chr2	182753218	182772160	EZH2_Peak_559
chr1	117908595	117910668	EZH2_Peak_560
chr17	60555011	60557404	EZH2_Peak_561
chr21	45719086	45721275	EZH2_Peak_562
chr10	70090658	70093711	EZH2_Peak_563
chr1	24124593	24128132	EZH2_Peak_564
chr19	55626999	55629064	EZH2_Peak_565
chr20	31407038	31409150	EZH2_Peak_566
chr3	49129972	49133291	EZH2_Peak_567
chr4	2009537	2011878	EZH2_Peak_568
chr17	1619837	1622037	EZH2_Peak_569
chr4	75225563	75247424	EZH2_Peak_570
chr2	62932776	62935369	EZH2_Peak_571
chr17	63555570	63558179	EZH2_Peak_572
chr17	78427682	78429669	EZH2_Peak_573
chr19	4121851	4124854	EZH2_Peak_574
chr19	56114524	56118406	EZH2_Peak_575
chr2	61762026	61767181	EZH2_Peak_576
chr12	62995480	62998266	EZH2_Peak_577
chr8	25314614	25317976	EZH2_Peak_578
chr16	89786087	89789529	EZH2_Peak_579
chr1	33893673	33904118	EZH2_Peak_580
chr11	67033416	67035613	EZH2_Peak_581
chr2	65657325	65660979	EZH2_Peak_582
chr13	52025185	52028574	EZH2_Peak_583
chr20	48531170	48533390	EZH2_Peak_584
chr14	50358609	50361039	EZH2_Peak_585
chr2	10951703	10953636	EZH2_Peak_586
chr4	79471848	79491112	EZH2_Peak_587
chr3	119812028	119813433	EZH2_Peak_588
chr16	1130840	1135416	EZH2_Peak_589
chr11	33277639	33280809	EZH2_Peak_590
chr17	17596247	17599285	EZH2_Peak_591
chr5	179244551	179248912	EZH2_Peak_592
chr12	49656896	49662358	EZH2_Peak_593
chr16	75298222	75300794	EZH2_Peak_594
chr10	114710004	114718873	EZH2_Peak_595
chr10	124134139	124135294	EZH2_Peak_596
chr2	28612790	28617574	EZH2_Peak_597
chr6	12010390	12013604	EZH2_Peak_598
chr7	121032816	121039756	EZH2_Peak_599
chr3	113414686	113415646	EZH2_Peak_600
chr6	89789601	89792510	EZH2_Peak_601
chr22	39095607	39098109	EZH2_Peak_602
chr17	79317224	79320811	EZH2_Peak_603
chr11	66034310	66037545	EZH2_Peak_604
chr20	17548740	17551570	EZH2_Peak_605
chr17	65418229	65422263	EZH2_Peak_606
chr1	161081685	161090707	EZH2_Peak_607
chr16	9185385	9187501	EZH2_Peak_608
chr17	81036791	81039700	EZH2_Peak_609
chr7	73498029	73499991	EZH2_Peak_610
chr1	3369988	3372566	EZH2_Peak_611
chr15	69109365	69114236	EZH2_Peak_612
chr7	100797669	100801427	EZH2_Peak_613
chr16	70487583	70490056	EZH2_Peak_614
chr3	197023829	197026798	EZH2_Peak_615
chr10	13388686	13391888	EZH2_Peak_616
chr7	100025511	100029061	EZH2_Peak_617
chr8	125485543	125489081	EZH2_Peak_618
chr9	137215680	137219630	EZH2_Peak_619
chr9	136855900	136858725	EZH2_Peak_620
chr17	79677874	79681541	EZH2_Peak_621
chr12	123754499	123757157	EZH2_Peak_622
chr8	144099041	144101672	EZH2_Peak_623
chr17	48224381	48230568	EZH2_Peak_624
chr10	975807	978757	EZH2_Peak_625
chr19	14542950	14546470	EZH2_Peak_626
chr2	242253645	242256455	EZH2_Peak_627
chr19	11070236	11073409	EZH2_Peak_628
chr15	22891756	22893680	EZH2_Peak_629
chr17	48103565	48106948	EZH2_Peak_630
chr22	36781973	36784130	EZH2_Peak_631
chr21	38444294	38446919	EZH2_Peak_632
chr17	4847310	4854770	EZH2_Peak_633
chr11	3011674	3014515	EZH2_Peak_634
chr7	100182003	100183890	EZH2_Peak_635
chr14	23790582	23791812	EZH2_Peak_636
chr1	115299276	115301689	EZH2_Peak_637
chr3	41240290	41242037	EZH2_Peak_638
chr2	113032490	113034444	EZH2_Peak_639
chr19	55726364	55729580	EZH2_Peak_640
chr6	111802721	111806574	EZH2_Peak_641
chr19	4722215	4725069	EZH2_Peak_642
chr7	5463719	5469928	EZH2_Peak_643
chr20	44598043	44601797	EZH2_Peak_644
chr7	5435735	5439510	EZH2_Peak_645
chr17	17584149	17587336	EZH2_Peak_646
chr7	6412268	6416244	EZH2_Peak_647
chr17	62914787	62916278	EZH2_Peak_648
chr11	68518148	68519328	EZH2_Peak_649
chr2	47595582	47597878	EZH2_Peak_650
chr19	36235825	36237820	EZH2_Peak_651
chr7	73585919	73589996	EZH2_Peak_652
chr19	679053	680531	EZH2_Peak_653
chr21	30670730	30672164	EZH2_Peak_654
chr6	158652381	158654240	EZH2_Peak_655
chr4	83292717	83296883	EZH2_Peak_656
chr7	32929768	32932764	EZH2_Peak_657
chr10	32215702	32221897	EZH2_Peak_658
chr11	65184670	65195029	EZH2_Peak_659
chr1	19577289	19580071	EZH2_Peak_660
chr2	29336799	29342156	EZH2_Peak_661
chr11	65255205	65269909	EZH2_Peak_662
chr7	140623327	140625253	EZH2_Peak_663
chr2	232529123	232533008	EZH2_Peak_664
chr3	184031444	184038971	EZH2_Peak_665
chr17	47438549	47440309	EZH2_Peak_666
chr2	46926209	46927335	EZH2_Peak_667
chr14	81685380	81688366	EZH2_Peak_668
chr6	159133027	159162069	EZH2_Peak_669
chr1	23880325	23886769	EZH2_Peak_670
chr12	104530844	104532453	EZH2_Peak_671
chr20	34328282	34330276	EZH2_Peak_672
chr17	39677039	39687310	EZH2_Peak_673
chr19	13904461	13908290	EZH2_Peak_674
chr6	109702404	109705245	EZH2_Peak_675
chr12	125397979	125410240	EZH2_Peak_676
chr10	119805114	119807171	EZH2_Peak_677
chr14	24562381	24565011	EZH2_Peak_678
chr11	65623829	65625780	EZH2_Peak_679
chr19	40926302	40932590	EZH2_Peak_680
chr16	88518783	88523063	EZH2_Peak_681
chr17	7787813	7792829	EZH2_Peak_682
chr14	31674772	31678653	EZH2_Peak_683
chr20	60924823	60943125	EZH2_Peak_684
chr6	149637698	149639832	EZH2_Peak_685
chr6	30522848	30526243	EZH2_Peak_686
chr18	61636642	61638682	EZH2_Peak_687
chr6	86350997	86355197	EZH2_Peak_688
chr10	103453344	103455315	EZH2_Peak_689
chr7	101457159	101461194	EZH2_Peak_690
chr10	104208900	104213912	EZH2_Peak_691
chr12	56120676	56124262	EZH2_Peak_692
chr11	61196398	61199392	EZH2_Peak_693
chr3	52718790	52721366	EZH2_Peak_694
chr15	63793604	63798200	EZH2_Peak_695
chr11	122930927	122935392	EZH2_Peak_696
chr11	61558582	61561874	EZH2_Peak_697
chr2	70311853	70316948	EZH2_Peak_698
chr5	137688250	137689904	EZH2_Peak_699
chr11	66622348	66625563	EZH2_Peak_700
chr12	57823290	57825550	EZH2_Peak_701
chr7	115850102	115852950	EZH2_Peak_702
chr19	12831702	12835381	EZH2_Peak_703
chr9	91932345	91935172	EZH2_Peak_704
chr11	46263793	46265794	EZH2_Peak_705
chr3	14987888	14990693	EZH2_Peak_706
chr1	228672813	228679395	EZH2_Peak_707
chr19	50093428	50098612	EZH2_Peak_708
chr10	103891511	103894841	EZH2_Peak_709
chr3	100427354	100429576	EZH2_Peak_710
chr2	86667339	86669513	EZH2_Peak_711
chr2	48131334	48134897	EZH2_Peak_712
chr17	2496199	2498488	EZH2_Peak_713
chr8	21997730	21999927	EZH2_Peak_714
chr1	27815223	27818235	EZH2_Peak_715
chr20	36155204	36157571	EZH2_Peak_716
chr2	74733178	74735933	EZH2_Peak_717
chr10	101762622	101770184	EZH2_Peak_718
chr16	69597248	69602675	EZH2_Peak_719
chr14	93580924	93583201	EZH2_Peak_720
chr17	79893334	79896096	EZH2_Peak_721
chr1	6672689	6675746	EZH2_Peak_722
chr17	33414396	33417522	EZH2_Peak_723
chr9	140148258	140150760	EZH2_Peak_724
chr19	530433	534544	EZH2_Peak_725
chr12	125050368	125053121	EZH2_Peak_726
chr16	48642858	48645416	EZH2_Peak_727
chr20	17946726	17951703	EZH2_Peak_728
chr8	144348983	144350921	EZH2_Peak_729
chr10	121410263	121412626	EZH2_Peak_730
chr22	21921581	21923570	EZH2_Peak_731
chr7	35839453	35842144	EZH2_Peak_732
chr17	57903845	57925604	EZH2_Peak_733
chr6	33172380	33176960	EZH2_Peak_734
chr21	27106080	27108895	EZH2_Peak_735
chr4	103421502	103423964	EZH2_Peak_736
chr4	1282446	1285094	EZH2_Peak_737
chr10	104951783	104953682	EZH2_Peak_738
chr17	16342246	16345896	EZH2_Peak_739
chr8	144651662	144662178	EZH2_Peak_740
chr19	13256809	13266370	EZH2_Peak_741
chr5	179049096	179050727	EZH2_Peak_742
chr17	47865177	47866515	EZH2_Peak_743
chr5	137877256	137878984	EZH2_Peak_744
chr10	81961999	81968772	EZH2_Peak_745
chr17	65360914	65363437	EZH2_Peak_746
chr19	1852437	1865824	EZH2_Peak_747
chr17	48783980	48787286	EZH2_Peak_748
chr11	118442425	118444084	EZH2_Peak_749
chr13	52377549	52378802	EZH2_Peak_750
chr11	118660363	118664404	EZH2_Peak_751
chr2	68477624	68479754	EZH2_Peak_752
chr6	157097599	157101867	EZH2_Peak_753
chr7	6143567	6145730	EZH2_Peak_754
chr10	21814204	21819631	EZH2_Peak_755
chr19	982415	985424	EZH2_Peak_756
chr17	79369286	79374811	EZH2_Peak_757
chr1	178994445	178996663	EZH2_Peak_758
chr10	112255317	112262306	EZH2_Peak_759
chr14	55738018	55739354	EZH2_Peak_760
chr2	201726814	201730244	EZH2_Peak_761
chr10	88853609	88856414	EZH2_Peak_762
chr2	97533472	97536408	EZH2_Peak_763
chr14	60714890	60717007	EZH2_Peak_764
chr14	50696998	50699128	EZH2_Peak_765
chr6	33587253	33591064	EZH2_Peak_766
chr18	45455944	45458111	EZH2_Peak_767
chr19	570744	575584	EZH2_Peak_768
chr8	42750760	42753181	EZH2_Peak_769
chr1	31627213	31629209	EZH2_Peak_770
chr3	33480465	33482117	EZH2_Peak_771
chr1	2159385	2162106	EZH2_Peak_772
chr15	52310708	52315161	EZH2_Peak_773
chr18	12307682	12310215	EZH2_Peak_774
chr2	61695365	61700218	EZH2_Peak_775
chr8	26434137	26435872	EZH2_Peak_776
chr8	103874644	103877341	EZH2_Peak_777
chr11	8702937	8708158	EZH2_Peak_778
chr5	176916743	176924723	EZH2_Peak_779
chr19	3358239	3361490	EZH2_Peak_780
chr16	66784667	66785891	EZH2_Peak_781
chr19	48972458	48973876	EZH2_Peak_782
chr12	51156409	51159169	EZH2_Peak_783
chr8	142136758	142139498	EZH2_Peak_784
chr11	68226930	68229687	EZH2_Peak_785
chr9	138797157	138800264	EZH2_Peak_786
chr9	139701352	139703955	EZH2_Peak_787
chr10	99078288	99079778	EZH2_Peak_788
chr5	141731995	141747342	EZH2_Peak_789
chr19	56151041	56156230	EZH2_Peak_790
chr22	50697530	50702056	EZH2_Peak_791
chr3	185540176	185544047	EZH2_Peak_792
chr1	21112052	21114682	EZH2_Peak_793
chr22	44893250	44894906	EZH2_Peak_794
chr17	58468572	58470969	EZH2_Peak_795
chr17	49336105	49339775	EZH2_Peak_796
chr7	6745517	6747311	EZH2_Peak_797
chr9	140512018	140514721	EZH2_Peak_798
chr20	62367044	62374362	EZH2_Peak_799
chr20	61358318	61378786	EZH2_Peak_800
chr7	129589005	129592928	EZH2_Peak_801
chr2	20646101	20647706	EZH2_Peak_802
chr17	46722561	46725529	EZH2_Peak_803
chr8	145638531	145640169	EZH2_Peak_804
chr1	17763504	17768646	EZH2_Peak_805
chr17	48942126	48945688	EZH2_Peak_806
chr1	33811261	33816875	EZH2_Peak_807
chr16	89987347	89991579	EZH2_Peak_808
chr3	47843351	47846064	EZH2_Peak_809
chr7	2393019	2396129	EZH2_Peak_810
chr19	1511307	1514239	EZH2_Peak_811
chr12	49757746	49763553	EZH2_Peak_812
chr8	145514059	145516953	EZH2_Peak_813
chr17	78388390	78389968	EZH2_Peak_814
chr2	38602588	38605223	EZH2_Peak_815
chr1	154932939	154936019	EZH2_Peak_816
chr15	44954368	44956573	EZH2_Peak_817
chr20	30177892	30201402	EZH2_Peak_818
chr2	157291544	157293750	EZH2_Peak_819
chr7	116138043	116142377	EZH2_Peak_820
chr21	45283810	45286223	EZH2_Peak_821
chr8	145005613	145028784	EZH2_Peak_822
chr18	3601004	3632126	EZH2_Peak_823
chr12	46119770	46125783	EZH2_Peak_824
chr11	32111935	32114078	EZH2_Peak_825
chr16	89624581	89632735	EZH2_Peak_826
chr5	115266075	115277742	EZH2_Peak_827
chr16	69795273	69797186	EZH2_Peak_828
chr11	10828949	10831540	EZH2_Peak_829
chr11	65339508	65345787	EZH2_Peak_830
chr1	154970890	154979269	EZH2_Peak_831
chr18	77438143	77441214	EZH2_Peak_832
chr4	174253887	174255679	EZH2_Peak_833
chr4	24584491	24587249	EZH2_Peak_834
chr17	34899149	34902933	EZH2_Peak_835
chr8	119123354	119124942	EZH2_Peak_836
chr17	79268062	79270609	EZH2_Peak_837
chr1	150549615	150553206	EZH2_Peak_838
chr10	25011318	25013639	EZH2_Peak_839
chr1	43995887	43998325	EZH2_Peak_840
chr16	67595301	67598348	EZH2_Peak_841
chr1	68150835	68153911	EZH2_Peak_842
chr20	52208525	52211808	EZH2_Peak_843
chr21	47743024	47746003	EZH2_Peak_844
chr17	76354909	76357462	EZH2_Peak_845
chr4	77995999	77998450	EZH2_Peak_846
chr17	80008557	80011090	EZH2_Peak_847
chr22	50247412	50248535	EZH2_Peak_848
chr8	87354749	87356023	EZH2_Peak_849
chr4	71568734	71572149	EZH2_Peak_850
chr6	3156963	3158627	EZH2_Peak_851
chr8	144819986	144824184	EZH2_Peak_852
chr12	53398857	53402296	EZH2_Peak_853
chr19	30205075	30207595	EZH2_Peak_854
chr19	12884871	12891018	EZH2_Peak_855
chr2	172016120	172018224	EZH2_Peak_856
chr16	15682213	15688458	EZH2_Peak_857
chr2	227658462	227667350	EZH2_Peak_858
chr7	128170200	128172645	EZH2_Peak_859
chr15	91412112	91416537	EZH2_Peak_860
chr1	39456308	39458514	EZH2_Peak_861
chr3	150263034	150266005	EZH2_Peak_862
chr3	57677453	57679629	EZH2_Peak_863
chr2	25015036	25017338	EZH2_Peak_864
chr1	35657047	35658810	EZH2_Peak_865
chr2	179314700	179316975	EZH2_Peak_866
chr19	17354279	17357699	EZH2_Peak_867
chr11	110166104	110168028	EZH2_Peak_868
chr12	122905861	122908877	EZH2_Peak_869
chr20	47892288	47898338	EZH2_Peak_870
chr1	38272700	38275353	EZH2_Peak_871
chr7	97500495	97502442	EZH2_Peak_872
chr8	145157214	145161048	EZH2_Peak_873
chr16	30380425	30382042	EZH2_Peak_874
chr19	35490138	35492675	EZH2_Peak_875
chr22	17651644	17653550	EZH2_Peak_876
chr17	61849733	61853296	EZH2_Peak_877
chr10	28820464	28823912	EZH2_Peak_878
chr17	7122479	7124641	EZH2_Peak_879
chr19	17970599	17973919	EZH2_Peak_880
chr19	42756013	42760495	EZH2_Peak_881
chr6	160147119	160150521	EZH2_Peak_882
chr9	135819346	135820881	EZH2_Peak_883
chr10	80731770	80734699	EZH2_Peak_884
chr16	2563195	2565612	EZH2_Peak_885
chr17	41854784	41856730	EZH2_Peak_886
chr2	242574684	242578094	EZH2_Peak_887
chr22	41808500	41811355	EZH2_Peak_888
chr19	8006355	8008726	EZH2_Peak_889
chr18	5294298	5296259	EZH2_Peak_890
chr7	1067109	1069451	EZH2_Peak_891
chr16	84681499	84683045	EZH2_Peak_892
chr11	392302	396420	EZH2_Peak_893
chr19	49374163	49380223	EZH2_Peak_894
chr2	65662424	65664566	EZH2_Peak_895
chr11	355176	356527	EZH2_Peak_896
chr10	6204898	6207629	EZH2_Peak_897
chr5	32171732	32175555	EZH2_Peak_898
chr8	145114436	145116407	EZH2_Peak_899
chr11	2948971	2952162	EZH2_Peak_900
chr16	24550465	24552407	EZH2_Peak_901
chr19	52190277	52195057	EZH2_Peak_902
chr7	99612721	99614011	EZH2_Peak_903
chr17	49242684	49245072	EZH2_Peak_904
chr8	90995062	90997031	EZH2_Peak_905
chr11	62365626	62370253	EZH2_Peak_906
chr5	138628631	138631076	EZH2_Peak_907
chr1	22107383	22111110	EZH2_Peak_908
chr10	65279790	65282556	EZH2_Peak_909
chr15	55487003	55489839	EZH2_Peak_910
chr3	111576371	111583525	EZH2_Peak_911
chr11	64083641	64087578	EZH2_Peak_912
chr3	12328491	12330668	EZH2_Peak_913
chr19	891926	894259	EZH2_Peak_914
chr1	113246920	113250577	EZH2_Peak_915
chr10	92615416	92621142	EZH2_Peak_916
chr17	7737017	7749342	EZH2_Peak_917
chr10	32343825	32346127	EZH2_Peak_918
chr5	115264756	115265970	EZH2_Peak_919
chr2	183901672	183903889	EZH2_Peak_920
chr2	242446675	242448125	EZH2_Peak_921
chr10	102129317	102135756	EZH2_Peak_922
chr19	18698747	18702083	EZH2_Peak_923
chr19	56630471	56633592	EZH2_Peak_924
chr3	119813541	119815978	EZH2_Peak_925
chr17	36857212	36863146	EZH2_Peak_926
chr17	27915068	27921637	EZH2_Peak_927
chr19	47633567	47638692	EZH2_Peak_928
chr8	145746215	145749608	EZH2_Peak_929
chr15	72515946	72525275	EZH2_Peak_930
chr7	154793771	154796520	EZH2_Peak_931
chr16	28935340	28937580	EZH2_Peak_932
chr19	10735119	10737236	EZH2_Peak_933
chr6	158243689	158246674	EZH2_Peak_934
chr1	44411394	44413462	EZH2_Peak_935
chr2	113991661	113995519	EZH2_Peak_936
chr17	2294790	2306061	EZH2_Peak_937
chr9	114244620	114247685	EZH2_Peak_938
chr4	6783773	6785695	EZH2_Peak_939
chr7	148395141	148397378	EZH2_Peak_940
chr19	6735573	6737708	EZH2_Peak_941
chr8	68254830	68256543	EZH2_Peak_942
chr12	49181451	49183862	EZH2_Peak_943
chr15	52120939	52123350	EZH2_Peak_944
chr7	79762629	79766525	EZH2_Peak_945
chr1	156468241	156475910	EZH2_Peak_946
chr21	44526505	44528259	EZH2_Peak_947
chr4	114680617	114684435	EZH2_Peak_948
chr19	1261048	1263172	EZH2_Peak_949
chr1	205599722	205601858	EZH2_Peak_950
chr2	242639706	242643218	EZH2_Peak_951
chr19	34662148	34665282	EZH2_Peak_952
chr20	631792	634849	EZH2_Peak_953
chr4	170189918	170193407	EZH2_Peak_954
chr10	72575186	72577084	EZH2_Peak_955
chr11	64947658	64951933	EZH2_Peak_956
chr1	45984470	45989429	EZH2_Peak_957
chr20	48806286	48810685	EZH2_Peak_958
chr1	42799459	42801950	EZH2_Peak_959
chr20	47803788	47805562	EZH2_Peak_960
chr13	20532205	20534338	EZH2_Peak_961
chr13	26795295	26797277	EZH2_Peak_962
chr13	50697371	50701125	EZH2_Peak_963
chr1	62206375	62209311	EZH2_Peak_964
chr1	6257330	6260919	EZH2_Peak_965
chr4	1723148	1725146	EZH2_Peak_966
chr9	35813669	35815931	EZH2_Peak_967
chr19	47363515	47365529	EZH2_Peak_968
chr12	123458142	123460721	EZH2_Peak_969
chr3	128368133	128370922	EZH2_Peak_970
chr5	179125861	179127241	EZH2_Peak_971
chr11	125438547	125440253	EZH2_Peak_972
chr3	194206141	194208349	EZH2_Peak_973
chr6	159287527	159292623	EZH2_Peak_974
chr9	140316706	140319246	EZH2_Peak_975
chr16	31083536	31086476	EZH2_Peak_976
chr12	93834635	93836884	EZH2_Peak_977
chr19	59054611	59058425	EZH2_Peak_978
chr3	195807200	195809357	EZH2_Peak_979
chr16	15743252	15745606	EZH2_Peak_980
chr1	53017584	53019868	EZH2_Peak_981
chr3	128900764	128904439	EZH2_Peak_982
chr22	35652956	35654759	EZH2_Peak_983
chr16	30967990	30971001	EZH2_Peak_984
chr17	47336799	47338915	EZH2_Peak_985
chr7	116592572	116594797	EZH2_Peak_986
chr2	136741604	136743776	EZH2_Peak_987
chr19	18524695	18533455	EZH2_Peak_988
chr7	32996247	32998560	EZH2_Peak_989
chr19	19738243	19740708	EZH2_Peak_990
chr4	56410850	56414468	EZH2_Peak_991
chr4	100866632	100871517	EZH2_Peak_992
chr17	58602142	58604346	EZH2_Peak_993
chr8	143819693	143821440	EZH2_Peak_994
chr7	44924167	44926152	EZH2_Peak_995
chr6	146055525	146057517	EZH2_Peak_996
chr7	22893301	22899826	EZH2_Peak_997
chr1	153917552	153919834	EZH2_Peak_998
chr1	84969997	84973894	EZH2_Peak_999
chr22	30817868	30823303	EZH2_Peak_1000
chr17	73891501	73893630	EZH2_Peak_1001
chr8	103816820	103824027	EZH2_Peak_1002
chr2	39346911	39352202	EZH2_Peak_1003
chr1	32109209	32111199	EZH2_Peak_1004
chr1	45264285	45275770	EZH2_Peak_1005
chr19	34918554	34920327	EZH2_Peak_1006
chr4	152245411	152247720	EZH2_Peak_1007
chr8	104310356	104312509	EZH2_Peak_1008
chr1	36850104	36851592	EZH2_Peak_1009
chr10	81106508	81109043	EZH2_Peak_1010
chr22	20104912	20106569	EZH2_Peak_1011
chr11	72523604	72526833	EZH2_Peak_1012
chr2	86421323	86423964	EZH2_Peak_1013
chr3	101291888	101294802	EZH2_Peak_1014
chr3	9436788	9441392	EZH2_Peak_1015
chr16	25268025	25271100	EZH2_Peak_1016
chr8	21775584	21778169	EZH2_Peak_1017
chr9	88555970	88557519	EZH2_Peak_1018
chr13	91999571	92002556	EZH2_Peak_1019
chr17	63051756	63053604	EZH2_Peak_1020
chr19	4908771	4912065	EZH2_Peak_1021
chr16	69418855	69421577	EZH2_Peak_1022
chr2	9769494	9771363	EZH2_Peak_1023
chr8	22224293	22226558	EZH2_Peak_1024
chr17	16117757	16121326	EZH2_Peak_1025
chr1	17026027	17028831	EZH2_Peak_1026
chr8	74204901	74208562	EZH2_Peak_1027
chr12	30946496	30950290	EZH2_Peak_1028
chr3	49202599	49204427	EZH2_Peak_1029
chr8	101732117	101735624	EZH2_Peak_1030
chr5	140997038	140998669	EZH2_Peak_1031
chr8	141520012	141523651	EZH2_Peak_1032
chr17	79649637	79652749	EZH2_Peak_1033
chr5	33439360	33443109	EZH2_Peak_1034
chr2	242497611	242500406	EZH2_Peak_1035
chr4	2934638	2940066	EZH2_Peak_1036
chr4	75571243	75597609	EZH2_Peak_1037
chr10	73609951	73612203	EZH2_Peak_1038
chr1	1165802	1168526	EZH2_Peak_1039
chr19	55656415	55659789	EZH2_Peak_1040
chr7	1013326	1015704	EZH2_Peak_1041
chr9	86593519	86596929	EZH2_Peak_1042
chr6	56705930	56709755	EZH2_Peak_1043
chr1	155531697	155534970	EZH2_Peak_1044
chr7	116310172	116322285	EZH2_Peak_1045
chr10	128593031	128595149	EZH2_Peak_1046
chr10	101380472	101382335	EZH2_Peak_1047
chr16	2254549	2257433	EZH2_Peak_1048
chr16	89765842	89769198	EZH2_Peak_1049
chr1	44443820	44446158	EZH2_Peak_1050
chr19	50878839	50881321	EZH2_Peak_1051
chr3	52443293	52445611	EZH2_Peak_1052
chr5	115419369	115422296	EZH2_Peak_1053
chr9	127019911	127022429	EZH2_Peak_1054
chr8	62623743	62628933	EZH2_Peak_1055
chr16	67875595	67876737	EZH2_Peak_1056
chr1	155945960	155950766	EZH2_Peak_1057
chr9	80910653	80913732	EZH2_Peak_1058
chr10	88725573	88732831	EZH2_Peak_1059
chr2	113402227	113406025	EZH2_Peak_1060
chr16	4364755	4368228	EZH2_Peak_1061
chr1	41156586	41158636	EZH2_Peak_1062
chr15	96867891	96878409	EZH2_Peak_1063
chr7	152131643	152134225	EZH2_Peak_1064
chr11	9335105	9336289	EZH2_Peak_1065
chr15	69706028	69708327	EZH2_Peak_1066
chr3	179039386	179042793	EZH2_Peak_1067
chr15	25682584	25685112	EZH2_Peak_1068
chr16	85831872	85834676	EZH2_Peak_1069
chr17	73510503	73513771	EZH2_Peak_1070
chr1	27191784	27193183	EZH2_Peak_1071
chr7	139024288	139027701	EZH2_Peak_1072
chr10	98590764	98593585	EZH2_Peak_1073
chr11	65478373	65480876	EZH2_Peak_1074
chr1	231556062	231559057	EZH2_Peak_1075
chr16	87811674	87814909	EZH2_Peak_1076
chr14	105330303	105333685	EZH2_Peak_1077
chr8	22021899	22023450	EZH2_Peak_1078
chr11	61730136	61737214	EZH2_Peak_1079
chr9	91001494	91004538	EZH2_Peak_1080
chr18	33708769	33710815	EZH2_Peak_1081
chr3	169939244	169941264	EZH2_Peak_1082
chr9	130887790	130891395	EZH2_Peak_1083
chr8	64080190	64082029	EZH2_Peak_1084
chr12	53338384	53346592	EZH2_Peak_1085
chr5	148926433	148932540	EZH2_Peak_1086
chr15	41244092	41246573	EZH2_Peak_1087
chr4	99848893	99851199	EZH2_Peak_1088
chr13	22176877	22178763	EZH2_Peak_1089
chr7	98971534	98973769	EZH2_Peak_1090
chr16	75032162	75034032	EZH2_Peak_1091
chr12	112278261	112281217	EZH2_Peak_1092
chr17	48422914	48424660	EZH2_Peak_1093
chr2	110856217	110875208	EZH2_Peak_1094
chr10	69643664	69645518	EZH2_Peak_1095
chr17	62500172	62504232	EZH2_Peak_1096
chr18	72919731	72922523	EZH2_Peak_1097
chr17	77770281	77772127	EZH2_Peak_1098
chr11	63534845	63537154	EZH2_Peak_1099
chr8	21946351	21947768	EZH2_Peak_1100
chr19	10980836	10984195	EZH2_Peak_1101
chr12	46762320	46769257	EZH2_Peak_1102
chr11	64012303	64015953	EZH2_Peak_1103
chr1	206858201	206859741	EZH2_Peak_1104
chr6	35463648	35466396	EZH2_Peak_1105
chr21	38337081	38340187	EZH2_Peak_1106
chr11	57433737	57437507	EZH2_Peak_1107
chr22	45147901	45150490	EZH2_Peak_1108
chr7	134853425	134856452	EZH2_Peak_1109
chr7	73865422	73869857	EZH2_Peak_1110
chr19	54972415	54976884	EZH2_Peak_1111
chr2	240321541	240324151	EZH2_Peak_1112
chr3	50296516	50298556	EZH2_Peak_1113
chr7	75986580	75990694	EZH2_Peak_1114
chr14	71787078	71788849	EZH2_Peak_1115
chr18	48555863	48557944	EZH2_Peak_1116
chr6	150038199	150039937	EZH2_Peak_1117
chr19	19301949	19305486	EZH2_Peak_1118
chr10	6130896	6132081	EZH2_Peak_1119
chr8	146015086	146019128	EZH2_Peak_1120
chr19	36629290	36633833	EZH2_Peak_1121
chr18	19320631	19322042	EZH2_Peak_1122
chr17	75275325	75277375	EZH2_Peak_1123
chr5	174905215	174906915	EZH2_Peak_1124
chr8	146051887	146054645	EZH2_Peak_1125
chr5	114878894	114881576	EZH2_Peak_1126
chr22	20066664	20069684	EZH2_Peak_1127
chr2	98278959	98281644	EZH2_Peak_1128
chr1	46766973	46770908	EZH2_Peak_1129
chr11	57089146	57094259	EZH2_Peak_1130
chr15	59223941	59227780	EZH2_Peak_1131
chr1	893630	897119	EZH2_Peak_1132
chr6	41038733	41041992	EZH2_Peak_1133
chr15	91496950	91499747	EZH2_Peak_1134
chr19	56109079	56112632	EZH2_Peak_1135
chr5	137088393	137091356	EZH2_Peak_1136
chr17	57970408	57971559	EZH2_Peak_1137
chr9	139779818	139782079	EZH2_Peak_1138
chr1	59011423	59012607	EZH2_Peak_1139
chr6	56818134	56820941	EZH2_Peak_1140
chr11	694119	697006	EZH2_Peak_1141
chr5	133859478	133864444	EZH2_Peak_1142
chr7	39988127	39992386	EZH2_Peak_1143
chr1	16969620	16972192	EZH2_Peak_1144
chr17	7161063	7170302	EZH2_Peak_1145
chr2	234761295	234763880	EZH2_Peak_1146
chr6	34358616	34361013	EZH2_Peak_1147
chr19	55986604	55989395	EZH2_Peak_1148
chr5	179920506	179922469	EZH2_Peak_1149
chr2	61403963	61405595	EZH2_Peak_1150
chr12	123378952	123381138	EZH2_Peak_1151
chr9	139685715	139687293	EZH2_Peak_1152
chr8	95650653	95656426	EZH2_Peak_1153
chr11	65676319	65686618	EZH2_Peak_1154
chr7	98739852	98742245	EZH2_Peak_1155
chr12	25538075	25540014	EZH2_Peak_1156
chr12	50417528	50419360	EZH2_Peak_1157
chr17	15901755	15904145	EZH2_Peak_1158
chr19	39615931	39617985	EZH2_Peak_1159
chr9	6007162	6009205	EZH2_Peak_1160
chr8	67835478	67839348	EZH2_Peak_1161
chr7	74488433	74490223	EZH2_Peak_1162
chr5	176898579	176901377	EZH2_Peak_1163
chr16	3108443	3110172	EZH2_Peak_1164
chr8	146175036	146176838	EZH2_Peak_1165
chr17	2238753	2241954	EZH2_Peak_1166
chr19	1103939	1105879	EZH2_Peak_1167
chr9	138370532	138373354	EZH2_Peak_1168
chr12	67661958	67664631	EZH2_Peak_1169
chrX	39963798	39969657	EZH2_Peak_1170
chr17	76210027	76212150	EZH2_Peak_1171
chr19	1273267	1277194	EZH2_Peak_1172
chr6	18262544	18265644	EZH2_Peak_1173
chr7	100471156	100474533	EZH2_Peak_1174
chr8	145668475	145670942	EZH2_Peak_1175
chr14	103986665	103989509	EZH2_Peak_1176
chr8	144717139	144719253	EZH2_Peak_1177
chr20	56884733	56886049	EZH2_Peak_1178
chr12	111179615	111181653	EZH2_Peak_1179
chr12	2985130	2987941	EZH2_Peak_1180
chr1	1309256	1311994	EZH2_Peak_1181
chr1	16172857	16176828	EZH2_Peak_1182
chr19	58896594	58899573	EZH2_Peak_1183
chr5	122847806	122848904	EZH2_Peak_1184
chr12	104678223	104684453	EZH2_Peak_1185
chr2	64994089	64997979	EZH2_Peak_1186
chr4	4860667	4863503	EZH2_Peak_1187
chr6	125282492	125285339	EZH2_Peak_1188
chr11	62492605	62497668	EZH2_Peak_1189
chr9	77566065	77568524	EZH2_Peak_1190
chr14	21571244	21573413	EZH2_Peak_1191
chr15	78555881	78557902	EZH2_Peak_1192
chr3	184078233	184082473	EZH2_Peak_1193
chr9	139303706	139306163	EZH2_Peak_1194
chr20	3783837	3790054	EZH2_Peak_1195
chr15	65475507	65478588	EZH2_Peak_1196
chr11	74459394	74461191	EZH2_Peak_1197
chr15	64752267	64754290	EZH2_Peak_1198
chr2	11483432	11486286	EZH2_Peak_1199
chr18	77866693	77868116	EZH2_Peak_1200
chr17	27618873	27621884	EZH2_Peak_1201
chr3	51532875	51534131	EZH2_Peak_1202
chr15	41135344	41139643	EZH2_Peak_1203
chr11	67069210	67072266	EZH2_Peak_1204
chr20	62310525	62323149	EZH2_Peak_1205
chr9	103188411	103192377	EZH2_Peak_1206
chr9	139979522	139981269	EZH2_Peak_1207
chr13	50654188	50657763	EZH2_Peak_1208
chr8	28558551	28560365	EZH2_Peak_1209
chr12	124456200	124459087	EZH2_Peak_1210
chr22	50967463	50971017	EZH2_Peak_1211
chr8	42395733	42399514	EZH2_Peak_1212
chr11	64001023	64002967	EZH2_Peak_1213
chr20	34637997	34639545	EZH2_Peak_1214
chr4	39977735	39980237	EZH2_Peak_1215
chr20	62586570	62587878	EZH2_Peak_1216
chr10	121301492	121303183	EZH2_Peak_1217
chr6	74227841	74230839	EZH2_Peak_1218
chr19	15542469	15544774	EZH2_Peak_1219
chr12	116958299	116968367	EZH2_Peak_1220
chr1	11968422	11970896	EZH2_Peak_1221
chr19	44280042	44289957	EZH2_Peak_1222
chr3	150125306	150128826	EZH2_Peak_1223
chr5	138677402	138678662	EZH2_Peak_1224
chr7	156930960	156933106	EZH2_Peak_1225
chr8	62667832	62681351	EZH2_Peak_1226
chr17	19140575	19142181	EZH2_Peak_1227
chr19	2426259	2428592	EZH2_Peak_1228
chr6	37786038	37788863	EZH2_Peak_1229
chr8	131027858	131029485	EZH2_Peak_1230
chr2	45010	47663	EZH2_Peak_1231
chr1	20810990	20813717	EZH2_Peak_1232
chr9	71734593	71738187	EZH2_Peak_1233
chr17	79629738	79635020	EZH2_Peak_1234
chr11	9405165	9408192	EZH2_Peak_1235
chr16	3506755	3509052	EZH2_Peak_1236
chr19	18942140	18944688	EZH2_Peak_1237
chr8	90913215	90915876	EZH2_Peak_1238
chr10	38145927	38147343	EZH2_Peak_1239
chr17	75135622	75137833	EZH2_Peak_1240
chr19	50143708	50145152	EZH2_Peak_1241
chr22	32869538	32872061	EZH2_Peak_1242
chr9	96337709	96340260	EZH2_Peak_1243
chr8	145580251	145583485	EZH2_Peak_1244
chr20	47662056	47664551	EZH2_Peak_1245
chr9	135229239	135230468	EZH2_Peak_1246
chr20	23617059	23619309	EZH2_Peak_1247
chr6	145241255	145248560	EZH2_Peak_1248
chr9	136931609	136934039	EZH2_Peak_1249
chr14	104094371	104096884	EZH2_Peak_1250
chr20	45984341	45990247	EZH2_Peak_1251
chr5	137367671	137369895	EZH2_Peak_1252
chr1	204379465	204381081	EZH2_Peak_1253
chr11	62553572	62557683	EZH2_Peak_1254
chr14	100751109	100752364	EZH2_Peak_1255
chr11	64009020	64011360	EZH2_Peak_1256
chr4	1004485	1006988	EZH2_Peak_1257
chr12	109914251	109915988	EZH2_Peak_1258
chr14	24910779	24912877	EZH2_Peak_1259
chr19	38793678	38796752	EZH2_Peak_1260
chr20	32949959	32953035	EZH2_Peak_1261
chr11	118963911	118966236	EZH2_Peak_1262
chr12	49452681	49455472	EZH2_Peak_1263
chr12	64844784	64847505	EZH2_Peak_1264
chr1	249131633	249133940	EZH2_Peak_1265
chr19	2160594	2168955	EZH2_Peak_1266
chr3	63848374	63850836	EZH2_Peak_1267
chr17	7476042	7478325	EZH2_Peak_1268
chr6	33264822	33268355	EZH2_Peak_1269
chr11	130029187	130030576	EZH2_Peak_1270
chr6	17393336	17394986	EZH2_Peak_1271
chr19	14116591	14118277	EZH2_Peak_1272
chr14	23562903	23564460	EZH2_Peak_1273
chr18	72263540	72266406	EZH2_Peak_1274
chr20	57555428	57557625	EZH2_Peak_1275
chr20	62166963	62170819	EZH2_Peak_1276
chr12	11323310	11325282	EZH2_Peak_1277
chr5	68663998	68666562	EZH2_Peak_1278
chr12	12418982	12420705	EZH2_Peak_1279
chr16	84532421	84540142	EZH2_Peak_1280
chr20	3766377	3767555	EZH2_Peak_1281
chr20	43513594	43515771	EZH2_Peak_1282
chr2	85764275	85770077	EZH2_Peak_1283
chr11	66885719	66888852	EZH2_Peak_1284
chr22	46448343	46451326	EZH2_Peak_1285
chr10	5854273	5856483	EZH2_Peak_1286
chr10	101188891	101191891	EZH2_Peak_1287
chr17	78964792	78966559	EZH2_Peak_1288
chr19	55768872	55772172	EZH2_Peak_1289
chr6	30849703	30855021	EZH2_Peak_1290
chr2	208393275	208396184	EZH2_Peak_1291
chr20	34251464	34253468	EZH2_Peak_1292
chr10	35102980	35104828	EZH2_Peak_1293
chr13	113241412	113243747	EZH2_Peak_1294
chr8	12610957	12613609	EZH2_Peak_1295
chr11	533910	538458	EZH2_Peak_1296
chr17	79360051	79362354	EZH2_Peak_1297
chr7	129250449	129252684	EZH2_Peak_1298
chr12	12713784	12716315	EZH2_Peak_1299
chr19	49990809	49994505	EZH2_Peak_1300
chr4	1339467	1340683	EZH2_Peak_1301
chr12	8178316	8180800	EZH2_Peak_1302
chr10	99472890	99475131	EZH2_Peak_1303
chr13	28711667	28713899	EZH2_Peak_1304
chr7	30026552	30030123	EZH2_Peak_1305
chr19	14315075	14318699	EZH2_Peak_1306
chr3	37216953	37219068	EZH2_Peak_1307
chr16	1137878	1142415	EZH2_Peak_1308
chr3	9833186	9835840	EZH2_Peak_1309
chr7	855330	857584	EZH2_Peak_1310
chr11	20384849	20386523	EZH2_Peak_1311
chr11	63953574	63954608	EZH2_Peak_1312
chr12	70635780	70638285	EZH2_Peak_1313
chr17	43208698	43210724	EZH2_Peak_1314
chr20	30325622	30329866	EZH2_Peak_1315
chr2	238600749	238602967	EZH2_Peak_1316
chr12	1702693	1704688	EZH2_Peak_1317
chr9	95527309	95528289	EZH2_Peak_1318
chr16	2523520	2526067	EZH2_Peak_1319
chr8	22422162	22424403	EZH2_Peak_1320
chr22	42229037	42230591	EZH2_Peak_1321
chr16	4523384	4525438	EZH2_Peak_1322
chr14	105646732	105648308	EZH2_Peak_1323
chr20	303651	309067	EZH2_Peak_1324
chr2	238383043	238384418	EZH2_Peak_1325
chr6	35655433	35657376	EZH2_Peak_1326
chr7	150065172	150067354	EZH2_Peak_1327
chr5	168005099	168007702	EZH2_Peak_1328
chr8	130951160	130952931	EZH2_Peak_1329
chr5	149864939	149866789	EZH2_Peak_1330
chr1	1341603	1344287	EZH2_Peak_1331
chr22	46401903	46404755	EZH2_Peak_1332
chr10	102105772	102108499	EZH2_Peak_1333
chr12	69632777	69634798	EZH2_Peak_1334
chr22	29701922	29704049	EZH2_Peak_1335
chr19	5621464	5625061	EZH2_Peak_1336
chr20	17660598	17663049	EZH2_Peak_1337
chr1	2573291	2574730	EZH2_Peak_1338
chr14	24740132	24741464	EZH2_Peak_1339
chr7	128694030	128695864	EZH2_Peak_1340
chr14	23338914	23342651	EZH2_Peak_1341
chr9	102581143	102582334	EZH2_Peak_1342
chr19	3760240	3763848	EZH2_Peak_1343
chr6	32156307	32158963	EZH2_Peak_1344
chr19	42580208	42581490	EZH2_Peak_1345
chr22	51019990	51022298	EZH2_Peak_1346
chr7	150754199	150761466	EZH2_Peak_1347
chr16	75550175	75551284	EZH2_Peak_1348
chr2	227700185	227702180	EZH2_Peak_1349
chr15	89163829	89168814	EZH2_Peak_1350
chr8	145064078	145065871	EZH2_Peak_1351
chr16	856367	858536	EZH2_Peak_1352
chr17	17139674	17141895	EZH2_Peak_1353
chr1	156251213	156253450	EZH2_Peak_1354
chr21	36258217	36262596	EZH2_Peak_1355
chr5	890795	894088	EZH2_Peak_1356
chr8	95730722	95733390	EZH2_Peak_1357
chr5	10248782	10251793	EZH2_Peak_1358
chr1	201435507	201438722	EZH2_Peak_1359
chr20	813783	815457	EZH2_Peak_1360
chr5	38844657	38847556	EZH2_Peak_1361
chr7	150776820	150781125	EZH2_Peak_1362
chr9	132094214	132099268	EZH2_Peak_1363
chr5	61601448	61603510	EZH2_Peak_1364
chr16	88635762	88637860	EZH2_Peak_1365
chr17	47753998	47755550	EZH2_Peak_1366
chr12	6714556	6718203	EZH2_Peak_1367
chr10	99093836	99095394	EZH2_Peak_1368
chr17	1357936	1361060	EZH2_Peak_1369
chr7	148580057	148582840	EZH2_Peak_1370
chr16	2961890	2970570	EZH2_Peak_1371
chr1	22350439	22353345	EZH2_Peak_1372
chr12	89743732	89749417	EZH2_Peak_1373
chr17	4267749	4270868	EZH2_Peak_1374
chr19	39880616	39881851	EZH2_Peak_1375
chr16	30620721	30622543	EZH2_Peak_1376
chr19	7745092	7747196	EZH2_Peak_1377
chr16	81069360	81070922	EZH2_Peak_1378
chr19	44256539	44273877	EZH2_Peak_1379
chr22	39914846	39918126	EZH2_Peak_1380
chr13	111363680	111367732	EZH2_Peak_1381
chr17	73716230	73720892	EZH2_Peak_1382
chr19	1024770	1029380	EZH2_Peak_1383
chr3	156876676	156879369	EZH2_Peak_1384
chr5	150079288	150081341	EZH2_Peak_1385
chr7	72934636	72937590	EZH2_Peak_1386
chr9	125666334	125667698	EZH2_Peak_1387
chr5	14142473	14145439	EZH2_Peak_1388
chr7	116161647	116169640	EZH2_Peak_1389
chr10	121354640	121357424	EZH2_Peak_1390
chr16	1428300	1430183	EZH2_Peak_1391
chr18	2905511	2907566	EZH2_Peak_1392
chr6	57036373	57039405	EZH2_Peak_1393
chr5	65220988	65224111	EZH2_Peak_1394
chr1	953571	957882	EZH2_Peak_1395
chr3	50328251	50329941	EZH2_Peak_1396
chr3	52310773	52313794	EZH2_Peak_1397
chr9	140082264	140085310	EZH2_Peak_1398
chr19	50430340	50434320	EZH2_Peak_1399
chr16	88867821	88872146	EZH2_Peak_1400
chr12	6640397	6646161	EZH2_Peak_1401
chr19	2234775	2239405	EZH2_Peak_1402
chr17	73520435	73523224	EZH2_Peak_1403
chr1	173833614	173838942	EZH2_Peak_1404
chr22	42015652	42018582	EZH2_Peak_1405
chr16	31469090	31472095	EZH2_Peak_1406
chr9	136213526	136216815	EZH2_Peak_1407
chr14	51133664	51136070	EZH2_Peak_1408
chr20	30696879	30698526	EZH2_Peak_1409
chr2	121010330	121011303	EZH2_Peak_1410
chr19	51306183	51308932	EZH2_Peak_1411
chr22	20849167	20851339	EZH2_Peak_1412
chr10	76969515	76972496	EZH2_Peak_1413
chr11	46866629	46868321	EZH2_Peak_1414
chr18	3246216	3249610	EZH2_Peak_1415
chr20	39629533	39639605	EZH2_Peak_1416
chr1	53685062	53687127	EZH2_Peak_1417
chr3	48342205	48343726	EZH2_Peak_1418
chr9	98636586	98640171	EZH2_Peak_1419
chr2	114646372	114649178	EZH2_Peak_1420
chr4	1580277	1582523	EZH2_Peak_1421
chr19	50145339	50146456	EZH2_Peak_1422
chr11	9482501	9484350	EZH2_Peak_1423
chr20	442135	443391	EZH2_Peak_1424
chr3	67704038	67705691	EZH2_Peak_1425
chr11	124668820	124671138	EZH2_Peak_1426
chr12	76422064	76429733	EZH2_Peak_1427
chr7	5084671	5086414	EZH2_Peak_1428
chr19	8069030	8071724	EZH2_Peak_1429
chr12	120729598	120732369	EZH2_Peak_1430
chr16	4232111	4234711	EZH2_Peak_1431
chr17	72867610	72870741	EZH2_Peak_1432
chr17	76837093	76837895	EZH2_Peak_1433
chr5	141227627	141230618	EZH2_Peak_1434
chr10	74078160	74086296	EZH2_Peak_1435
chr15	75197582	75199873	EZH2_Peak_1436
chr16	50401898	50403439	EZH2_Peak_1437
chr10	112326213	112328505	EZH2_Peak_1438
chr17	79818857	79820916	EZH2_Peak_1439
chr16	89752582	89754381	EZH2_Peak_1440
chr11	925312	926989	EZH2_Peak_1441
chr1	38469459	38472052	EZH2_Peak_1442
chr19	1566744	1568448	EZH2_Peak_1443
chr7	130576963	130618256	EZH2_Peak_1444
chr10	88280183	88282451	EZH2_Peak_1445
chr14	39734532	39738106	EZH2_Peak_1446
chr1	109642366	109644374	EZH2_Peak_1447
chr1	43831311	43835539	EZH2_Peak_1448
chr15	59980398	59982211	EZH2_Peak_1449
chr1	93297529	93298850	EZH2_Peak_1450
chr16	57569083	57571157	EZH2_Peak_1451
chr9	94184914	94187213	EZH2_Peak_1452
chr11	76493654	76495764	EZH2_Peak_1453
chr19	38754351	38760923	EZH2_Peak_1454
chr12	120553724	120555796	EZH2_Peak_1455
chr16	58661561	58664835	EZH2_Peak_1456
chr20	25175846	25177452	EZH2_Peak_1457
chr17	36902738	36907943	EZH2_Peak_1458
chr7	77165506	77169365	EZH2_Peak_1459
chr6	16759889	16764126	EZH2_Peak_1460
chr11	288460	290051	EZH2_Peak_1461
chr12	50477583	50480174	EZH2_Peak_1462
chr10	114132080	114156578	EZH2_Peak_1463
chr12	69004086	69006426	EZH2_Peak_1464
chr5	178976871	178978991	EZH2_Peak_1465
chr12	123942104	123944160	EZH2_Peak_1466
chr22	39266553	39269007	EZH2_Peak_1467
chr5	134180615	134187146	EZH2_Peak_1468
chr17	73118127	73122577	EZH2_Peak_1469
chr1	91486289	91488525	EZH2_Peak_1470
chr20	39657387	39658961	EZH2_Peak_1471
chr4	151933869	151938565	EZH2_Peak_1472
chr10	15138897	15140826	EZH2_Peak_1473
chr2	200320092	200325597	EZH2_Peak_1474
chr2	32234083	32237244	EZH2_Peak_1475
chr9	130323390	130332585	EZH2_Peak_1476
chr9	19229763	19231487	EZH2_Peak_1477
chr17	18906409	18909019	EZH2_Peak_1478
chr11	102216320	102219121	EZH2_Peak_1479
chr16	11348960	11350979	EZH2_Peak_1480
chr19	4791511	4792801	EZH2_Peak_1481
chr1	235489760	235491587	EZH2_Peak_1482
chr13	99227664	99230361	EZH2_Peak_1483
chr14	69280556	69284017	EZH2_Peak_1484
chr18	3647426	3657615	EZH2_Peak_1485
chr16	89881162	89883840	EZH2_Peak_1486
chr2	135674568	135677757	EZH2_Peak_1487
chr2	43452278	43455293	EZH2_Peak_1488
chr19	4006739	4008812	EZH2_Peak_1489
chr17	76164040	76166376	EZH2_Peak_1490
chr17	78234524	78236093	EZH2_Peak_1491
chr19	5827026	5829690	EZH2_Peak_1492
chr4	83349756	83352719	EZH2_Peak_1493
chr3	122232811	122234016	EZH2_Peak_1494
chr1	113160423	113163428	EZH2_Peak_1495
chr11	66233742	66235114	EZH2_Peak_1496
chr11	807193	812210	EZH2_Peak_1497
chr7	66385623	66387382	EZH2_Peak_1498
chr11	9480631	9482325	EZH2_Peak_1499
chr15	75916533	75920773	EZH2_Peak_1500
chr22	41047389	41049470	EZH2_Peak_1501
chr3	38205418	38208175	EZH2_Peak_1502
chr7	92076362	92078146	EZH2_Peak_1503
chr9	127629536	127633665	EZH2_Peak_1504
chr19	342594	345133	EZH2_Peak_1505
chr17	65372757	65376075	EZH2_Peak_1506
chr3	12704042	12707089	EZH2_Peak_1507
chr5	56468181	56471833	EZH2_Peak_1508
chr9	74978319	74980193	EZH2_Peak_1509
chr1	33004621	33006545	EZH2_Peak_1510
chr9	96213013	96215865	EZH2_Peak_1511
chr6	33358523	33362286	EZH2_Peak_1512
chr5	32443401	32445044	EZH2_Peak_1513
chr1	156697125	156699434	EZH2_Peak_1514
chr3	196466401	196468408	EZH2_Peak_1515
chr15	85290664	85293100	EZH2_Peak_1516
chr11	65322061	65329074	EZH2_Peak_1517
chr3	126192956	126194860	EZH2_Peak_1518
chr10	3821417	3827536	EZH2_Peak_1519
chr12	13042717	13057656	EZH2_Peak_1520
chr6	166755250	166756719	EZH2_Peak_1521
chr9	131417636	131420271	EZH2_Peak_1522
chr1	25572761	25574788	EZH2_Peak_1523
chr2	198362488	198366608	EZH2_Peak_1524
chr22	43044311	43046043	EZH2_Peak_1525
chr3	56715835	56717756	EZH2_Peak_1526
chr6	30709020	30722486	EZH2_Peak_1527
chr17	73256654	73259231	EZH2_Peak_1528
chr10	88470399	88472708	EZH2_Peak_1529
chr12	57910772	57918405	EZH2_Peak_1530
chr19	47728328	47733089	EZH2_Peak_1531
chr4	106393219	106395764	EZH2_Peak_1532
chr11	14379320	14380752	EZH2_Peak_1533
chr11	70048714	70050888	EZH2_Peak_1534
chr19	48280573	48284208	EZH2_Peak_1535
chr10	102671773	102673981	EZH2_Peak_1536
chr1	116915228	116917538	EZH2_Peak_1537
chr14	105714217	105715992	EZH2_Peak_1538
chr16	30365505	30368130	EZH2_Peak_1539
chr19	16739201	16740302	EZH2_Peak_1540
chr3	193857622	193860782	EZH2_Peak_1541
chr4	56261235	56264352	EZH2_Peak_1542
chr5	60457105	60459646	EZH2_Peak_1543
chr7	156684660	156687067	EZH2_Peak_1544
chr6	1609163	1612943	EZH2_Peak_1545
chr10	118763458	118767315	EZH2_Peak_1546
chr10	12083228	12085990	EZH2_Peak_1547
chr8	48648707	48651690	EZH2_Peak_1548
chr7	152161016	152162197	EZH2_Peak_1549
chr16	67879659	67882142	EZH2_Peak_1550
chr1	2124832	2127471	EZH2_Peak_1551
chr22	43521081	43526105	EZH2_Peak_1552
chr21	43428871	43431336	EZH2_Peak_1553
chr2	36824687	36825583	EZH2_Peak_1554
chr6	151375755	151393384	EZH2_Peak_1555
chr17	79213050	79214897	EZH2_Peak_1556
chr17	4736203	4738238	EZH2_Peak_1557
chr17	48448815	48451204	EZH2_Peak_1558
chr19	41304961	41306573	EZH2_Peak_1559
chr15	75074059	75076721	EZH2_Peak_1560
chr16	29826445	29829852	EZH2_Peak_1561
chr19	48993171	48998262	EZH2_Peak_1562
chr1	150532987	150537623	EZH2_Peak_1563
chr11	67230603	67234172	EZH2_Peak_1564
chr1	226309266	226312615	EZH2_Peak_1565
chr10	125851203	125854059	EZH2_Peak_1566
chr17	72983408	72986417	EZH2_Peak_1567
chr10	103576788	103578323	EZH2_Peak_1568
chr11	64780662	64782964	EZH2_Peak_1569
chr11	67054446	67057833	EZH2_Peak_1570
chr22	41416600	41419093	EZH2_Peak_1571
chr2	242673408	242675471	EZH2_Peak_1572
chr4	140373273	140375956	EZH2_Peak_1573
chr7	148892081	148894989	EZH2_Peak_1574
chr7	86780865	86783051	EZH2_Peak_1575
chrX	45564140	45580370	EZH2_Peak_1576
chr16	69138531	69142572	EZH2_Peak_1577
chr15	89876825	89878182	EZH2_Peak_1578
chr3	47421083	47423771	EZH2_Peak_1579
chr3	73045198	73047294	EZH2_Peak_1580
chr5	180687233	180689974	EZH2_Peak_1581
chr20	2449712	2452363	EZH2_Peak_1582
chr3	47204064	47207024	EZH2_Peak_1583
chr5	217889	219441	EZH2_Peak_1584
chr8	82642821	82645344	EZH2_Peak_1585
chr1	153505036	153511827	EZH2_Peak_1586
chr1	28585924	28587261	EZH2_Peak_1587
chr17	76777419	76778466	EZH2_Peak_1588
chr22	24235516	24238592	EZH2_Peak_1589
chr4	84205042	84206417	EZH2_Peak_1590
chr20	52236174	52241686	EZH2_Peak_1591
chr6	26154626	26158134	EZH2_Peak_1592
chr13	53023887	53025190	EZH2_Peak_1593
chr19	34744609	34746742	EZH2_Peak_1594
chr2	200818410	200821271	EZH2_Peak_1595
chr10	180346	182475	EZH2_Peak_1596
chr12	98908140	98912016	EZH2_Peak_1597
chr14	75893759	75895780	EZH2_Peak_1598
chr17	35765545	35768350	EZH2_Peak_1599
chr19	16737585	16739088	EZH2_Peak_1600
chr19	50180368	50182058	EZH2_Peak_1601
chr20	61568018	61570562	EZH2_Peak_1602
chr3	125093103	125094928	EZH2_Peak_1603
chr7	6676243	6678400	EZH2_Peak_1604
chr19	2014260	2016860	EZH2_Peak_1605
chr11	46400819	46406015	EZH2_Peak_1606
chr1	166807557	166809867	EZH2_Peak_1607
chr15	34330419	34331617	EZH2_Peak_1608
chr17	73850167	73853192	EZH2_Peak_1609
chr4	699513	701346	EZH2_Peak_1610
chr7	75931454	75933746	EZH2_Peak_1611
chr14	104027877	104030426	EZH2_Peak_1612
chr14	105953287	105957325	EZH2_Peak_1613
chr1	24284797	24287399	EZH2_Peak_1614
chr1	62900750	62904376	EZH2_Peak_1615
chr2	28973711	28976251	EZH2_Peak_1616
chr19	50979018	50980804	EZH2_Peak_1617
chr17	16945664	16947660	EZH2_Peak_1618
chr10	89621571	89624847	EZH2_Peak_1619
chr8	144697504	144700649	EZH2_Peak_1620
chr20	30794566	30796455	EZH2_Peak_1621
chr10	35378618	35380118	EZH2_Peak_1622
chr11	69450870	69459820	EZH2_Peak_1623
chr1	229760749	229762775	EZH2_Peak_1624
chr19	14200183	14203370	EZH2_Peak_1625
chr6	130339480	130342299	EZH2_Peak_1626
chr11	2911125	2914759	EZH2_Peak_1627
chr6	33678636	33679981	EZH2_Peak_1628
chr12	76015282	76064539	EZH2_Peak_1629
chr16	18811001	18814091	EZH2_Peak_1630
chr2	70779392	70782034	EZH2_Peak_1631
chr11	125756957	125759079	EZH2_Peak_1632
chr8	145046555	145051864	EZH2_Peak_1633
chr17	71286827	71291501	EZH2_Peak_1634
chr19	18401819	18405054	EZH2_Peak_1635
chr20	5590519	5592448	EZH2_Peak_1636
chr12	120971563	120973325	EZH2_Peak_1637
chr11	62645745	62651997	EZH2_Peak_1638
chr16	3029361	3031968	EZH2_Peak_1639
chr20	2081692	2084951	EZH2_Peak_1640
chr21	40176694	40179021	EZH2_Peak_1641
chr6	11093173	11096598	EZH2_Peak_1642
chr1	16939353	16940550	EZH2_Peak_1643
chr7	55432868	55435029	EZH2_Peak_1644
chr11	831817	836257	EZH2_Peak_1645
chr1	224032939	224035072	EZH2_Peak_1646
chr1	245132782	245135997	EZH2_Peak_1647
chr16	30388131	30390848	EZH2_Peak_1648
chr17	43223609	43225681	EZH2_Peak_1649
chr2	47402259	47404651	EZH2_Peak_1650
chr2	74780620	74783294	EZH2_Peak_1651
chr19	4580272	4585053	EZH2_Peak_1652
chr19	288840	292251	EZH2_Peak_1653
chr11	66137364	66140578	EZH2_Peak_1654
chr17	46686311	46696007	EZH2_Peak_1655
chr11	10314536	10316711	EZH2_Peak_1656
chr2	74666907	74670316	EZH2_Peak_1657
chr17	1944387	1946428	EZH2_Peak_1658
chr12	11801317	11803416	EZH2_Peak_1659
chr10	1101393	1103584	EZH2_Peak_1660
chr4	1340921	1342166	EZH2_Peak_1661
chr16	75283039	75286297	EZH2_Peak_1662
chr19	56091220	56092735	EZH2_Peak_1663
chr8	11723036	11726929	EZH2_Peak_1664
chr12	66022773	66056414	EZH2_Peak_1665
chr11	35159715	35166509	EZH2_Peak_1666
chr9	35748078	35750471	EZH2_Peak_1667
chrX	24165756	24169269	EZH2_Peak_1668
chr11	64035072	64039704	EZH2_Peak_1669
chr3	104162498	104164395	EZH2_Peak_1670
chr13	50365775	50367975	EZH2_Peak_1671
chr14	64967324	64972453	EZH2_Peak_1672
chr2	8817417	8822008	EZH2_Peak_1673
chr21	47704997	47707321	EZH2_Peak_1674
chr19	48823111	48829997	EZH2_Peak_1675
chr22	19158396	19160228	EZH2_Peak_1676
chr7	576778	580257	EZH2_Peak_1677
chr16	3207453	3209482	EZH2_Peak_1678
chr10	43890379	43895255	EZH2_Peak_1679
chr5	158634679	158637243	EZH2_Peak_1680
chrX	153283336	153286949	EZH2_Peak_1681
chr16	31119246	31120833	EZH2_Peak_1682
chr3	40498088	40500879	EZH2_Peak_1683
chr7	73131591	73134467	EZH2_Peak_1684
chr7	100270409	100273061	EZH2_Peak_1685
chr1	27315467	27326690	EZH2_Peak_1686
chr1	52830292	52832486	EZH2_Peak_1687
chr19	13271186	13284362	EZH2_Peak_1688
chr12	57503371	57506500	EZH2_Peak_1689
chr11	75272381	75275992	EZH2_Peak_1690
chr11	64608968	64615860	EZH2_Peak_1691
chr19	18389583	18394532	EZH2_Peak_1692
chr11	63448241	63449946	EZH2_Peak_1693
chr9	35730780	35733913	EZH2_Peak_1694
chr2	85724462	85729263	EZH2_Peak_1695
chr1	84831458	84834912	EZH2_Peak_1696
chr1	16159209	16163296	EZH2_Peak_1697
chr16	4399960	4401432	EZH2_Peak_1698
chr3	49043758	49045871	EZH2_Peak_1699
chr10	112677590	112679098	EZH2_Peak_1700
chr14	77498872	77501051	EZH2_Peak_1701
chr10	62537480	62539309	EZH2_Peak_1702
chr17	18160196	18165702	EZH2_Peak_1703
chr16	57125499	57127477	EZH2_Peak_1704
chr1	154941079	154950227	EZH2_Peak_1705
chr20	33864515	33866883	EZH2_Peak_1706
chr2	223724764	223726896	EZH2_Peak_1707
chr3	169481558	169484076	EZH2_Peak_1708
chr3	49709426	49712860	EZH2_Peak_1709
chr8	102504235	102506821	EZH2_Peak_1710
chr4	78078010	78079969	EZH2_Peak_1711
chr11	9779369	9781333	EZH2_Peak_1712
chrX	48813822	48816513	EZH2_Peak_1713
chr19	18106997	18113425	EZH2_Peak_1714
chr4	71702935	71705674	EZH2_Peak_1715
chr11	9593854	9597613	EZH2_Peak_1716
chr3	111613580	111657966	EZH2_Peak_1717
chr8	71519105	71520635	EZH2_Peak_1718
chr11	65383131	65384600	EZH2_Peak_1719
chr4	39638961	39641837	EZH2_Peak_1720
chr12	56550852	56554551	EZH2_Peak_1721
chr14	54954267	54956589	EZH2_Peak_1722
chr1	52519712	52523196	EZH2_Peak_1723
chr3	11760432	11763322	EZH2_Peak_1724
chr6	41603824	41605697	EZH2_Peak_1725
chr5	177630808	177634505	EZH2_Peak_1726
chr12	6491910	6494823	EZH2_Peak_1727
chr19	11615595	11617241	EZH2_Peak_1728
chr1	203764202	203766086	EZH2_Peak_1729
chr1	6548635	6553316	EZH2_Peak_1730
chr6	3067861	3070161	EZH2_Peak_1731
chr8	121456471	121458392	EZH2_Peak_1732
chr10	101490838	101493731	EZH2_Peak_1733
chr10	115438404	115440867	EZH2_Peak_1734
chr16	87349943	87352409	EZH2_Peak_1735
chr2	128144541	128146231	EZH2_Peak_1736
chr11	65768433	65771212	EZH2_Peak_1737
chr14	70233006	70235045	EZH2_Peak_1738
chr17	34134604	34138245	EZH2_Peak_1739
chr15	41098236	41100384	EZH2_Peak_1740
chr14	93798435	93800060	EZH2_Peak_1741
chr5	171432231	171434975	EZH2_Peak_1742
chr1	146713807	146715620	EZH2_Peak_1743
chr16	30669649	30672317	EZH2_Peak_1744
chr1	204484341	204487241	EZH2_Peak_1745
chr3	160281939	160284840	EZH2_Peak_1746
chr16	1463866	1465572	EZH2_Peak_1747
chr18	12375695	12377275	EZH2_Peak_1748
chr8	59465270	59467096	EZH2_Peak_1749
chr12	46382976	46384458	EZH2_Peak_1750
chr13	21749111	21752009	EZH2_Peak_1751
chr11	118926685	118927936	EZH2_Peak_1752
chr11	32913571	32916656	EZH2_Peak_1753
chr1	24969682	24971559	EZH2_Peak_1754
chr3	138552735	138554947	EZH2_Peak_1755
chr3	178865953	178867404	EZH2_Peak_1756
chrX	153607671	153609206	EZH2_Peak_1757
chrX	47077498	47079760	EZH2_Peak_1758
chr19	4864761	4872938	EZH2_Peak_1759
chr8	145633422	145636107	EZH2_Peak_1760
chr17	44847732	44850085	EZH2_Peak_1761
chr13	115045879	115048811	EZH2_Peak_1762
chr17	78119215	78122046	EZH2_Peak_1763
chr2	128457736	128460134	EZH2_Peak_1764
chr11	3817392	3820261	EZH2_Peak_1765
chr1	45096987	45098933	EZH2_Peak_1766
chr22	46067127	46069197	EZH2_Peak_1767
chr8	61564009	61565318	EZH2_Peak_1768
chr11	773454	778843	EZH2_Peak_1769
chr17	27045527	27057167	EZH2_Peak_1770
chr22	21270561	21273627	EZH2_Peak_1771
chr2	86849389	86851454	EZH2_Peak_1772
chr13	28022908	28026094	EZH2_Peak_1773
chr7	43945099	43947020	EZH2_Peak_1774
chr19	2149585	2151655	EZH2_Peak_1775
chr1	223899198	223903709	EZH2_Peak_1776
chr6	153302297	153306733	EZH2_Peak_1777
chr15	67356216	67360558	EZH2_Peak_1778
chr1	19969344	19972732	EZH2_Peak_1779
chr5	135467871	135469555	EZH2_Peak_1780
chr11	119039378	119040655	EZH2_Peak_1781
chr3	141205347	141207499	EZH2_Peak_1782
chr6	52441104	52442835	EZH2_Peak_1783
chr7	76177926	76179513	EZH2_Peak_1784
chr6	2840223	2842785	EZH2_Peak_1785
chr10	120513451	120515384	EZH2_Peak_1786
chr11	65429035	65432000	EZH2_Peak_1787
chr7	97910029	97912041	EZH2_Peak_1788
chr9	21667940	21695942	EZH2_Peak_1789
chr7	155088658	155090439	EZH2_Peak_1790
chr16	90084763	90087738	EZH2_Peak_1791
chr15	31617581	31618767	EZH2_Peak_1792
chr2	232327669	232329287	EZH2_Peak_1793
chr8	38238316	38240997	EZH2_Peak_1794
chr2	86789416	86791159	EZH2_Peak_1795
chr4	2844861	2846433	EZH2_Peak_1796
chr6	44354602	44356153	EZH2_Peak_1797
chr20	30279087	30312761	EZH2_Peak_1798
chr9	112259629	112261206	EZH2_Peak_1799
chr22	50963000	50965949	EZH2_Peak_1800
chr3	9772415	9774320	EZH2_Peak_1801
chr1	227503421	227506983	EZH2_Peak_1802
chr13	28193935	28196922	EZH2_Peak_1803
chr1	8140873	8161149	EZH2_Peak_1804
chr18	55287486	55290145	EZH2_Peak_1805
chr6	33378379	33379923	EZH2_Peak_1806
chr21	33031240	33034219	EZH2_Peak_1807
chr1	167904370	167907488	EZH2_Peak_1808
chr12	2903667	2906537	EZH2_Peak_1809
chr15	71406904	71409182	EZH2_Peak_1810
chr2	85644738	85649218	EZH2_Peak_1811
chr9	138999704	139002882	EZH2_Peak_1812
chr3	191046693	191049387	EZH2_Peak_1813
chr20	60757135	60759143	EZH2_Peak_1814
chr6	44223632	44225812	EZH2_Peak_1815
chr17	56083407	56085828	EZH2_Peak_1816
chr10	64563492	64566066	EZH2_Peak_1817
chr9	126691490	126692894	EZH2_Peak_1818
chr4	774007	775767	EZH2_Peak_1819
chr12	92537855	92539646	EZH2_Peak_1820
chr1	9294348	9296089	EZH2_Peak_1821
chr3	129344336	129347327	EZH2_Peak_1822
chr3	98677455	98705941	EZH2_Peak_1823
chr5	78808927	78811277	EZH2_Peak_1824
chr17	79517824	79521158	EZH2_Peak_1825
chr3	48128566	48131562	EZH2_Peak_1826
chr7	23570173	23572888	EZH2_Peak_1827
chr17	29421438	29423150	EZH2_Peak_1828
chr19	55590904	55592953	EZH2_Peak_1829
chr11	505316	508036	EZH2_Peak_1830
chr14	101157123	101161193	EZH2_Peak_1831
chr1	46150900	46155665	EZH2_Peak_1832
chr12	95465846	95467530	EZH2_Peak_1833
chr17	7217586	7219509	EZH2_Peak_1834
chr12	6386859	6390865	EZH2_Peak_1835
chr15	80351937	80353358	EZH2_Peak_1836
chr19	39138120	39144413	EZH2_Peak_1837
chr20	44441130	44442750	EZH2_Peak_1838
chr8	104426077	104427428	EZH2_Peak_1839
chr2	65061326	65069030	EZH2_Peak_1840
chr17	7463890	7466563	EZH2_Peak_1841
chr19	49457498	49459498	EZH2_Peak_1842
chr2	171785661	171787450	EZH2_Peak_1843
chr2	189155106	189161889	EZH2_Peak_1844
chr9	138391719	138394393	EZH2_Peak_1845
chr10	134209033	134211644	EZH2_Peak_1846
chr8	42994598	42996785	EZH2_Peak_1847
chr13	31773735	31775359	EZH2_Peak_1848
chr19	16185796	16191915	EZH2_Peak_1849
chr9	132220808	132224753	EZH2_Peak_1850
chr20	2632176	2635578	EZH2_Peak_1851
chr16	67310462	67314410	EZH2_Peak_1852
chr5	179159772	179161011	EZH2_Peak_1853
chr1	19535684	19538184	EZH2_Peak_1854
chr1	160231414	160233217	EZH2_Peak_1855
chr11	63580453	63582551	EZH2_Peak_1856
chr4	129730466	129734149	EZH2_Peak_1857
chr5	1633436	1634824	EZH2_Peak_1858
chr8	144896474	144898614	EZH2_Peak_1859
chr11	66609657	66611994	EZH2_Peak_1860
chr1	154579543	154582324	EZH2_Peak_1861
chr22	36876766	36878997	EZH2_Peak_1862
chr4	128981406	128983775	EZH2_Peak_1863
chr12	66561626	66564348	EZH2_Peak_1864
chr19	5789933	5791807	EZH2_Peak_1865
chr3	48955413	48957754	EZH2_Peak_1866
chr9	130953081	130956252	EZH2_Peak_1867
chr12	133404488	133406098	EZH2_Peak_1868
chr15	74906669	74909181	EZH2_Peak_1869
chr22	42664969	42667146	EZH2_Peak_1870
chr2	55842521	55846097	EZH2_Peak_1871
chr16	88716094	88719103	EZH2_Peak_1872
chr19	19515204	19517822	EZH2_Peak_1873
chr3	124605043	124606737	EZH2_Peak_1874
chr1	234508112	234510146	EZH2_Peak_1875
chr6	76310704	76313078	EZH2_Peak_1876
chr10	76586169	76587443	EZH2_Peak_1877
chr1	27152671	27154501	EZH2_Peak_1878
chr19	42771814	42775481	EZH2_Peak_1879
chr11	64006720	64008919	EZH2_Peak_1880
chr16	71927603	71930879	EZH2_Peak_1881
chr1	84763598	84771380	EZH2_Peak_1882
chr20	49638584	49640215	EZH2_Peak_1883
chr5	138939668	138942697	EZH2_Peak_1884
chr5	145826801	145828009	EZH2_Peak_1885
chr4	57842313	57846176	EZH2_Peak_1886
chr11	64072894	64075331	EZH2_Peak_1887
chr15	100105232	100107165	EZH2_Peak_1888
chr16	56964668	56968489	EZH2_Peak_1889
chr4	2536471	2538096	EZH2_Peak_1890
chr1	11864763	11866018	EZH2_Peak_1891
chr3	196755155	196757068	EZH2_Peak_1892
chr3	50357056	50359997	EZH2_Peak_1893
chr8	135724124	135726123	EZH2_Peak_1894
chr13	27744800	27747185	EZH2_Peak_1895
chr1	59248724	59251503	EZH2_Peak_1896
chr2	27650951	27652782	EZH2_Peak_1897
chr10	135074740	135075540	EZH2_Peak_1898
chr6	170150791	170152507	EZH2_Peak_1899
chr19	10828641	10829950	EZH2_Peak_1900
chr20	30145417	30164406	EZH2_Peak_1901
chr7	35733572	35735571	EZH2_Peak_1902
chr10	112063287	112066642	EZH2_Peak_1903
chr9	139741380	139745188	EZH2_Peak_1904
chr21	16423786	16439425	EZH2_Peak_1905
chr3	38494881	38497513	EZH2_Peak_1906
chr9	139885488	139888202	EZH2_Peak_1907
chr1	109233916	109236857	EZH2_Peak_1908
chr19	48245206	48249839	EZH2_Peak_1909
chr19	3504909	3508077	EZH2_Peak_1910
chr12	31880481	31889342	EZH2_Peak_1911
chr22	50764845	50766544	EZH2_Peak_1912
chr9	35095287	35097226	EZH2_Peak_1913
chr1	154191653	154194721	EZH2_Peak_1914
chr1	1445665	1448118	EZH2_Peak_1915
chr16	16042772	16044976	EZH2_Peak_1916
chr22	50246185	50247278	EZH2_Peak_1917
chr9	130741591	130744366	EZH2_Peak_1918
chr16	89640320	89643906	EZH2_Peak_1919
chr4	99916760	99917876	EZH2_Peak_1920
chr11	1592295	1594738	EZH2_Peak_1921
chr1	226373515	226375181	EZH2_Peak_1922
chr12	32906946	32909358	EZH2_Peak_1923
chr20	3775347	3781276	EZH2_Peak_1924
chr2	101868443	101870493	EZH2_Peak_1925
chr9	86535405	86537324	EZH2_Peak_1926
chr1	16840684	16841085	EZH2_Peak_1927
chrX	110923401	110925425	EZH2_Peak_1928
chr22	38710521	38715491	EZH2_Peak_1929
chr19	34285710	34288603	EZH2_Peak_1930
chr7	12725583	12727866	EZH2_Peak_1931
chr15	44827838	44830904	EZH2_Peak_1932
chr3	37902173	37905530	EZH2_Peak_1933
chr17	44999806	45001324	EZH2_Peak_1934
chr19	675749	678133	EZH2_Peak_1935
chr9	139257761	139258298	EZH2_Peak_1936
chr14	105153289	105157767	EZH2_Peak_1937
chr6	74170565	74173149	EZH2_Peak_1938
chr14	69443940	69446105	EZH2_Peak_1939
chr8	42948070	42949953	EZH2_Peak_1940
chr9	35070791	35072732	EZH2_Peak_1941
chr2	242625161	242627741	EZH2_Peak_1942
chr12	49349735	49351735	EZH2_Peak_1943
chr3	51428159	51429828	EZH2_Peak_1944
chr1	213030492	213032622	EZH2_Peak_1945
chr16	15735669	15739803	EZH2_Peak_1946
chr19	3093510	3096012	EZH2_Peak_1947
chr3	151983805	151990114	EZH2_Peak_1948
chr9	35828737	35829820	EZH2_Peak_1949
chr19	14625892	14629296	EZH2_Peak_1950
chr19	49463845	49470649	EZH2_Peak_1951
chr1	109756015	109759896	EZH2_Peak_1952
chr19	35644793	35646693	EZH2_Peak_1953
chr3	160116249	160120849	EZH2_Peak_1954
chr14	103242160	103245267	EZH2_Peak_1955
chr9	77641657	77644233	EZH2_Peak_1956
chr10	123733757	123735147	EZH2_Peak_1957
chr17	71303496	71309001	EZH2_Peak_1958
chr5	137672529	137675074	EZH2_Peak_1959
chr22	50735182	50746843	EZH2_Peak_1960
chr15	81291624	81295072	EZH2_Peak_1961
chr17	37355425	37358625	EZH2_Peak_1962
chr17	40829269	40832657	EZH2_Peak_1963
chr10	72647072	72649219	EZH2_Peak_1964
chr13	25084671	25087839	EZH2_Peak_1965
chr8	90769234	90771349	EZH2_Peak_1966
chr1	153536569	153542148	EZH2_Peak_1967
chr12	58137798	58139830	EZH2_Peak_1968
chr16	30903650	30908498	EZH2_Peak_1969
chr7	149320836	149322716	EZH2_Peak_1970
chr7	1569469	1573589	EZH2_Peak_1971
chr15	75660297	75662815	EZH2_Peak_1972
chr1	32965293	32966800	EZH2_Peak_1973
chr12	51662189	51665678	EZH2_Peak_1974
chr1	28905509	28909909	EZH2_Peak_1975
chr17	46124664	46135822	EZH2_Peak_1976
chr13	60969654	60972608	EZH2_Peak_1977
chr18	29671316	29672483	EZH2_Peak_1978
chr21	45138262	45140363	EZH2_Peak_1979
chr5	114959846	114963750	EZH2_Peak_1980
chr9	129622130	129624226	EZH2_Peak_1981
chr9	86321671	86323742	EZH2_Peak_1982
chr10	94332775	94334850	EZH2_Peak_1983
chr19	17829767	17831148	EZH2_Peak_1984
chr6	13710504	13713589	EZH2_Peak_1985
chr8	77911255	77913366	EZH2_Peak_1986
chr22	41775655	41779187	EZH2_Peak_1987
chr8	145132054	145135277	EZH2_Peak_1988
chr2	242211105	242212961	EZH2_Peak_1989
chr14	59948447	59951950	EZH2_Peak_1990
chr11	71933563	71936927	EZH2_Peak_1991
chr22	31364444	31366375	EZH2_Peak_1992
chrX	45708913	45712124	EZH2_Peak_1993
chr11	67210107	67212059	EZH2_Peak_1994
chr21	17101729	17103288	EZH2_Peak_1995
chr20	61846598	61848679	EZH2_Peak_1996
chr6	31238462	31240572	EZH2_Peak_1997
chr8	101321070	101323031	EZH2_Peak_1998
[truncated: 13,002 more rows]

## Sheet: Control_H3K27Ac_top15k_promoter
Promoter peaks in dCas9 control cells
chr	start	end	peak ID	nearest geneID	distance To TSS
chr1	858904	861113	Control_Peak_14151	SAMD11	1108
chr1	893621	898539	Control_Peak_1531	KLHL17	-62
chr1	900652	903027	Control_Peak_280	PLEKHN1	36
chr1	932935	938591	Control_Peak_524	HES4	-211
chr1	947959	951248	Control_Peak_7040	ISG15	-802
chr1	951405	961498	Control_Peak_883	AGRN	-950
chr1	1008322	1010229	Control_Peak_8853	RNF223	412
chr1	1050169	1051593	Control_Peak_5220	C1orf159	580
chr1	1051806	1052518	Control_Peak_13564	C1orf159	-684
chr1	1140446	1144515	Control_Peak_8126	TNFRSF18	-410
chr1	1165123	1168776	Control_Peak_656	SDF4	432
chr1	1207403	1210262	Control_Peak_2134	UBE2J2	274
chr1	1238684	1247301	Control_Peak_2145	ACAP3	406
chr1	1257904	1261520	Control_Peak_3236	INTS11	305
chr1	1277423	1285552	Control_Peak_155	DVL1	3004
chr1	1308298	1312486	Control_Peak_713	AURKAIP1	145
chr1	1333331	1337431	Control_Peak_3587	CCNL2	-684
chr1	1341320	1344394	Control_Peak_1824	MRPL20	-164
chr1	1365713	1372370	Control_Peak_3562	VWA1	1860
chr1	1405953	1407716	Control_Peak_9890	ATAD3B	314
chr1	1445631	1448146	Control_Peak_1635	ATAD3A	642
chr1	1507920	1511287	Control_Peak_292	SSU72	360
chr1	1534829	1536041	Control_Peak_6681	C1orf233	41
chr1	1549894	1552573	Control_Peak_587	MIB2	50
chr1	1590191	1591443	Control_Peak_2897	CDK11B	-344
chr1	1623797	1624834	Control_Peak_6644	SLC35E2B	-148
chr1	1655473	1656714	Control_Peak_10309	CDK11A	-330
chr1	1677074	1678115	Control_Peak_10522	SLC35E2	-156
chr1	1708449	1711559	Control_Peak_486	NADK	-95
chr1	1819900	1824275	Control_Peak_61	GNB1	408
chr1	1849128	1850894	Control_Peak_9223	TMEM52	225
chr1	1851058	1852093	Control_Peak_11602	TMEM52	-864
chr1	2124825	2127785	Control_Peak_1420	FAAP20	-91
chr1	2158028	2162241	Control_Peak_515	SKI	-2
chr1	2321348	2324992	Control_Peak_2847	MORN1	-24
chr1	2342856	2346335	Control_Peak_1938	PEX10	-586
chr1	2456646	2458714	Control_Peak_5911	PANK4	387
chr1	2516532	2519311	Control_Peak_3317	FAM213B	266
chr1	2985047	2987514	Control_Peak_6286	PRDM16	-506
chr1	3369971	3372466	Control_Peak_556	ARHGEF16	-230
chr1	3446967	3448073	Control_Peak_3365	MEGF6	492
chr1	3540649	3541341	Control_Peak_14834	TPRG1L	570
chr1	3541486	3542411	Control_Peak_7640	TPRG1L	-336
chr1	3565817	3567502	Control_Peak_8172	WRAP73	-22
chr1	3567623	3570069	Control_Peak_3527	TP73	237
chr1	3688252	3689981	Control_Peak_10143	SMIM1	218
chr1	3711783	3714073	Control_Peak_10547	LRRC47	140
chr1	3772787	3773833	Control_Peak_9689	CEP104	453
chr1	3773980	3774795	Control_Peak_11672	DFFB	-220
chr1	3815785	3818422	Control_Peak_2938	C1orf174	-254
chr1	6051341	6052610	Control_Peak_7150	KCNAB2	446
chr1	6052716	6054233	Control_Peak_12068	KCNAB2	-714
chr1	6085128	6086352	Control_Peak_13566	KCNAB2	332
chr1	6239249	6240484	Control_Peak_13283	CHD5	316
chr1	6256872	6261259	Control_Peak_694	RPL22	606
chr1	6264050	6267627	Control_Peak_308	RNF207	396
chr1	6294500	6296899	Control_Peak_2297	ICMT	300
chr1	6320096	6321623	Control_Peak_10764	GPR153	176
chr1	6445090	6448872	Control_Peak_10242	ACOT7	-1108
chr1	6451247	6454653	Control_Peak_3904	ACOT7	471
chr1	6479034	6481263	Control_Peak_8424	HES2	-170
chr1	6482740	6489344	Control_Peak_9037	ESPN	-1195
chr1	6505545	6510423	Control_Peak_1799	ESPN	118
chr1	6548503	6552953	Control_Peak_2125	PLEKHG5	-88
chr1	6555862	6558484	Control_Peak_10560	PLEKHG5	-17
chr1	6612504	6615471	Control_Peak_3167	NOL9	608
chr1	6639441	6641567	Control_Peak_4862	ZBTB48	-397
chr1	6658772	6665194	Control_Peak_3799	KLHL21	946
chr1	6672282	6675954	Control_Peak_1527	PHF13	-374
chr1	6683797	6686594	Control_Peak_4670	THAP3	44
chr1	6760211	6762562	Control_Peak_3449	DNAJC11	598
chr1	6843925	6845189	Control_Peak_3911	CAMTA1	826
chr1	6845397	6846582	Control_Peak_5371	CAMTA1	-412
chr1	7830856	7832165	Control_Peak_8692	VAMP3	-182
chr1	7843245	7844822	Control_Peak_11268	PER3	346
chr1	8020465	8022922	Control_Peak_2728	PARK7	28
chr1	8072611	8096087	Control_Peak_110	ERRFI1	1994
chr1	8376602	8379106	Control_Peak_11481	SLC45A1	31
chr1	8482935	8485174	Control_Peak_4861	RERE	-328
chr1	8876616	8878714	Control_Peak_5487	RERE	37
chr1	8930924	8940703	Control_Peak_516	ENO1	2932
chr1	9188007	9189997	Control_Peak_8185	GPR157	227
chr1	9294133	9295941	Control_Peak_1642	H6PD	-204
chr1	9352251	9354627	Control_Peak_1472	SPSB1	-501
chr1	9598049	9602242	Control_Peak_3417	SLC25A33	-606
chr1	9648742	9650316	Control_Peak_3884	TMEM201	-550
chr1	9882536	9884081	Control_Peak_5664	CLSTN1	734
chr1	9949711	9954415	Control_Peak_11265	CTNNBIP1	1232
chr1	9969215	9970394	Control_Peak_4785	CTNNBIP1	516
chr1	9970652	9971956	Control_Peak_12657	CTNNBIP1	-910
chr1	10001974	10004397	Control_Peak_8699	LZIC	202
chr1	10056981	10058620	Control_Peak_11528	RBP7	-528
chr1	10092916	10094963	Control_Peak_7060	UBE4B	-286
chr1	10269397	10272192	Control_Peak_1616	KIF1B	68
chr1	10458434	10460396	Control_Peak_5041	PGD	-279
chr1	10490103	10491731	Control_Peak_9325	APITD1-CORT	-57
chr1	10531266	10533915	Control_Peak_9078	DFFA	-8
chr1	10534115	10536080	Control_Peak_2475	PEX14	-154
chr1	11071780	11073980	Control_Peak_3255	RP4-635E18.9	-162
chr1	11118671	11121495	Control_Peak_4123	SRM	-2
chr1	11158475	11160683	Control_Peak_2732	EXOSC10	347
chr1	11321297	11324028	Control_Peak_5221	MTOR	-98
chr1	11333160	11334964	Control_Peak_5788	UBIAD1	-478
chr1	11538820	11539774	Control_Peak_5513	DISP3	-3
chr1	11712545	11716099	Control_Peak_3050	FBXO44	109
chr1	11723670	11725941	Control_Peak_4540	FBXO6	-626
chr1	11740093	11742138	Control_Peak_3488	MAD2L2	60
chr1	11750715	11752077	Control_Peak_14992	MAD2L2	138
chr1	11795809	11797288	Control_Peak_6208	AGTRAP	-318
chr1	11864415	11867390	Control_Peak_2014	CLCN6	250
chr1	11985880	11989027	Control_Peak_2564	KIAA2013	-968
chr1	11993284	11997932	Control_Peak_7636	PLOD1	-799
chr1	12040223	12041927	Control_Peak_3319	MFN2	-707
chr1	12079493	12080565	Control_Peak_9779	MIIP	-507
chr1	12289970	12293056	Control_Peak_4060	VPS13D	-1390
chr1	12675649	12680527	Control_Peak_2687	DHRS3	-351
chr1	14026326	14027309	Control_Peak_13649	PRDM2	-84
chr1	14075292	14076796	Control_Peak_4189	PRDM2	-114
chr1	15250095	15251822	Control_Peak_9895	KAZN	-334
chr1	15478520	15481531	Control_Peak_5972	TMEM51	202
chr1	15735872	15738272	Control_Peak_7812	EFHD2	-682
chr1	15849977	15853032	Control_Peak_5118	CASP9	-284
chr1	15853245	15854188	Control_Peak_7260	DNAJC16	-410
chr1	15943019	15945426	Control_Peak_5164	DDI2	-228
chr1	16009958	16011770	Control_Peak_2079	PLEKHM2	20
chr1	16172797	16177108	Control_Peak_2015	SPEN	-594
chr1	16301375	16303232	Control_Peak_4978	ZBTB17	270
chr1	16398933	16401076	Control_Peak_9404	FAM131C	116
chr1	16476034	16484353	Control_Peak_80	EPHA2	2388
chr1	16538042	16539803	Control_Peak_12089	ARHGEF19	182
chr1	16562265	16564615	Control_Peak_5795	RSG1	217
chr1	16677917	16679931	Control_Peak_5254	FBXO42	25
chr1	16692438	16695341	Control_Peak_2540	SZRD1	-130
chr1	16766438	16768387	Control_Peak_7954	NECAP2	-182
chr1	16938990	16940682	Control_Peak_2326	NBPF1	146
chr1	17304839	17307712	Control_Peak_2321	MFAP2	1054
chr1	17337197	17338979	Control_Peak_8749	ATP13A2	179
chr1	17379241	17380611	Control_Peak_8786	SDHB	739
chr1	17761756	17768639	Control_Peak_536	RCC2	-140
chr1	17865830	17867770	Control_Peak_3961	ARHGEF10L	-471
chr1	19228541	19229827	Control_Peak_8593	ALDH4A1	91
chr1	19281807	19283193	Control_Peak_10068	IFFO2	680
chr1	19535518	19538173	Control_Peak_4310	UBR4	-76
chr1	19577298	19580772	Control_Peak_495	EMC1	-989
chr1	19637268	19639736	Control_Peak_6631	AKR7A2	138
chr1	19810679	19813696	Control_Peak_180	CAPZB	-180
chr1	19922403	19924752	Control_Peak_2310	MINOS1-NBL1	-18
chr1	19969242	19973110	Control_Peak_1363	NBL1	-520
chr1	20125507	20127402	Control_Peak_4504	TMCO4	-44
chr1	20208801	20209950	Control_Peak_7590	OTUD3	-370
chr1	20810923	20813758	Control_Peak_2089	CAMK2N1	372
chr1	20833146	20835255	Control_Peak_7787	MUL1	454
chr1	20914806	20916075	Control_Peak_14480	CDA	0
chr1	20959859	20961464	Control_Peak_4306	PINK1	-714
chr1	20986663	20989473	Control_Peak_5576	DDOST	-31
chr1	21057825	21060895	Control_Peak_12058	SH2D5	-227
chr1	21111067	21114657	Control_Peak_402	HP1BP3	271
chr1	21501688	21503411	Control_Peak_4088	EIF4G3	780
chr1	21616152	21617698	Control_Peak_10055	ECE1	32
chr1	21670708	21672779	Control_Peak_9155	ECE1	254
chr1	21765980	21767647	Control_Peak_10454	NBPF3	-8
chr1	21948494	21950124	Control_Peak_11798	RAP1GAP	-248
chr1	22107165	22110976	Control_Peak_1214	USP48	414
chr1	22262104	22264434	Control_Peak_2767	HSPG2	521
chr1	22378288	22380859	Control_Peak_23	CDC42	-392
chr1	22469011	22470419	Control_Peak_11281	WNT4	-256
chr1	22777514	22779282	Control_Peak_8236	ZBTB40	-39
chr1	23036540	23038347	Control_Peak_5942	EPHB2	14
chr1	23345122	23347497	Control_Peak_2030	KDM1A	-324
chr1	23493857	23496915	Control_Peak_7355	LUZP1	-35
chr1	23669131	23672832	Control_Peak_83	HNRNPR	-152
chr1	23693867	23698204	Control_Peak_2517	ZNF436	-100
chr1	23809725	23811543	Control_Peak_10352	ASAP3	37
chr1	23853655	23859428	Control_Peak_1989	E2F2	1170
chr1	23880296	23887123	Control_Peak_763	ID3	2576
chr1	24017553	24020463	Control_Peak_7179	RPL11	-213
chr1	24069270	24071808	Control_Peak_4157	ELOA	-578
chr1	24103763	24106416	Control_Peak_8423	PITHD1	-196
chr1	24114770	24121701	Control_Peak_3362	LYPLA2	-526
chr1	24123489	24128500	Control_Peak_500	GALE	898
chr1	24151074	24152635	Control_Peak_2928	HMGCL	64
chr1	24193931	24194846	Control_Peak_13936	FUCA1	396
chr1	24284772	24287810	Control_Peak_1462	PNRC2	10
chr1	24304974	24308911	Control_Peak_1654	SRSF10	-96
chr1	24513165	24514719	Control_Peak_10356	IFNLR1	-191
chr1	24647596	24648874	Control_Peak_12101	GRHL3	1294
chr1	24739513	24741017	Control_Peak_7176	STPG1	-3
chr1	24827617	24830131	Control_Peak_3383	RCAN3	-34
chr1	24968069	24969530	Control_Peak_6063	SRRM1	702
chr1	24969657	24971652	Control_Peak_1464	SRRM1	-842
chr1	25071870	25073062	Control_Peak_9884	CLIC4	-619
chr1	25254932	25257577	Control_Peak_2502	RUNX3	114
chr1	25557911	25560555	Control_Peak_5946	SYF2	-249
chr1	25571982	25574872	Control_Peak_1034	RSRP1	510
chr1	25664363	25666119	Control_Peak_2898	TMEM50A	-834
chr1	25756289	25757055	Control_Peak_12146	RHCE	11
chr1	25757313	25758315	Control_Peak_10687	TMEM57	-404
chr1	25869556	25871449	Control_Peak_3762	LDLRAP1	-432
chr1	25942395	25943065	Control_Peak_11225	MAN1C1	1228
chr1	26126217	26127544	Control_Peak_5603	SEPN1	-198
chr1	26144935	26147798	Control_Peak_7166	MTFR1L	30
chr1	26184974	26188840	Control_Peak_6820	AUNIP	-958
chr1	26231356	26233487	Control_Peak_2444	STMN1	222
chr1	26323385	26324585	Control_Peak_7318	PAFAH2	550
chr1	26436480	26439375	Control_Peak_3318	PDIK1L	-272
chr1	26495880	26497951	Control_Peak_6355	ZNF593	-484
chr1	26503114	26505066	Control_Peak_11549	CNKSR1	-91
chr1	26560595	26562612	Control_Peak_8206	CEP85	-912
chr1	26604063	26608045	Control_Peak_2323	SH3BGRL3	-388
chr1	26798287	26800144	Control_Peak_236	HMGN2	-206
chr1	26855611	26858785	Control_Peak_2956	RPS6KA1	510
chr1	27018033	27025112	Control_Peak_229	ARID1A	950
chr1	27113054	27115983	Control_Peak_2230	PIGV	-34
chr1	27152525	27154478	Control_Peak_2429	ZDHHC18	-302
chr1	27186785	27193241	Control_Peak_706	SFN	-385
chr1	27215033	27217579	Control_Peak_7464	GPN2	482
chr1	27226188	27227599	Control_Peak_11834	GPATCH3	64
chr1	27247668	27250289	Control_Peak_3719	NUDC	-762
chr1	27285584	27287965	Control_Peak_1585	KDF1	102
chr1	27315260	27328815	Control_Peak_1126	TRNP1	-1840
chr1	27338986	27339372	Control_Peak_14585	FAM46B	148
chr1	27339587	27340694	Control_Peak_12377	FAM46B	-814
chr1	27480952	27482636	Control_Peak_5385	SLC9A1	-393
chr1	27560323	27562279	Control_Peak_7279	WDTC1	-143
chr1	27648006	27650213	Control_Peak_4386	TMEM222	-338
chr1	27666594	27671204	Control_Peak_3934	SYTL1	-368
chr1	27691278	27694685	Control_Peak_1317	MAP3K6	368
chr1	27709210	27710726	Control_Peak_12722	CD164L2	-98
chr1	27717590	27720598	Control_Peak_3150	GPR3	53
chr1	27814418	27818114	Control_Peak_425	WASF2	296
chr1	27928446	27931389	Control_Peak_5755	AHDC1	72
chr1	28052458	28053573	Control_Peak_13263	FAM76A	-448
chr1	28099702	28100539	Control_Peak_10406	STX12	-428
chr1	28156461	28158496	Control_Peak_5878	PPP1R8	-146
chr1	28239510	28241193	Control_Peak_6112	RPA2	672
chr1	28285430	28287972	Control_Peak_3632	XKR8	-729
chr1	28414033	28416072	Control_Peak_8161	EYA3	22
chr1	28557927	28560335	Control_Peak_8948	DNAJC8	405
chr1	28561043	28563740	Control_Peak_5029	ATPIF1	228
chr1	28585067	28587345	Control_Peak_4855	SESN2	-169
chr1	28653926	28657035	Control_Peak_5214	MED18	68
chr1	28694844	28698051	Control_Peak_1883	PHACTR4	-334
chr1	28763011	28765031	Control_Peak_13201	PHACTR4	660
chr1	28830963	28840726	Control_Peak_3708	RCC1	-3276
chr1	28844135	28847753	Control_Peak_379	RCC1	-1176
chr1	28878234	28881822	Control_Peak_6472	TRNAU1AP	-432
chr1	28967335	28970919	Control_Peak_7696	TAF12	390
chr1	28993506	28996605	Control_Peak_502	GMEB1	188
chr1	29062496	29065321	Control_Peak_1552	YTHDF2	-458
chr1	29213158	29214929	Control_Peak_10232	EPB41	-360
chr1	29447671	29452032	Control_Peak_4005	TMEM200B	596
chr1	29506524	29509569	Control_Peak_359	SRSF4	452
chr1	29556627	29557887	Control_Peak_11152	MECR	179
chr1	29562964	29565509	Control_Peak_9535	PTPRU	-1086
chr1	31380567	31384251	Control_Peak_3230	SDC3	-801
chr1	31537096	31539757	Control_Peak_8071	PUM1	104
chr1	31767972	31770867	Control_Peak_4625	SNRNP40	198
chr1	31885507	31887628	Control_Peak_4256	SERINC2	92
chr1	32038545	32043532	Control_Peak_7605	TINAGL1	1046
chr1	32109291	32111500	Control_Peak_1900	PEF1	92
chr1	32228473	32230263	Control_Peak_10925	ADGRB2	155
chr1	32397698	32409021	Control_Peak_243	PTP4A2	620
chr1	32477988	32481783	Control_Peak_268	KHDRBS1	-290
chr1	32537814	32539881	Control_Peak_7529	TMEM39B	-346
chr1	32572500	32576049	Control_Peak_4794	KPNA6	-636
chr1	32644450	32648584	Control_Peak_2733	TXLNA	-852
chr1	32670641	32672151	Control_Peak_10391	IQCC	-125
chr1	32686845	32690016	Control_Peak_7363	EIF3I	-460
chr1	32756372	32758860	Control_Peak_3750	HDAC1	70
chr1	32800112	32801916	Control_Peak_1046	MARCKSL1	966
chr1	32859160	32861119	Control_Peak_10666	BSDC1	-90
chr1	33004355	33006561	Control_Peak_1766	ZBTB8A	-429
chr1	33114525	33118914	Control_Peak_2914	RBBP4	22
chr1	33167280	33169352	Control_Peak_9572	SYNC	41
chr1	33206077	33209094	Control_Peak_781	KIAA1522	-100
chr1	33279232	33285186	Control_Peak_662	YARS	636
chr1	33366002	33367851	Control_Peak_2681	TMEM54	32
chr1	33428853	33430603	Control_Peak_3096	RNF19B	558
chr1	33500628	33502569	Control_Peak_3991	AK2	842
chr1	33546147	33547186	Control_Peak_12417	AZIN2	46
chr1	33646877	33647736	Control_Peak_12924	TRIM62	-40
chr1	33720539	33723632	Control_Peak_2403	ZNF362	88
chr1	33810562	33817526	Control_Peak_1265	PHC2	1442
chr1	33938169	33938850	Control_Peak_7050	ZSCAN20	-258
chr1	35220248	35221854	Control_Peak_9216	GJB5	-404
chr1	35244576	35250032	Control_Peak_404	GJB3	-515
chr1	35324102	35326278	Control_Peak_7718	SMIM12	128
chr1	35449650	35451847	Control_Peak_3994	RP11-244H3.5	166
chr1	35496485	35498206	Control_Peak_5381	RP11-244H3.4	-4
chr1	35544329	35545876	Control_Peak_8141	ZMYM1	-112
chr1	35656424	35660342	Control_Peak_959	SFPQ	366
chr1	35733737	35735596	Control_Peak_624	ZMYM4	-100
chr1	36022063	36024806	Control_Peak_75	NCDN	-26
chr1	36038625	36040109	Control_Peak_10750	TFAP2E	-397
chr1	36105758	36109076	Control_Peak_6612	PSMB2	28
chr1	36183352	36185261	Control_Peak_4158	C1orf216	766
chr1	36233614	36236006	Control_Peak_7129	CLSPN	719
chr1	36273275	36274825	Control_Peak_5137	AGO4	-278
chr1	36348467	36349686	Control_Peak_7841	AGO1	-268
chr1	36395562	36398017	Control_Peak_3936	AGO3	68
chr1	36553886	36555908	Control_Peak_9254	ADPRHL2	-422
chr1	36613936	36615191	Control_Peak_7712	TRAPPC3	488
chr1	36615344	36617728	Control_Peak_12633	TRAPPC3	-1421
chr1	36620549	36623913	Control_Peak_6	MAP7D1	-429
chr1	36688822	36691324	Control_Peak_5891	THRAP3	-41
chr1	36771028	36773443	Control_Peak_11628	SH3D21	474
chr1	36785678	36790064	Control_Peak_5157	EVA1B	1884
chr1	36850270	36854582	Control_Peak_1468	STK40	-929
chr1	36862041	36864228	Control_Peak_7793	LSM10	358
chr1	36916120	36916792	Control_Peak_12373	OSCP1	-404
chr1	36928518	36931033	Control_Peak_3415	MRPS15	262
chr1	37939633	37946438	Control_Peak_2318	ZC3H12A	-2884
chr1	37979261	37980966	Control_Peak_7442	MEAF6	234
chr1	38018750	38020323	Control_Peak_5574	SNIP1	408
chr1	38060144	38061717	Control_Peak_10414	GNL2	592
chr1	38154659	38156242	Control_Peak_10007	C1orf109	726
chr1	38156383	38159273	Control_Peak_7608	CDCA8	261
chr1	38218071	38219163	Control_Peak_12420	EPHA10	24
chr1	38259099	38260745	Control_Peak_9926	MANEAL	-368
chr1	38272531	38274974	Control_Peak_1190	C1orf122	64
chr1	38324550	38326527	Control_Peak_6183	MTF1	-246
chr1	38395932	38397497	Control_Peak_12059	INPP5B	706
chr1	38411480	38413410	Control_Peak_10293	INPP5B	248
chr1	38453917	38455801	Control_Peak_9227	SF3A3	1734
chr1	38455903	38456654	Control_Peak_14761	SF3A3	314
chr1	38469289	38472247	Control_Peak_1480	FHL3	409
chr1	38477200	38479715	Control_Peak_9167	UTP11	-44
chr1	39324182	39326186	Control_Peak_7244	RRAGC	311
chr1	39338326	39339708	Control_Peak_13851	MYCBP	23
chr1	39456018	39458583	Control_Peak_1275	AKIRIN1	-342
chr1	39490828	39494123	Control_Peak_7140	NDUFS5	-486
chr1	39873210	39875885	Control_Peak_7828	MACF1	1390
chr1	40040012	40043065	Control_Peak_3741	PABPC4	386
chr1	40104812	40106166	Control_Peak_7820	HEYL	128
chr1	40203916	40205875	Control_Peak_12480	PPIE	-324
chr1	40253793	40255723	Control_Peak_4316	BMP8B	-225
chr1	40347906	40349704	Control_Peak_9129	TRIT1	301
chr1	40366615	40368080	Control_Peak_11357	MYCL	206
chr1	40504779	40508271	Control_Peak_2951	CAP1	-93
chr1	40626377	40628091	Control_Peak_6585	RLF	-190
chr1	40722643	40725119	Control_Peak_6276	ZMPSTE24	-103
chr1	41130763	41132440	Control_Peak_11475	RIMS3	-272
chr1	41156499	41158750	Control_Peak_499	NFYC	60
chr1	41173960	41175763	Control_Peak_12731	NFYC	166
chr1	41248832	41250690	Control_Peak_10178	KCNQ4	4
chr1	41327520	41328121	Control_Peak_13827	CITED4	218
chr1	41444191	41447219	Control_Peak_3487	CTPS1	-699
chr1	41706659	41708871	Control_Peak_3443	SCMH1	17
chr1	41826864	41827834	Control_Peak_13268	FOXO6	253
chr1	42127211	42128921	Control_Peak_10568	HIVEP3	-70
chr1	42799472	42802239	Control_Peak_2098	FOXJ3	30
chr1	42920951	42923238	Control_Peak_4805	PPCS	114
chr1	43123182	43125394	Control_Peak_10272	PPIH	102
chr1	43146743	43150552	Control_Peak_1866	YBX1	-550
chr1	43231816	43232738	Control_Peak_12079	P3H1	406
chr1	43232880	43233732	Control_Peak_10042	RP5-994D16.12	-330
chr1	43281440	43283278	Control_Peak_2868	SVBP	116
chr1	43311747	43313099	Control_Peak_5943	ZNF691	-116
chr1	43396131	43427248	Control_Peak_4146	SLC2A1	12840
chr1	43637269	43638347	Control_Peak_9710	CFAP57	11
chr1	43750576	43752193	Control_Peak_12423	C1orf210	-96
chr1	43823049	43830668	Control_Peak_3729	CDC20	-2176
chr1	43830906	43840611	Control_Peak_1331	ELOVL1	-2014
chr1	43854441	43856526	Control_Peak_7842	MED8	-4
chr1	43918674	43920369	Control_Peak_9627	HYI	-2
chr1	43995071	43998284	Control_Peak_907	PTPRF	-118
chr1	44114667	44117342	Control_Peak_6977	KDM4A	-176
chr1	44172028	44174129	Control_Peak_10918	ST3GAL3	88
chr1	44398777	44401075	Control_Peak_7956	ARTN	-57
chr1	44411519	44413439	Control_Peak_1874	IPO13	131
chr1	44439625	44442256	Control_Peak_3859	ATP6V0B	-318
chr1	44443624	44446837	Control_Peak_1114	B4GALT2	-124
chr1	44456107	44458500	Control_Peak_5910	CCDC24	-24
chr1	44494925	44497710	Control_Peak_2203	SLC6A9	714
chr1	44678470	44679849	Control_Peak_6809	DMAP1	0
chr1	44819997	44821017	Control_Peak_8069	ERI3	373
chr1	45139393	45141242	Control_Peak_8103	C1orf228	66
chr1	45203989	45206574	Control_Peak_7691	KIF2C	210
chr1	45239918	45243735	Control_Peak_6461	RPS8	-582
chr1	45264762	45276674	Control_Peak_1379	RP11-269F19.9	1629
chr1	45475869	45477761	Control_Peak_12747	HECTD3	186
chr1	45671292	45672407	Control_Peak_12854	ZSWIM5	378
chr1	45804438	45807733	Control_Peak_6693	MUTYH	-26
chr1	45965867	45966972	Control_Peak_10233	MMACHC	-408
chr1	45983677	45989332	Control_Peak_1494	PRDX1	1022
chr1	46015192	46017667	Control_Peak_8012	AKR1A1	24
chr1	46048467	46051706	Control_Peak_5561	NASP	-350
chr1	46150920	46155700	Control_Peak_2423	TMEM69	-425
chr1	46215403	46217623	Control_Peak_7372	IPP	-192
chr1	46268043	46270132	Control_Peak_11411	MAST2	196
chr1	46662801	46665334	Control_Peak_5885	POMGNT1	48
chr1	46712113	46713067	Control_Peak_13205	RAD54L	776
chr1	46713314	46715185	Control_Peak_6283	RAD54L	-846
chr1	46766893	46771667	Control_Peak_1370	LRRC41	0
chr1	46804641	46808146	Control_Peak_2487	NSUN4	464
chr1	46859660	46860801	Control_Peak_10981	FAAH	-294
chr1	47069143	47070656	Control_Peak_11677	MKNK1	10
chr1	47081485	47083212	Control_Peak_13259	MOB3C	-212
chr1	47132922	47134774	Control_Peak_6789	ATPAF1	188
chr1	47183172	47184901	Control_Peak_7126	EFCAB14	700
chr1	47777958	47779915	Control_Peak_7839	STIL	-130
chr1	47780115	47781386	Control_Peak_7496	STIL	-932
chr1	47798789	47801585	Control_Peak_3067	CMPK1	-602
chr1	47901765	47904272	Control_Peak_3129	FOXD2	-1330
chr1	48937310	48938536	Control_Peak_14985	SPATA6	-43
chr1	51424559	51425987	Control_Peak_3274	FAF1	192
chr1	51433461	51436007	Control_Peak_7432	CDKN2C	-368
chr1	51701188	51703234	Control_Peak_3234	RNF11	-269
chr1	51795754	51797757	Control_Peak_11858	TTC39A	262
chr1	51983228	51985105	Control_Peak_2432	EPS15	746
chr1	52082779	52083845	Control_Peak_11997	OSBPL9	-532
chr1	52194388	52196206	Control_Peak_5525	OSBPL9	182
chr1	52343017	52345703	Control_Peak_4038	NRDC	117
chr1	52455540	52456465	Control_Peak_9475	RAB3B	434
chr1	52497912	52500179	Control_Peak_10401	KTI12	442
chr1	52519784	52523335	Control_Peak_3004	BTF3L4	236
chr1	52607242	52608617	Control_Peak_4599	ZFYVE9	116
chr1	52830158	52832544	Control_Peak_1837	CC2D1B	500
chr1	52868660	52871955	Control_Peak_9086	PRPF38A	-72
chr1	53017502	53019858	Control_Peak_732	ZCCHC11	-14
chr1	53161711	53164998	Control_Peak_5709	COA7	684
chr1	53192042	53192930	Control_Peak_6967	ZYG11B	-306
chr1	53386773	53387752	Control_Peak_14013	ECHDC2	136
chr1	53661951	53663774	Control_Peak_3034	CPT2	-372
chr1	53685044	53687150	Control_Peak_3901	C1orf123	192
chr1	53702901	53704938	Control_Peak_9067	MAGOH	252
chr1	53790844	53794517	Control_Peak_4417	LRP8	390
chr1	54302142	54304378	Control_Peak_2269	NDC1	1273
chr1	54354855	54356190	Control_Peak_13040	YIPF1	-16
chr1	54410228	54413198	Control_Peak_2908	LRRC42	36
chr1	54517431	54519930	Control_Peak_10924	TMEM59	184
chr1	54665229	54666869	Control_Peak_8292	MRPL37	-181
chr1	54870899	54874483	Control_Peak_1794	SSBP3	-599
chr1	55180993	55182465	Control_Peak_10571	TTC4	-235
chr1	55229282	55230263	Control_Peak_11920	PARS2	414
chr1	55351055	55353746	Control_Peak_7401	DHCR24	448
chr1	55445839	55446937	Control_Peak_13600	TMEM61	76
chr1	55504628	55506469	Control_Peak_14047	PCSK9	-328
chr1	55679650	55682186	Control_Peak_4598	USP24	-132
chr1	57043966	57045505	Control_Peak_14524	PLPP3	506
chr1	59011482	59012886	Control_Peak_1499	OMA1	288
chr1	59164921	59166276	Control_Peak_3478	MYSM1	166
chr1	59248546	59251650	Control_Peak_3496	JUN	-99
chr1	59761393	59766415	Control_Peak_6614	FGGY	-1242
chr1	60279677	60280284	Control_Peak_12416	HOOK1	552
chr1	60280487	60281391	Control_Peak_8290	HOOK1	-407
chr1	61541852	61543624	Control_Peak_13452	NFIA	207
chr1	61546865	61550026	Control_Peak_7268	NFIA	-20
chr1	62189431	62192468	Control_Peak_4278	TM2D1	-136
chr1	62206613	62209212	Control_Peak_899	PATJ	164
chr1	62900697	62904502	Control_Peak_1686	USP1	-274
chr1	63153124	63155284	Control_Peak_5669	DOCK7	-165
chr1	63248945	63250604	Control_Peak_7898	ATG4C	30
chr1	63787612	63788925	Control_Peak_14657	FOXD3	442
chr1	63832618	63834187	Control_Peak_8349	ALG6	-142
chr1	63987669	63990108	Control_Peak_9181	ITGB3BP	-2
chr1	64058561	64060890	Control_Peak_3753	PGM1	-246
chr1	64935386	64937525	Control_Peak_9288	CACHD1	18
chr1	65209820	65211799	Control_Peak_5641	RAVER2	-32
chr1	65431292	65432677	Control_Peak_7027	JAK1	202
chr1	65612597	65614973	Control_Peak_8343	AK4	100
chr1	65885378	65887244	Control_Peak_3668	LEPR	23
chr1	66786501	66827040	Control_Peak_1735	PDE4B	-9084
chr1	67389399	67392234	Control_Peak_4406	MIER1	-168
chr1	67395000	67398070	Control_Peak_5949	MIER1	-610
chr1	67518668	67520479	Control_Peak_6615	SLC35D1	208
chr1	67894235	67897188	Control_Peak_6627	SERBP1	344
chr1	68150823	68154757	Control_Peak_1052	GADD45A	-1907
chr1	68296945	68299796	Control_Peak_4957	GNG12	780
chr1	68697035	68699327	Control_Peak_10292	WLS	25
chr1	68960169	68963477	Control_Peak_5126	DEPDC1	974
chr1	70670317	70672457	Control_Peak_10635	SRSF11	19
chr1	70819139	70821684	Control_Peak_7678	ANKRD13C	-6
chr1	70875989	70877363	Control_Peak_13428	CTH	224
chr1	71545286	71547765	Control_Peak_5398	ZRANB2	168
chr1	75198134	75200637	Control_Peak_8753	CRYZ	-294
chr1	76189339	76191291	Control_Peak_4757	ACADM	78
chr1	76249666	76255933	Control_Peak_5848	RABGGTB	-884
chr1	78146890	78150370	Control_Peak_3444	ZZZ3	-287
chr1	78224535	78225629	Control_Peak_5461	USP33	455
chr1	78244599	78246000	Control_Peak_14120	MIGA1	8
chr1	78440457	78446552	Control_Peak_4507	FUBP1	1266
chr1	78468326	78471952	Control_Peak_11196	DNAJB4	398
chr1	84464282	84465250	Control_Peak_6982	TTLL7	49
chr1	84542525	84544894	Control_Peak_5970	PRKACB	34
chr1	84605744	84645309	Control_Peak_2361	PRKACB	4472
chr1	84762737	84771821	Control_Peak_1322	SAMD13	9
chr1	84871227	84874260	Control_Peak_11517	DNASE2B	1168
chr1	84944097	84946620	Control_Peak_8672	RPF1	-410
chr1	84969962	84973984	Control_Peak_1426	SPATA1	106
chr1	85038182	85040901	Control_Peak_4619	CTBS	606
chr1	85155190	85157046	Control_Peak_5324	SSX2IP	9
chr1	85358010	85359766	Control_Peak_8617	LPAR3	8
chr1	85513521	85515050	Control_Peak_12173	MCOLN3	-132
chr1	85665888	85667883	Control_Peak_5806	SYDE2	-156
chr1	85724308	85725626	Control_Peak_9022	C1orf52	349
chr1	85741375	85743319	Control_Peak_3909	BCL10	-208
chr1	85929913	85931061	Control_Peak_12053	DDAH1	336
chr1	86041895	86043338	Control_Peak_6636	DDAH1	1316
chr1	86045755	86047661	Control_Peak_3688	CYR61	-265
chr1	86172565	86175221	Control_Peak_10060	ZNHIT6	208
chr1	86860885	86862848	Control_Peak_9346	ODF2L	78
chr1	87169921	87171598	Control_Peak_3666	SH3GLB1	-182
chr1	87379042	87381482	Control_Peak_7459	HS2ST1	68
chr1	87793325	87797827	Control_Peak_9541	LMO4	-1426
chr1	89148815	89151596	Control_Peak_6732	PKN2	50
chr1	89356060	89359357	Control_Peak_6591	GTF2B	-408
chr1	89457151	89459322	Control_Peak_3676	RBMXL1	218
chr1	89989398	89991496	Control_Peak_3980	LRRC8B	14
chr1	90097890	90099811	Control_Peak_8775	RP11-302M6.4	-152
chr1	90286055	90287885	Control_Peak_11157	LRRC8D	-380
chr1	90459762	90461680	Control_Peak_4751	ZNF326	-26
chr1	91486444	91488834	Control_Peak_2118	ZNF644	173
chr1	91965979	91968008	Control_Peak_8588	CDC7	-330
chr1	92350869	92352192	Control_Peak_11703	TGFBR3	136
chr1	92495313	92497068	Control_Peak_13424	EPHX4	-652
chr1	92545255	92546682	Control_Peak_12127	BTBD8	-76
chr1	92763566	92765540	Control_Peak_5532	GLMN	-20
chr1	92950305	92952636	Control_Peak_7239	GFI1	158
chr1	93296930	93300092	Control_Peak_2104	RPL5	-898
chr1	93426103	93428005	Control_Peak_7806	FAM69A	3
chr1	93543827	93546568	Control_Peak_5985	MTF2	-330
chr1	93644610	93647670	Control_Peak_3165	TMED5	145
chr1	93810566	93813460	Control_Peak_4275	DR1	-522
chr1	93913129	93915219	Control_Peak_3950	FNBP1L	-336
chr1	94145993	94147936	Control_Peak_4353	BCAR3	-38
chr1	94311211	94314084	Control_Peak_6267	BCAR3	58
chr1	94343487	94345513	Control_Peak_9007	DNTTIP2	262
chr1	94374002	94375673	Control_Peak_2673	GCLM	128
chr1	94695051	94716275	Control_Peak_108	ARHGAP29	-2474
chr1	94883180	94884909	Control_Peak_9053	ABCD3	-10
chr1	95006133	95008214	Control_Peak_4264	F3	20
chr1	95285202	95286427	Control_Peak_9494	SLC44A3	82
chr1	95391040	95393301	Control_Peak_4555	CNN3	608
chr1	95537663	95539120	Control_Peak_9752	ALG14	110
chr1	95582392	95583819	Control_Peak_8993	TMEM56	-212
chr1	95699180	95700563	Control_Peak_7263	RWDD3	-106
chr1	97186537	97188610	Control_Peak_3345	PTBP2	-196
chr1	99126557	99128225	Control_Peak_9730	SNX7	-113
chr1	100230315	100232995	Control_Peak_12100	FRRS1	-306
chr1	100315041	100316450	Control_Peak_6216	AGL	-106
chr1	100434825	100437638	Control_Peak_10187	SLC35A3	-240
chr1	100502389	100505252	Control_Peak_4211	MFSD14A	-168
chr1	100597456	100600070	Control_Peak_9344	TRMT13	7
chr1	100714420	100715412	Control_Peak_11832	DBT	460
chr1	100730918	100732822	Control_Peak_4209	RTCA	-26
chr1	100816220	100819141	Control_Peak_8736	CDC14A	342
chr1	101359569	101362678	Control_Peak_7910	EXTL2	-388
chr1	101490315	101492484	Control_Peak_8954	DPH5	-72
chr1	104068229	104069431	Control_Peak_6580	RNPC3	-238
chr1	107598870	107600577	Control_Peak_12930	PRMT6	-424
chr1	108741329	108743990	Control_Peak_5950	SLC25A24	320
chr1	109102557	109104117	Control_Peak_10664	FAM102B	-627
chr1	109233921	109237041	Control_Peak_2569	PRPF38B	-519
chr1	109288792	109290500	Control_Peak_6688	STXBP3	-337
chr1	109418744	109420712	Control_Peak_8111	GPSM2	-122
chr1	109505188	109506161	Control_Peak_6483	CLCC1	398
chr1	109583524	109585204	Control_Peak_14293	WDR47	244
chr1	109617761	109619642	Control_Peak_11464	TAF13	-78
chr1	109632699	109634784	Control_Peak_5996	TMEM167B	-1318
chr1	109755919	109759462	Control_Peak_6654	SARS	-1088
chr1	109791909	109792871	Control_Peak_10403	CELSR2	250
chr1	109824532	109826651	Control_Peak_8079	PSRC1	146
chr1	109967075	109970259	Control_Peak_7673	PSMA5	87
chr1	110026443	110027806	Control_Peak_5646	ATXN7L2	-564
chr1	110036021	110037571	Control_Peak_12242	CYB561D1	-60
chr1	110089059	110092081	Control_Peak_7528	GNAI3	662
chr1	110161297	110164367	Control_Peak_6213	AMPD2	-326
chr1	110452834	110454349	Control_Peak_12871	CSF1	16
chr1	110527299	110528595	Control_Peak_2950	AHCYL1	-561
chr1	110544783	110547479	Control_Peak_12887	AHCYL1	621
chr1	110576574	110578407	Control_Peak_4629	STRIP1	-254
chr1	110692488	110693996	Control_Peak_9538	SLC6A17	-135
chr1	110752269	110754465	Control_Peak_5284	KCNC4	727
chr1	110878221	110883623	Control_Peak_2939	RBM15	205
chr1	110948463	110951171	Control_Peak_4906	LAMTOR5	473
chr1	111505590	111506592	Control_Peak_9848	LRIF1	496
chr1	111681517	111683635	Control_Peak_4215	DRAM2	86
chr1	111744980	111747566	Control_Peak_2751	DENND2D	758
chr1	111990787	111993285	Control_Peak_5800	WDR77	-38
chr1	112162307	112163460	Control_Peak_5485	RAP1A	-480
chr1	112280548	112282751	Control_Peak_6155	FAM212B	336
chr1	112297650	112299351	Control_Peak_8068	RP4-773A18.10	-82
chr1	112937980	112939645	Control_Peak_7327	CTTNBP2NL	-10
chr1	113160550	113163707	Control_Peak_1597	ST7L	-88
chr1	113216616	113218563	Control_Peak_5130	MOV10	-224
chr1	113246307	113250624	Control_Peak_1002	RHOC	1212
chr1	113497117	113501002	Control_Peak_5059	SLC16A1	-84
chr1	113614810	113616891	Control_Peak_6970	LRIG2	-20
chr1	113932197	113934406	Control_Peak_2300	MAGI3	68
chr1	114300462	114302823	Control_Peak_8548	PHTF1	134
chr1	114353495	114355785	Control_Peak_8313	RSBN1	257
chr1	114446531	114447696	Control_Peak_11492	AP4B1	336
chr1	114447888	114449009	Control_Peak_10140	DCLRE1B	-686
chr1	114471415	114473529	Control_Peak_3665	HIPK1	8
chr1	115052366	115055229	Control_Peak_3370	TRIM33	-16
chr1	115123323	115125339	Control_Peak_7984	BCAS2	-71
chr1	115211813	115213629	Control_Peak_14272	DENND2C	11
chr1	115258223	115260121	Control_Peak_4788	NRAS	343
chr1	115298998	115301525	Control_Peak_954	CSDE1	324
chr1	115322383	115323962	Control_Peak_6834	SIKE1	126
chr1	116183828	116185973	Control_Peak_3723	VANGL1	-290
chr1	116518233	116519934	Control_Peak_9222	SLC22A15	34
chr1	116915161	116920160	Control_Peak_2409	ATP1A1	-1172
chr1	117112508	117114407	Control_Peak_2436	CD58	190
chr1	117209657	117210891	Control_Peak_10933	IGSF3	101
chr1	117452070	117453708	Control_Peak_5459	PTGFRN	-211
chr1	117601247	117603855	Control_Peak_9381	TTF2	373
chr1	117663829	117664894	Control_Peak_10638	TRIM45	-12
chr1	117908645	117910971	Control_Peak_712	MAN1A2	262
chr1	118471363	118473607	Control_Peak_12823	WDR3	-95
chr1	119682546	119684321	Control_Peak_5287	WARS2	-140
chr1	120189911	120191554	Control_Peak_10076	PHGDH	300
chr1	120254485	120256457	Control_Peak_10613	PHGDH	-915
chr1	120611063	120612360	Control_Peak_7405	NOTCH2	528
chr1	144931625	144933322	Control_Peak_7246	PDE4DIP	78
chr1	145095823	145097166	Control_Peak_12148	SEC22B	-82
chr1	145139112	145139979	Control_Peak_10935	CH17-478G19.1	68
chr1	145209038	145210248	Control_Peak_5253	RP11-458D21.5	-499
chr1	145395247	145397881	Control_Peak_10632	HFE2	1685
chr1	145469646	145471176	Control_Peak_13241	POLR3GL	-24
chr1	145477004	145477939	Control_Peak_11395	LIX1L	-388
chr1	145506145	145508456	Control_Peak_7230	RBM8A	256
chr1	145515498	145517355	Control_Peak_11149	PEX11B	132
chr1	145574637	145576941	Control_Peak_7262	PIAS3	199
chr1	145609727	145611674	Control_Peak_5727	POLR3C	184
chr1	146642962	146645530	Control_Peak_6508	PRKAB2	-123
chr1	146713807	146715619	Control_Peak_1399	CHD1L	-345
chr1	147141285	147143418	Control_Peak_10953	ACP6	48
chr1	148555862	148557094	Control_Peak_9967	NBPF15	-473
chr1	149783562	149785056	Control_Peak_9370	HIST2H2BF	-381
chr1	149814884	149822054	Control_Peak_8791	HIST2H2AA3	-3991
chr1	149855694	149861598	Control_Peak_2328	HIST2H2AC	-122
chr1	149870598	149872268	Control_Peak_10094	BOLA1	-255
chr1	149897719	149900907	Control_Peak_5184	SF3B4	923
chr1	149907876	149913215	Control_Peak_9434	MTMR11	-1786
chr1	149981367	149983353	Control_Peak_4267	OTUD7B	265
chr1	150038015	150040874	Control_Peak_5331	VPS45	-6
chr1	150121928	150122950	Control_Peak_13118	PLEKHO1	-270
chr1	150205871	150209470	Control_Peak_4584	ANP32E	632
chr1	150239846	150242104	Control_Peak_4242	C1orf54	-376
chr1	150265599	150267812	Control_Peak_10617	MRPS21	-366
chr1	150293168	150294949	Control_Peak_6911	PRPF3	-134
chr1	150335247	150338917	Control_Peak_5293	RPRD2	43
chr1	150459219	150460890	Control_Peak_11256	TARS2	-160
chr1	150520906	150522312	Control_Peak_13288	ADAMTSL4	235
chr1	150549480	150553201	Control_Peak_1101	MCL1	666
chr1	150600636	150603610	Control_Peak_7552	ENSA	-51
chr1	150668562	150670639	Control_Peak_13360	GOLPH3L	-100
chr1	150848221	150850503	Control_Peak_3051	ARNT	-118
chr1	150897970	150900063	Control_Peak_4907	SETDB1	-118
chr1	150944538	150948296	Control_Peak_659	CERS2	1062
chr1	150952353	150955311	Control_Peak_13731	ANXA9	660
chr1	150979991	150981964	Control_Peak_11243	PRUNE	-20
chr1	151030317	151032610	Control_Peak_2538	CDC42SE1	662
chr1	151041670	151045545	Control_Peak_1736	GABPB2	-528
chr1	151137522	151139491	Control_Peak_12343	SCNM1	10
chr1	151161475	151163766	Control_Peak_6589	VPS72	68
chr1	151166353	151173142	Control_Peak_4055	PIP5K1A	1280
chr1	151226534	151228630	Control_Peak_1882	PSMD4	-398
chr1	151253066	151256672	Control_Peak_3627	ZNF687	-82
chr1	151298684	151301155	Control_Peak_7010	PI4KB	-24
chr1	151318671	151320520	Control_Peak_6801	RFX5	132
chr1	151371062	151373179	Control_Peak_5706	PSMB4	-112
chr1	151429968	151432646	Control_Peak_372	POGZ	348
chr1	151483446	151487476	Control_Peak_11503	CGN	-1589
chr1	151583573	151585561	Control_Peak_4171	SNX27	-10
chr1	151735282	151736803	Control_Peak_9501	MRPL9	-2
chr1	151880416	151882812	Control_Peak_7481	THEM4	499
chr1	151963776	151967937	Control_Peak_831	S100A10	-802
chr1	152006107	152009992	Control_Peak_3939	S100A11	1462
chr1	153504367	153512526	Control_Peak_902	S100A6	244
chr1	153515619	153522782	Control_Peak_6495	S100A4	-840
chr1	153535290	153542705	Control_Peak_935	S100A2	234
chr1	153579829	153590936	Control_Peak_4881	S100A16	176
chr1	153598714	153600457	Control_Peak_5925	S100A13	-62
chr1	153605608	153608970	Control_Peak_374	CHTOP	-734
chr1	153629637	153632230	Control_Peak_4186	SNAPIN	196
chr1	153642347	153643556	Control_Peak_6392	ILF2	506
chr1	153643767	153645586	Control_Peak_11758	ILF2	-1152
chr1	153699758	153701827	Control_Peak_2468	INTS3	-226
chr1	153747171	153749205	Control_Peak_7702	SLC27A3	-421
chr1	153894366	153897337	Control_Peak_6230	GATAD2B	-400
chr1	153917541	153919813	Control_Peak_455	DENND4B	495
chr1	153929780	153932392	Control_Peak_6062	CRTC2	15
chr1	153934056	153938148	Control_Peak_2781	SLC39A1	15
chr1	153938295	153941157	Control_Peak_7811	SLC39A1	462
chr1	153949118	153950982	Control_Peak_2756	JTB	64
chr1	153957692	153961261	Control_Peak_13021	RAB13	-648
chr1	153961667	153965638	Control_Peak_4154	RPS27	-422
chr1	154153421	154157027	Control_Peak_6260	TPM3	371
chr1	154191236	154194773	Control_Peak_1896	C1orf43	4
chr1	154244003	154246499	Control_Peak_5647	HAX1	-108
chr1	154297145	154300455	Control_Peak_1857	ATP8B2	-772
chr1	154377184	154379051	Control_Peak_11906	IL6R	-420
chr1	154529576	154532543	Control_Peak_117	UBE2Q1	50
chr1	154579551	154582725	Control_Peak_2779	ADAR	-456
chr1	154599051	154600978	Control_Peak_5471	ADAR	426
chr1	154908563	154910990	Control_Peak_4330	PMVK	-310
chr1	154932820	154936223	Control_Peak_811	PYGO2	-10
chr1	154939967	154950154	Control_Peak_3027	SHC1	1792
chr1	154955757	154957657	Control_Peak_11330	FLAD1	-859
chr1	154970941	154983171	Control_Peak_1023	ZBTB7B	-1924
chr1	155022208	155025969	Control_Peak_6459	ADAM15	-262
chr1	155035945	155036975	Control_Peak_8515	EFNA4	-224
chr1	155051277	155053808	Control_Peak_13427	EFNA3	-1196
chr1	155099812	155103728	Control_Peak_4947	EFNA1	-1419
chr1	155105882	155110170	Control_Peak_3659	SLC50A1	-207
chr1	155110370	155113291	Control_Peak_6414	DPM3	1052
chr1	155144407	155147494	Control_Peak_3111	KRTCAP2	-142
chr1	155161771	155166126	Control_Peak_2257	MUC1	-1242
chr1	155176851	155180076	Control_Peak_2783	MTX1	26
chr1	155212924	155214512	Control_Peak_7592	GBA	743
chr1	155214636	155215448	Control_Peak_14195	GBA	-552
chr1	155222737	155226047	Control_Peak_2320	FAM189B	359
chr1	155230818	155232708	Control_Peak_8363	SCAMP3	287
chr1	155241488	155244599	Control_Peak_528	CLK2	34
chr1	155246931	155248414	Control_Peak_12187	HCN3	-300
chr1	155277457	155281506	Control_Peak_5558	FDPS	-722
chr1	155292379	155296723	Control_Peak_1800	RUSC1	-184
chr1	155531678	155534509	Control_Peak_1339	ASH1L	-496
chr1	155579148	155579956	Control_Peak_10119	MSTO1	463
chr1	155657592	155660810	Control_Peak_4172	DAP3	-317
chr1	155825913	155828332	Control_Peak_10634	GON4L	-36
chr1	155828440	155829160	Control_Peak_13863	GON4L	391
chr1	155902957	155905406	Control_Peak_4558	KIAA0907	6
chr1	155908216	155911980	Control_Peak_6006	RXFP4	1402
chr1	155945140	155950181	Control_Peak_914	ARHGEF2	290
chr1	155989318	155990817	Control_Peak_5703	SSR2	612
chr1	156022325	156025718	Control_Peak_2085	UBQLN4	-436
chr1	156029552	156032681	Control_Peak_8519	RAB25	-166
chr1	156051584	156053372	Control_Peak_10457	LMNA	-110
chr1	156082133	156102574	Control_Peak_3408	LMNA	3596
chr1	156162655	156164505	Control_Peak_8034	SLC25A44	142
chr1	156182291	156184013	Control_Peak_11582	PMF1-BGLAP	-353
chr1	156250841	156253817	Control_Peak_1087	SMG5	287
chr1	156305221	156309242	Control_Peak_4765	TSACC	-128
chr1	156338536	156340056	Control_Peak_13887	RHBG	-294
chr1	156468578	156475952	Control_Peak_1341	MEF2D	-1645
chr1	156541390	156542445	Control_Peak_12626	IQGAP3	414
chr1	156560466	156562998	Control_Peak_5667	NAXE	-163
chr1	156569490	156573214	Control_Peak_9268	GPATCH4	-77
chr1	156673171	156678255	Control_Peak_6057	CRABP2	-105
chr1	156694659	156699297	Control_Peak_1801	ISG20L2	1249
chr1	156709543	156710957	Control_Peak_10899	MRPL24	630
chr1	156711114	156713440	Control_Peak_12432	MRPL24	-1354
chr1	156713558	156722924	Control_Peak_66	HDGF	3149
chr1	156735440	156737011	Control_Peak_9210	PRCC	1066
chr1	156737183	156739070	Control_Peak_2514	PRCC	-836
chr1	156783128	156784475	Control_Peak_14169	NTRK1	1646
chr1	157014762	157016528	Control_Peak_3838	ARHGEF11	-483
chr1	157106786	157109010	Control_Peak_4621	ETV3	261
chr1	157962484	157964466	Control_Peak_5443	KIRREL	-76
chr1	159750654	159751412	Control_Peak_11855	DUSP23	-241
chr1	159893769	159895845	Control_Peak_11124	TAGLN2	-466
chr1	159914875	159915943	Control_Peak_9173	IGSF9	-15
chr1	160000785	160002588	Control_Peak_11578	PIGM	94
chr1	160067551	160068691	Control_Peak_12864	IGSF8	358
chr1	160174563	160176130	Control_Peak_4529	PEA15	-136
chr1	160231150	160233103	Control_Peak_2679	DCAF8	88
chr1	160253966	160254977	Control_Peak_9617	RP11-574F21.3	448
chr1	160311793	160313982	Control_Peak_5619	COPA	150
chr1	160989788	160991061	Control_Peak_9930	F11R	462
chr1	160991182	160993420	Control_Peak_9604	F11R	-1163
chr1	161007494	161009434	Control_Peak_5606	TSTD1	55
chr1	161014233	161016888	Control_Peak_5675	USF1	206
chr1	161067676	161068667	Control_Peak_14368	KLHDC9	12
chr1	161084108	161090678	Control_Peak_2378	NIT1	497
chr1	161101340	161104435	Control_Peak_5263	DEDD	-410
chr1	161122420	161124918	Control_Peak_6008	UFC1	-128
chr1	161128680	161130581	Control_Peak_4149	USP21	-304
chr1	161136196	161137289	Control_Peak_11916	PPOX	-114
chr1	161146174	161147870	Control_Peak_9896	B4GALT3	253
chr1	161170796	161173672	Control_Peak_7542	NDUFS2	-298
chr1	161195764	161198086	Control_Peak_7599	TOMM40L	-832
chr1	161275005	161277384	Control_Peak_11119	MPZ	1066
chr1	161283695	161285060	Control_Peak_5549	SDHC	-200
chr1	161718937	161721575	Control_Peak_4664	DUSP12	-697
chr1	161733667	161737314	Control_Peak_10006	ATF6	592
chr1	162039048	162040148	Control_Peak_14773	NOS1AP	-33
chr1	162467073	162468583	Control_Peak_4766	UHMK1	-196
chr1	162530358	162532322	Control_Peak_4901	UAP1	-18
chr1	163290466	163292917	Control_Peak_9726	NUF2	-2
chr1	165599441	165601965	Control_Peak_8737	MGST3	-212
chr1	165666818	165668592	Control_Peak_9151	ALDH9A1	395
chr1	165737365	165739415	Control_Peak_10142	TMCO1	27
chr1	165796166	165799270	Control_Peak_2301	UCK2	-677
chr1	166807448	166810211	Control_Peak_648	POGK	-136
chr1	166844455	166845627	Control_Peak_3579	TADA1	523
chr1	167188414	167189898	Control_Peak_3610	POU2F1	909
chr1	167190006	167192020	Control_Peak_2818	POU2F1	-879
chr1	167522327	167523090	Control_Peak_11244	CREG1	296
chr1	167690329	167692246	Control_Peak_7600	MPZL1	-62
chr1	167904237	167907399	Control_Peak_1713	DCAF6	-22
chr1	168105127	168106723	Control_Peak_8258	GPR161	20
chr1	168148119	168149848	Control_Peak_6920	TIPRL	-692
chr1	168194756	168196429	Control_Peak_4914	SFT2D2	-348
chr1	169074578	169079722	Control_Peak_4926	ATP1B1	-1590
chr1	169336432	169338231	Control_Peak_11496	BLZF1	-124
chr1	169454243	169455765	Control_Peak_8950	SLC19A2	165
chr1	169763083	169765091	Control_Peak_9035	METTL18	20
chr1	169861482	169863892	Control_Peak_4756	SCYL3	406
chr1	170500077	170502514	Control_Peak_10137	GORAB	-24
chr1	171453775	171456047	Control_Peak_2492	PRRC2C	-217
chr1	171710528	171712339	Control_Peak_8990	VAMP4	-46
chr1	171749733	171750594	Control_Peak_13242	METTL13	658
chr1	171750730	171751751	Control_Peak_10735	METTL13	-400
chr1	172412466	172413571	Control_Peak_6540	PIGC	182
chr1	172501208	172502061	Control_Peak_12977	SUCO	-22
chr1	172502170	172503110	Control_Peak_6533	SUCO	-284
chr1	173445603	173447850	Control_Peak_4431	PRDX6	-322
chr1	173683547	173685320	Control_Peak_11782	KLHL20	-312
chr1	173791903	173794995	Control_Peak_7521	CENPL	11
chr1	173833528	173838802	Control_Peak_720	ZBTB37	1054
chr1	173990525	173992170	Control_Peak_7001	RC3H1	88
chr1	174127916	174129690	Control_Peak_8377	RABGAP1L	-149
chr1	174967538	174971338	Control_Peak_2946	CACYBP	-90
chr1	174991536	174993386	Control_Peak_9798	MRPS14	100
chr1	175161086	175162761	Control_Peak_8930	KIAA0040	6
chr1	176175092	176177644	Control_Peak_5322	RFWD2	-254
chr1	178062173	178063954	Control_Peak_6762	RASAL2	212
chr1	178693684	178695928	Control_Peak_3015	RALGPS2	-507
chr1	178994468	178996599	Control_Peak_697	FAM20B	-504
chr1	179050298	179052668	Control_Peak_7362	TOR3A	-263
chr1	179197847	179199735	Control_Peak_4205	ABL2	28
chr1	179262851	179264267	Control_Peak_9887	SOAT1	-623
chr1	179334280	179335733	Control_Peak_12852	AXDND1	-152
chr1	179845530	179846954	Control_Peak_11729	TOR1AIP2	692
chr1	179849890	179853261	Control_Peak_2617	TOR1AIP1	-130
chr1	179923135	179924745	Control_Peak_7002	CEP350	-68
chr1	180123077	180124978	Control_Peak_4365	QSOX1	4
chr1	180470413	180472891	Control_Peak_4092	ACBD6	437
chr1	180601110	180602035	Control_Peak_9467	XPR1	-406
chr1	180990834	180992148	Control_Peak_8714	STX6	556
chr1	181055860	181059572	Control_Peak_9089	IER5	131
chr1	182359756	182361806	Control_Peak_1330	GLUL	146
chr1	182557546	182558505	Control_Peak_10450	RNASEL	366
chr1	182807695	182810704	Control_Peak_4102	DHX9	-696
chr1	182990601	182993993	Control_Peak_316	LAMC1	297
chr1	183154395	183156178	Control_Peak_11585	LAMC2	86
chr1	183439258	183442668	Control_Peak_2278	SMG7	649
chr1	183603931	183605143	Control_Peak_5796	ARPC5	280
chr1	184019889	184021823	Control_Peak_7104	TSEN15	-5
chr1	184355416	184356893	Control_Peak_12964	C1orf21	36
chr1	184722773	184724116	Control_Peak_7750	EDEM3	596
chr1	185014249	185015871	Control_Peak_9166	RNF2	-403
chr1	185125028	185127370	Control_Peak_6037	SWT1	12
chr1	185285088	185287751	Control_Peak_4563	IVNS1ABP	42
chr1	186342809	186346289	Control_Peak_5691	TPR	-92
chr1	186649534	186650214	Control_Peak_14871	PTGS2	-315
chr1	190447175	190448691	Control_Peak_12572	BRINP3	-921
chr1	192776910	192778674	Control_Peak_10310	RGS2	378
chr1	193027017	193030066	Control_Peak_3954	UCHL5	-2
chr1	193073402	193075978	Control_Peak_6400	GLRX2	-129
chr1	193090447	193093002	Control_Peak_2765	CDC73	-416
chr1	197114392	197116425	Control_Peak_7321	ASPM	416
chr1	197169749	197171654	Control_Peak_8139	ZBTB41	-1030
chr1	197743611	197745246	Control_Peak_5421	DENND1B	26
chr1	197870908	197872646	Control_Peak_6329	C1orf53	-1
chr1	198124877	198129150	Control_Peak_3942	NEK7	-764
chr1	200378107	200380686	Control_Peak_3042	ZNF281	-212
chr1	200588948	200591494	Control_Peak_7378	KIF14	-359
chr1	200637449	200640588	Control_Peak_168	DDX59	16
chr1	200707298	200709420	Control_Peak_2157	CAMSAP2	326
chr1	200859676	200861352	Control_Peak_10973	C1orf106	-46
chr1	200862988	200866494	Control_Peak_11378	C1orf106	-793
chr1	201082961	201084607	Control_Peak_11853	ASCL5	716
chr1	201122607	201124208	Control_Peak_5737	TMEM9	154
chr1	201139543	201141032	Control_Peak_8610	TMEM9	414
chr1	201365273	201369679	Control_Peak_3183	LAD1	1200
chr1	201435043	201439134	Control_Peak_1559	PHLDA3	1224
chr1	201475357	201477340	Control_Peak_9233	CSRP1	38
chr1	201707951	201710055	Control_Peak_9141	NAV1	-8
chr1	201798235	201799480	Control_Peak_5486	IPO9	-590
chr1	201857286	201858590	Control_Peak_11012	SHISA4	-103
chr1	201923535	201926176	Control_Peak_5778	TIMM17A	-238
chr1	201951350	201953252	Control_Peak_3260	RNPEP	-522
chr1	201974773	201981894	Control_Peak_8514	ELF3	-1262
chr1	202112573	202114440	Control_Peak_5602	ARL8A	362
chr1	202308836	202311978	Control_Peak_7911	UBE2T	657
chr1	202317786	202318753	Control_Peak_12876	PPP1R12B	-414
chr1	202775948	202778009	Control_Peak_5906	KDM5B	568
chr1	202779412	202780911	Control_Peak_12596	KDM5B	-1564
chr1	202857089	202858345	Control_Peak_5175	RABIF	546
chr1	202895310	202897248	Control_Peak_7615	KLHL12	111
chr1	202926492	202929314	Control_Peak_4697	ADIPOR1	-386
chr1	202935645	202937125	Control_Peak_11345	CYB5R1	23
chr1	202974949	202977445	Control_Peak_5653	TMEM183A	316
chr1	203273927	203276525	Control_Peak_2616	BTG2	-563
chr1	203594943	203596669	Control_Peak_11447	ATP2B4	108
chr1	203764265	203766368	Control_Peak_1762	ZBED6	-476
chr1	203829879	203831950	Control_Peak_6753	SNRPE	-172
chr1	204042167	204044286	Control_Peak_5991	SOX13	-496
chr1	204120566	204122252	Control_Peak_10231	ETNK2	-278
chr1	204182540	204183864	Control_Peak_14833	GOLT1A	18
chr1	204377907	204382305	Control_Peak_2724	PPP1R15B	813
chr1	204483902	204487043	Control_Peak_2170	MDM4	34
chr1	204653959	204655115	Control_Peak_11125	LRRN2	-56
chr1	205089982	205092157	Control_Peak_6948	RBBP5	74
chr1	205179795	205181398	Control_Peak_9051	DSTYK	98
chr1	205197063	205197906	Control_Peak_13610	TMCC2	-182
chr1	205290036	205291201	Control_Peak_13039	NUAK2	300
chr1	205416979	205420572	Control_Peak_4003	LEMD1	284
chr1	205473232	205474951	Control_Peak_6855	CDK18	-366
chr1	205599433	205601819	Control_Peak_666	ELK4	464
chr1	205648053	205650020	Control_Peak_5404	SLC45A3	550
chr1	205717438	205721458	Control_Peak_674	NUCKS1	-44
chr1	205781330	205783271	Control_Peak_5841	SLC41A1	4
chr1	206135996	206136609	Control_Peak_13328	FAM72A	934
chr1	206643357	206644919	Control_Peak_14993	IKBKE	-154
chr1	206784941	206785842	Control_Peak_10689	EIF2D	420
chr1	206857867	206859767	Control_Peak_3178	MAPKAPK2	-436
chr1	207222926	207227173	Control_Peak_6067	YOD1	-628
chr1	207494127	207495938	Control_Peak_4949	CD55	12
chr1	207924282	207927032	Control_Peak_7650	CD46	-190
chr1	209824169	209827091	Control_Peak_12138	LAMB3	44
chr1	209956805	209958926	Control_Peak_9692	C1orf74	38
chr1	209978563	209980372	Control_Peak_10680	IRF6	52
chr1	210000358	210002461	Control_Peak_11789	DIEXF	-58
chr1	210501740	210503310	Control_Peak_6645	HHAT	118
chr1	211431211	211434837	Control_Peak_1289	RCOR3	-250
chr1	211499711	211500713	Control_Peak_14913	TRAF5	-34
chr1	211750765	211753433	Control_Peak_9157	SLC30A1	-15
chr1	211847982	211849976	Control_Peak_9553	NEK2	-7
chr1	212003177	212004814	Control_Peak_3351	LPGAT1	118
chr1	212207619	212210088	Control_Peak_8308	INTS7	8
chr1	212457302	212458500	Control_Peak_12472	PPP2R5A	977
chr1	212458692	212460971	Control_Peak_1569	PPP2R5A	-954
chr1	212587483	212588836	Control_Peak_12825	TMEM206	78
chr1	212605377	212607312	Control_Peak_8774	NENF	-116
chr1	212780999	212783510	Control_Peak_3374	ATF3	-244
chr1	212962997	212966209	Control_Peak_11698	NSL1	320
chr1	213030144	213033509	Control_Peak_1951	FLVCR1	-230
chr1	213187998	213190781	Control_Peak_5559	ANGEL2	-222
chr1	213223687	213225470	Control_Peak_10804	RPS6KC1	-4
chr1	214453809	214455699	Control_Peak_2162	SMYD2	-179
chr1	214723751	214726468	Control_Peak_5770	PTPN14	-544
chr1	214776483	214778662	Control_Peak_4839	CENPF	-1036
chr1	215739705	215743081	Control_Peak_2101	KCTD3	-659
chr1	217803665	217805098	Control_Peak_11955	GPATCH2	42
chr1	219346783	219348265	Control_Peak_8743	LYPLAL1	-308
chr1	220218165	220220790	Control_Peak_5590	EPRS	522
chr1	220266783	220268705	Control_Peak_3309	IARS2	-301
chr1	220444581	220446494	Control_Peak_8248	RAB3GAP2	258
chr1	220700744	220702572	Control_Peak_10246	MARK1	-91
chr1	220863593	220864460	Control_Peak_9451	C1orf115	-840
chr1	220920982	220922534	Control_Peak_6942	MARC2	-83
chr1	220959730	220961384	Control_Peak_12030	MARC1	-457
chr1	221052757	221053783	Control_Peak_13934	HLX	-529
chr1	221915668	221917108	Control_Peak_4551	DUSP10	-870
chr1	222762271	222764234	Control_Peak_10362	TAF1A	2
chr1	222791412	222792256	Control_Peak_8955	MIA3	-385
chr1	222816314	222818092	Control_Peak_8428	MIA3	441
chr1	222884343	222887784	Control_Peak_4772	BROX	-170
chr1	223315918	223317142	Control_Peak_14199	TLR5	60
chr1	223887776	223890644	Control_Peak_12512	CAPN2	84
chr1	223898827	223906459	Control_Peak_1117	CAPN2	-2610
chr1	224032459	224035107	Control_Peak_1456	TP53BP2	-109
chr1	224301429	224303504	Control_Peak_4020	FBXO28	-654
chr1	224369976	224372845	Control_Peak_6735	DEGS1	-444
chr1	224516979	224518979	Control_Peak_6322	NVL	-88
chr1	224544542	224545595	Control_Peak_6643	CNIH4	-474
chr1	224620767	224623727	Control_Peak_482	WDR26	-246
chr1	225116542	225118748	Control_Peak_3571	DNAH14	-262
chr1	225612252	225616983	Control_Peak_3028	LBR	1120
chr1	225839455	225843502	Control_Peak_2418	ENAH	-634
chr1	225964777	225966804	Control_Peak_5552	SRP9	-154
chr1	225997410	225998979	Control_Peak_7914	EPHX1	-82
chr1	226069272	226072253	Control_Peak_9042	TMEM63A	-694
chr1	226110249	226112908	Control_Peak_3586	PYCR2	232
chr1	226185994	226187091	Control_Peak_11604	SDE2	490
chr1	226187238	226187954	Control_Peak_10190	SDE2	-564
chr1	226249035	226252083	Control_Peak_1952	H3F3A	-145
chr1	226373399	226375371	Control_Peak_2874	ACBD3	46
chr1	226495888	226497896	Control_Peak_3959	LIN9	63
chr1	226594295	226596640	Control_Peak_6800	PARP1	216
chr1	227057735	227059405	Control_Peak_6373	PSEN2	-250
chr1	227126478	227127751	Control_Peak_6520	ADCK3	872
chr1	227503596	227506993	Control_Peak_2580	CDC42BPA	120
chr1	227750650	227752338	Control_Peak_10167	ZNF678	-251
chr1	227915331	227917109	Control_Peak_13177	SNAP47	137
chr1	227921192	227924113	Control_Peak_3360	SNAP47	44
chr1	228132802	228136706	Control_Peak_5433	WNT9A	845
chr1	228268422	228273634	Control_Peak_552	ARF1	-178
chr1	228289029	228291691	Control_Peak_6524	C1orf35	803
chr1	228296058	228297971	Control_Peak_3249	MRPL55	-2
chr1	228326665	228327715	Control_Peak_9515	GUK1	472
chr1	228327925	228330576	Control_Peak_5707	GUK1	-1218
chr1	228352262	228355167	Control_Peak_908	IBA57	-200
chr1	228592785	228594590	Control_Peak_4497	TRIM11	-82
chr1	228594774	228595665	Control_Peak_8760	TRIM11	-678
chr1	228644147	228647496	Control_Peak_6281	HIST3H2BB	-14
chr1	228672838	228676828	Control_Peak_2037	RNF187	-72
chr1	228870734	228871951	Control_Peak_13082	RHOU	-520
chr1	229406498	229407979	Control_Peak_6833	RAB4A	-360
chr1	229476693	229479064	Control_Peak_7990	CCSAP	386
chr1	229643268	229644950	Control_Peak_7807	NUP133	-21
chr1	229693276	229695648	Control_Peak_1658	ABCB10	-20
chr1	229760699	229762829	Control_Peak_2249	TAF5L	30
chr1	230202221	230204331	Control_Peak_5939	GALNT2	-321
chr1	230778158	230779177	Control_Peak_11708	COG2	-112
chr1	231003501	231005088	Control_Peak_10458	C1orf198	104
chr1	231113508	231114649	Control_Peak_6323	TTC13	506
chr1	231114800	231115752	Control_Peak_14634	ARV1	-437
chr1	231174655	231176590	Control_Peak_5274	FAM89A	370
chr1	231376208	231378140	Control_Peak_9968	GNPAT	-219
chr1	231472794	231475160	Control_Peak_5506	SPRTN	24
chr1	231663444	231666281	Control_Peak_8508	TSNAX-DISC1	-464
chr1	231762407	231763083	Control_Peak_13628	DISC1	-132
chr1	233085481	233087613	Control_Peak_8636	NTPCR	-162
chr1	233430360	233431678	Control_Peak_9306	PCNX2	440
chr1	233463407	233465314	Control_Peak_7703	RP5-862P8.2	-848
chr1	233748818	233751453	Control_Peak_5884	KCNK1	-386
chr1	234039912	234041458	Control_Peak_10319	SLC35F3	-7
chr1	234508178	234510220	Control_Peak_1558	COA6	2
chr1	234613539	234615036	Control_Peak_6775	TARBP1	562
chr1	234742933	234749327	Control_Peak_257	IRF2BP2	-859
chr1	235289543	235293169	Control_Peak_5747	TOMM20	895
chr1	235323297	235325602	Control_Peak_10099	RBM34	322
chr1	235489488	235491634	Control_Peak_912	GGPS1	103
chr1	235491768	235494380	Control_Peak_8542	RP11-293G6.1	-1187
chr1	235529892	235532352	Control_Peak_10459	TBCE	-378
chr1	235666408	235669957	Control_Peak_3334	B3GALNT2	-402
chr1	235812547	235813907	Control_Peak_14709	GNG4	66
chr1	236029334	236030294	Control_Peak_10311	LYST	406
chr1	236305274	236306608	Control_Peak_12052	GPR137B	-110
chr1	236444379	236445789	Control_Peak_12654	ERO1B	201
chr1	236686696	236688642	Control_Peak_10252	LGALS8	211
chr1	236766803	236768738	Control_Peak_10413	HEATR1	18
chr1	236957853	236959509	Control_Peak_6620	MTR	-72
chr1	241682282	241683126	Control_Peak_7741	FH	357
chr1	241802774	241803683	Control_Peak_7343	CHML	328
chr1	242010637	242012471	Control_Peak_5139	EXO1	-73
chr1	243416923	243420391	Control_Peak_2523	CEP170	-34
chr1	244613532	244615333	Control_Peak_4825	ADSS	1004
chr1	244815507	244817806	Control_Peak_4495	DESI2	-252
chr1	244995265	245001209	Control_Peak_148	COX20	386
chr1	245023974	245028737	Control_Peak_454	HNRNPU	52
chr1	245132837	245136093	Control_Peak_1540	EFCAB2	-837
chr1	246669832	246670990	Control_Peak_13632	SMYD3	148
chr1	246728365	246731052	Control_Peak_6976	CNST	38
chr1	247093503	247096015	Control_Peak_1590	AHCTF1	-33
chr1	247170022	247171425	Control_Peak_10294	ZNF695	634
chr1	247241234	247242782	Control_Peak_9987	ZNF670	49
chr1	247266721	247268288	Control_Peak_8478	ZNF669	76
chr1	247493674	247496517	Control_Peak_2069	ZNF496	-50
chr1	249119347	249121661	Control_Peak_4875	SH3BP5L	328
chr1	249131671	249134034	Control_Peak_1207	ZNF672	-374
chr1	249151436	249154375	Control_Peak_4366	ZNF692	154
chr1	249199761	249200764	Control_Peak_10894	PGBD2	132
chr10	180247	182546	Control_Peak_758	ZMYND11	26
chr10	734683	736430	Control_Peak_9104	DIP2C	52
chr10	975887	978827	Control_Peak_927	LARP4B	288
chr10	1033385	1036584	Control_Peak_5210	GTPBP4	-1026
chr10	1093851	1096845	Control_Peak_6550	WDR37	129
chr10	1101416	1103711	Control_Peak_1408	WDR37	-220
chr10	3109138	3113732	Control_Peak_1924	PFKP	-617
chr10	3213700	3215014	Control_Peak_10063	PITRM1	642
chr10	3817553	3830621	Control_Peak_24	KLF6	3298
chr10	4868305	4869256	Control_Peak_13771	AKR1E2	-294
chr10	5454106	5455622	Control_Peak_8288	NET1	-351
chr10	5707740	5708850	Control_Peak_9318	ASB13	246
chr10	5726668	5728255	Control_Peak_4419	FAM208B	-662
chr10	5854258	5856519	Control_Peak_1259	GDI2	-14
chr10	5930474	5931911	Control_Peak_5880	ANKRD16	642
chr10	5932099	5933153	Control_Peak_1976	FBXO18	-433
chr10	6018245	6020399	Control_Peak_4438	IL15RA	133
chr10	6130852	6132234	Control_Peak_1291	RBM17	-235
chr10	6186034	6188116	Control_Peak_5873	PFKFB3	-179
chr10	6244566	6246513	Control_Peak_10792	PFKFB3	-646
chr10	7828974	7831545	Control_Peak_3534	ATP5C1	-120
chr10	7859592	7861171	Control_Peak_13307	TAF3	84
chr10	11652219	11654326	Control_Peak_1727	USP6NL	480
chr10	11784112	11785163	Control_Peak_12752	ECHDC3	-274
chr10	11864906	11866320	Control_Peak_2554	PROSER2	-217
chr10	12083328	12086131	Control_Peak_1223	UPF2	104
chr10	12110868	12111530	Control_Peak_6170	DHTKD1	-229
chr10	12170901	12172382	Control_Peak_6486	SEC61A2	-2
chr10	12235525	12240058	Control_Peak_8487	NUDT5	30
chr10	12390900	12392693	Control_Peak_11974	CAMK1D	-66
chr10	13140831	13143115	Control_Peak_11311	OPTN	195
chr10	13203498	13205027	Control_Peak_10407	MCM10	-684
chr10	13341223	13345047	Control_Peak_3765	PHYH	-1034
chr10	13388522	13392296	Control_Peak_578	SEPHS1	-111
chr10	13628868	13629947	Control_Peak_13290	PRPF18	-482
chr10	14645539	14646883	Control_Peak_7516	FAM107B	177
chr10	14879351	14881726	Control_Peak_5895	CDNF	36
chr10	14919236	14922216	Control_Peak_5153	SUV39H2	135
chr10	14995168	14997252	Control_Peak_8652	DCLRE1C	-116
chr10	15000841	15003619	Control_Peak_6005	MEIG1	-793
chr10	15138829	15141424	Control_Peak_1992	RPP38	-746
chr10	15209591	15210754	Control_Peak_9708	NMT2	454
chr10	15412056	15413834	Control_Peak_8085	FAM171A1	113
chr10	15901402	15903177	Control_Peak_13348	FAM188A	230
chr10	16478894	16480870	Control_Peak_7732	PTER	-900
chr10	17242504	17244270	Control_Peak_6673	TRDMT1	269
chr10	17271931	17273148	Control_Peak_12227	VIM	-1264
chr10	17495035	17497109	Control_Peak_8571	ST8SIA6	257
chr10	17658293	17660978	Control_Peak_1820	HACD1	-260
chr10	17684854	17687302	Control_Peak_6522	STAM	45
chr10	18939252	18941207	Control_Peak_12570	NSUN6	322
chr10	18947204	18950064	Control_Peak_3110	ARL5B	-301
chr10	21461841	21465414	Control_Peak_7441	NEBL	-512
chr10	21784487	21786686	Control_Peak_3780	CASC10	604
chr10	21814123	21819374	Control_Peak_631	SKIDA1	-2138
chr10	21819572	21824878	Control_Peak_1548	MLLT10	868
chr10	22291678	22293129	Control_Peak_9533	DNAJC1	250
chr10	22604676	22606173	Control_Peak_9982	COMMD3-BMI1	-88
chr10	22609161	22611401	Control_Peak_6319	BMI1	-142
chr10	23001960	23004099	Control_Peak_7290	PIP4K2A	8
chr10	23383901	23385615	Control_Peak_3373	MSRB2	-324
chr10	23727252	23729192	Control_Peak_10916	OTUD1	164
chr10	25011225	25014228	Control_Peak_672	ARHGAP21	-130
chr10	25305352	25306662	Control_Peak_7158	THNSL1	-421
chr10	26985390	26988155	Control_Peak_1080	PDSS1	-186
chr10	27148307	27150044	Control_Peak_4892	ABI1	616
chr10	27388341	27389834	Control_Peak_6304	ANKRD26	334
chr10	27441345	27446088	Control_Peak_4485	MASTL	36
chr10	27528400	27532936	Control_Peak_4968	ACBD5	349
chr10	27793199	27794270	Control_Peak_10549	RAB18	-436
chr10	28030388	28034305	Control_Peak_5144	MKX	2432
chr10	28286809	28288348	Control_Peak_7414	ARMC4	398
chr10	28820563	28823769	Control_Peak_1053	WAC	75
chr10	28965829	28967523	Control_Peak_10247	BAMBI	-406
chr10	30023751	30025976	Control_Peak_1793	SVIL	-130
chr10	30345340	30348705	Control_Peak_8337	KIAA1462	1430
chr10	30636601	30638864	Control_Peak_6165	MTPAP	516
chr10	30721284	30723975	Control_Peak_4548	MAP3K8	236
chr10	31319947	31322063	Control_Peak_4524	ZNF438	-139
chr10	31606846	31609182	Control_Peak_3405	ZEB1	39
chr10	32207441	32222785	Control_Peak_175	ARHGAP12	2622
chr10	32343611	32346209	Control_Peak_1258	KIF5B	449
chr10	32634464	32636885	Control_Peak_364	EPC1	438
chr10	32665811	32669476	Control_Peak_11736	EPC1	82
chr10	32734225	32736686	Control_Peak_4644	CCDC7	-388
chr10	33243954	33249224	Control_Peak_101	ITGB1	233
chr10	34715048	34717145	Control_Peak_13325	PARD3	-438
chr10	35102912	35104998	Control_Peak_721	PARD3	294
chr10	35378397	35380338	Control_Peak_2841	CUL2	-74
chr10	35414921	35417715	Control_Peak_852	CREM	33
chr10	35624049	35626577	Control_Peak_5163	CCNY	488
chr10	38145716	38147487	Control_Peak_801	ZNF248	-38
chr10	38264502	38265621	Control_Peak_4777	ZNF25	500
chr10	38298908	38301107	Control_Peak_2977	ZNF33A	-394
chr10	38383195	38384451	Control_Peak_7254	RP11-508N22.2	-528
chr10	43132705	43135284	Control_Peak_2843	ZNF33B	-2
chr10	43277233	43279206	Control_Peak_6197	BMS1	28
chr10	43632884	43634767	Control_Peak_7052	CSGALNACT2	108
chr10	43724445	43725843	Control_Peak_12498	RASGEF1A	43
chr10	43888266	43906992	Control_Peak_1357	HNRNPF	-4835
chr10	43930793	43933046	Control_Peak_3090	ZNF487	654
chr10	44069590	44070155	Control_Peak_14566	ZNF239	160
chr10	44101778	44102675	Control_Peak_11417	ZNF485	-354
chr10	44143643	44144311	Control_Peak_12800	ZNF32	175
chr10	45454370	45455614	Control_Peak_14010	RASSF4	247
chr10	45473789	45475723	Control_Peak_13020	C10orf10	-498
chr10	45495845	45497384	Control_Peak_6331	ZNF22	-692
chr10	46089683	46090538	Control_Peak_11099	MARC8	244
chr10	46167008	46169043	Control_Peak_7578	ZFAND4	154
chr10	46222157	46223079	Control_Peak_10258	WASHC2C	29
chr10	48354331	48355684	Control_Peak_7753	ZNF488	80
chr10	49514124	49515664	Control_Peak_5165	MAPK8	-162
chr10	49730993	49732506	Control_Peak_14042	ARHGAP22	532
chr10	50746130	50747991	Control_Peak_8184	ERCC6	12
chr10	50969821	50970447	Control_Peak_9378	OGDHL	235
chr10	51564442	51566942	Control_Peak_6150	NCOA4	-463
chr10	51571821	51573753	Control_Peak_12721	NCOA4	-421
chr10	51827322	51828010	Control_Peak_12670	WASHC2A	0
chr10	52382548	52386173	Control_Peak_3422	SGMS1	-618
chr10	52498867	52500530	Control_Peak_10587	ASAH2B	-4
chr10	53458491	53460428	Control_Peak_7606	CSTF2T	-108
chr10	54070221	54078965	Control_Peak_1320	DKK1	-538
chr10	58120028	58122010	Control_Peak_13270	ZWINT	8
chr10	60026717	60028728	Control_Peak_9829	IPMK	-28
chr10	60028881	60030085	Control_Peak_6691	CISD1	-666
chr10	60094576	60095536	Control_Peak_9348	UBE2D1	-318
chr10	60144260	60146345	Control_Peak_7231	TFAM	-110
chr10	61468507	61469998	Control_Peak_11138	SLC16A9	584
chr10	61664884	61668817	Control_Peak_6707	CCDC6	-436
chr10	62492620	62493557	Control_Peak_10010	ANK3	160
chr10	62537274	62539969	Control_Peak_2511	CDK1	-368
chr10	62703112	62704176	Control_Peak_14708	RHOBTB1	361
chr10	63656944	63664488	Control_Peak_3675	ARID5B	342
chr10	64027781	64029046	Control_Peak_12818	RTKN2	52
chr10	64563711	64566137	Control_Peak_1549	ADO	-308
chr10	64575893	64577866	Control_Peak_8835	EGR2	-764
chr10	64892975	64894337	Control_Peak_8731	NRBF2	-607
chr10	65024002	65031476	Control_Peak_11026	JMJD1C	1087
chr10	65224167	65227575	Control_Peak_4565	JMJD1C	-230
chr10	65279565	65282745	Control_Peak_468	REEP3	-33
chr10	69643703	69645506	Control_Peak_752	SIRT1	-178
chr10	69833583	69836064	Control_Peak_4457	HERC4	216
chr10	70090696	70094316	Control_Peak_783	PBLD	157
chr10	70165923	70167877	Control_Peak_5152	RUFY2	46
chr10	70229817	70232304	Control_Peak_8859	DNA2	582
chr10	70286424	70288581	Control_Peak_7044	SLC25A16	-272
chr10	70319702	70321087	Control_Peak_10546	TET1	18
chr10	70479895	70483100	Control_Peak_1829	CCAR1	-516
chr10	70586454	70587550	Control_Peak_12604	STOX1	295
chr10	70660433	70661864	Control_Peak_7022	DDX50	-104
chr10	70714686	70719418	Control_Peak_6027	DDX21	-857
chr10	70748440	70749853	Control_Peak_7937	KIF1BP	-586
chr10	70882420	70885386	Control_Peak_4769	VPS26A	4
chr10	70938932	70941237	Control_Peak_7564	SUPV3L1	-98
chr10	71077281	71079879	Control_Peak_6117	HK1	19
chr10	71209196	71211876	Control_Peak_11280	TSPAN15	692
chr10	71389513	71391090	Control_Peak_4738	C10orf35	-288
chr10	71812002	71814243	Control_Peak_3081	H2AFY2	-572
chr10	71890601	71894214	Control_Peak_7798	AIFM2	282
chr10	71904995	71907584	Control_Peak_4069	TYSND1	52
chr10	71929049	71931180	Control_Peak_5053	SAR1A	164
chr10	71991710	71994221	Control_Peak_6904	PPA1	218
chr10	72141361	72143081	Control_Peak_12445	LRRC20	124
chr10	72163450	72165693	Control_Peak_6510	EIF4EBP2	-438
chr10	72237609	72240332	Control_Peak_2245	PALD1	-394
chr10	72431644	72433490	Control_Peak_6799	ADAMTS14	-9
chr10	72575047	72577073	Control_Peak_1526	SGPL1	-335
chr10	72646747	72649733	Control_Peak_2048	PCBD1	301
chr10	72971800	72973261	Control_Peak_10498	UNC5B	152
chr10	73078939	73080013	Control_Peak_9543	SLC29A3	-438
chr10	73610095	73611897	Control_Peak_685	PSAP	86
chr10	73723633	73726153	Control_Peak_4084	CHST3	-771
chr10	73974808	73977044	Control_Peak_5674	ASCC1	-59
chr10	74031270	74037697	Control_Peak_2055	DDIT4	-806
chr10	74112946	74115703	Control_Peak_4221	DNAJB12	-186
chr10	74385064	74386733	Control_Peak_14942	MICU1	-10
chr10	74451785	74452857	Control_Peak_5197	MCU	55
chr10	74855161	74857274	Control_Peak_4640	P4HA1	390
chr10	74870182	74872174	Control_Peak_12929	NUDT13	-891
chr10	74927118	74928837	Control_Peak_4363	FAM149B1	-54
chr10	75005267	75008595	Control_Peak_4727	DNAJC9	1689
chr10	75010242	75013567	Control_Peak_3070	MRPS16	546
chr10	75172695	75174430	Control_Peak_5403	ANXA7	262
chr10	75254537	75256602	Control_Peak_3289	PPP3CB	184
chr10	75384755	75386767	Control_Peak_8643	USP54	-353
chr10	75502391	75505751	Control_Peak_7565	SEC24C	70
chr10	75531158	75534731	Control_Peak_1760	FUT11	-896
chr10	75540491	75542876	Control_Peak_3331	CHCHD1	120
chr10	75544601	75546405	Control_Peak_8210	ZSWIM8	-84
chr10	75570206	75572280	Control_Peak_3797	NDST2	99
chr10	75633409	75635330	Control_Peak_7686	CAMK2G	-20
chr10	75664990	75671950	Control_Peak_7339	PLAU	2391
chr10	75756689	75757595	Control_Peak_11422	VCL	729
chr10	75757759	75759565	Control_Peak_6728	VCL	-791
chr10	75909493	75911924	Control_Peak_7988	AP3M1	-108
chr10	75935306	75937569	Control_Peak_8467	ADK	6
chr10	76584550	76587571	Control_Peak_1644	KAT6B	296
chr10	76869935	76872373	Control_Peak_4447	SAMD8	74
chr10	76969279	76973541	Control_Peak_726	VDAC2	-805
chr10	76993073	76996340	Control_Peak_2572	COMTD1	1062
chr10	77154891	77165065	Control_Peak_1231	ZNF503	1686
chr10	77190727	77191760	Control_Peak_14091	C10orf11	-34
chr10	79685164	79687106	Control_Peak_5956	DLG5	149
chr10	79788150	79790112	Control_Peak_8312	POLR3A	172
chr10	79792300	79795203	Control_Peak_6979	RPS24	-132
chr10	80826410	80830936	Control_Peak_3324	ZMIZ1	118
chr10	81106364	81109807	Control_Peak_853	PPIF	-852
chr10	81203669	81205526	Control_Peak_7415	ZCCHC24	-622
chr10	81837723	81839699	Control_Peak_4912	TMEM254	-264
chr10	81953816	81969264	Control_Peak_514	ANXA11	3788
chr10	82212869	82222235	Control_Peak_734	TSPAN14	1505
chr10	85898401	85900800	Control_Peak_7232	GHITM	-406
chr10	86088278	86089447	Control_Peak_4663	CCSER2	-444
chr10	88125587	88127058	Control_Peak_12412	GRID1	-88
chr10	88280210	88282563	Control_Peak_2659	WAPL	138
chr10	88514866	88517668	Control_Peak_1845	BMPR1A	139
chr10	88717437	88722040	Control_Peak_4103	SNCG	-1326
chr10	88725492	88732607	Control_Peak_1434	ADIRF	-1102
chr10	88779299	88780435	Control_Peak_14866	FAM25A	195
chr10	88852903	88856539	Control_Peak_594	GLUD1	-98
chr10	89263959	89265742	Control_Peak_13271	MINPP1	-220
chr10	89576892	89578761	Control_Peak_5211	ATAD1	90
chr10	89621526	89624826	Control_Peak_2144	KLLN	18
chr10	90639180	90643604	Control_Peak_6007	STAMBPL1	-1902
chr10	90749847	90751999	Control_Peak_2562	FAS	-290
chr10	91011103	91011627	Control_Peak_14168	LIPA	431
chr10	91173856	91175555	Control_Peak_9021	IFIT5	-364
chr10	91403846	91405654	Control_Peak_2661	PANK1	579
chr10	91460368	91462638	Control_Peak_10802	KIF20B	-130
chr10	92614743	92620938	Control_Peak_948	HTR7	-386
chr10	92631400	92632459	Control_Peak_12337	RPP30	-222
chr10	92921764	92923926	Control_Peak_6425	PCGF5	-77
chr10	92980364	92981124	Control_Peak_12938	PCGF5	-200
chr10	93169301	93170791	Control_Peak_8518	HECTD2	-5
chr10	93557287	93559479	Control_Peak_3793	TNKS2	-315
chr10	93667811	93670011	Control_Peak_12829	FGFBP3	329
chr10	93682488	93684920	Control_Peak_4954	BTAF1	-179
chr10	94049817	94052114	Control_Peak_3642	MARC5	-46
chr10	94332675	94335646	Control_Peak_1968	IDE	-328
chr10	94349967	94354751	Control_Peak_3774	KIF11	683
chr10	94448983	94450691	Control_Peak_5018	HHEX	-130
chr10	94607871	94609309	Control_Peak_5188	EXOC6	-314
chr10	95214929	95244204	Control_Peak_2986	MYOF	12384
chr10	95255272	95258359	Control_Peak_7760	CEP55	-428
chr10	95461108	95463165	Control_Peak_10026	FRA10AC1	192
chr10	95653265	95654360	Control_Peak_8732	SLC35G1	-84
chr10	96121778	96122990	Control_Peak_11865	NOC3L	312
chr10	96162131	96164313	Control_Peak_5975	TBC1D12	-962
chr10	96304077	96307151	Control_Peak_6592	HELLS	-41
chr10	97049947	97051207	Control_Peak_10453	PDLIM1	204
chr10	97415320	97417244	Control_Peak_8929	ALDH18A1	181
chr10	97452850	97453789	Control_Peak_11005	TCTN3	336
chr10	97666731	97668229	Control_Peak_11681	CC2D2B	241
chr10	97802879	97804478	Control_Peak_7034	CCNJ	-340
chr10	97888452	97891295	Control_Peak_4962	ZNF518A	-62
chr10	98345407	98348028	Control_Peak_600	TM9SF3	92
chr10	98479760	98481209	Control_Peak_11523	PIK3AP1	-214
chr10	98590887	98593609	Control_Peak_1840	LCOR	-173
chr10	99050456	99052473	Control_Peak_3977	ARHGAP19-SLIT1	930
chr10	99078266	99079787	Control_Peak_2368	FRAT1	-4
chr10	99093851	99095373	Control_Peak_3600	FRAT2	-146
chr10	99184876	99188743	Control_Peak_2353	PGAM1	-894
chr10	99204787	99206843	Control_Peak_8324	EXOSC1	-41
chr10	99256943	99259604	Control_Peak_4605	MMS19	92
chr10	99331534	99332797	Control_Peak_14475	ANKRD2	90
chr10	99392479	99394094	Control_Peak_11399	MORN4	-30
chr10	99400377	99401728	Control_Peak_9450	PI4K2A	-610
chr10	99445119	99447046	Control_Peak_10169	AVPI1	998
chr10	99447306	99448466	Control_Peak_14726	AVPI1	-806
chr10	99472765	99475172	Control_Peak_673	MARVELD1	-488
chr10	99496749	99498007	Control_Peak_6669	ZFYVE27	-482
chr10	99608436	99609979	Control_Peak_14981	GOLGA7B	788
chr10	99893605	99895531	Control_Peak_5760	R3HCC1L	-141
chr10	100027309	100030186	Control_Peak_9821	LOXL4	-740
chr10	100174075	100175634	Control_Peak_7789	PYROXD2	86
chr10	100205255	100207409	Control_Peak_6239	HPS1	335
chr10	101189040	101191907	Control_Peak_2292	GOT1	-124
chr10	101379084	101380320	Control_Peak_5341	SLC25A28	419
chr10	101380439	101382292	Control_Peak_1051	SLC25A28	-1244
chr10	101418457	101420168	Control_Peak_9916	ENTPD7	-50
chr10	101490527	101494173	Control_Peak_711	CUTC	-374
chr10	101533433	101547220	Control_Peak_4142	ABCC2	2162
chr10	101689039	101692342	Control_Peak_10345	DNMBP	62
chr10	101762578	101770475	Control_Peak_474	DNMBP	3150
chr10	101944349	101947474	Control_Peak_2176	ERLIN1	-122
chr10	101988044	101990288	Control_Peak_8661	CHUK	210
chr10	102026353	102028249	Control_Peak_11875	CWF19L1	129
chr10	102044587	102046932	Control_Peak_3271	BLOC1S2	354
chr10	102105081	102112117	Control_Peak_837	SCD	-1719
chr10	102288239	102290361	Control_Peak_3952	NDUFB8	321
chr10	102295224	102296648	Control_Peak_10471	HIF1AN	-321
chr10	102504327	102505832	Control_Peak_12779	PAX2	388
chr10	102671932	102673802	Control_Peak_616	SLF2	-115
chr10	102746270	102748525	Control_Peak_3011	TWNK	-92
chr10	102754776	102760933	Control_Peak_51	LZTS2	-1026
chr10	102789961	102793473	Control_Peak_5521	SFXN3	-722
chr10	102818948	102823220	Control_Peak_164	KAZALD1	513
chr10	103113774	103114898	Control_Peak_4014	BTRC	-473
chr10	103346747	103349141	Control_Peak_3486	POLL	22
chr10	103453099	103455293	Control_Peak_300	FBXW4	820
chr10	103539338	103544480	Control_Peak_4657	NPM3	1261
chr10	103576676	103579785	Control_Peak_1288	MGEA5	-8
chr10	103599245	103600730	Control_Peak_11189	KCNIP2	-358
chr10	103813013	103818563	Control_Peak_405	C10orf76	162
chr10	103824272	103826636	Control_Peak_4024	HPS6	-308
chr10	103872116	103875685	Control_Peak_2408	LDB1	802
chr10	103876884	103881042	Control_Peak_5151	LDB1	1247
chr10	103891469	103897957	Control_Peak_597	PPRC1	-1927
chr10	103908601	103911828	Control_Peak_11023	NOLC1	1718
chr10	103912025	103915458	Control_Peak_6125	NOLC1	-1582
chr10	103989673	103992182	Control_Peak_2509	PITX3	912
chr10	104005192	104006792	Control_Peak_9224	GBF1	-704
chr10	104153302	104154778	Control_Peak_6061	NFKB2	-174
chr10	104154885	104156742	Control_Peak_5983	NFKB2	-352
chr10	104179427	104183446	Control_Peak_2539	PSD	-1746
chr10	104191187	104192977	Control_Peak_1860	CUEDC2	336
chr10	104208788	104213774	Control_Peak_719	C10orf95	19
chr10	104220600	104224718	Control_Peak_6935	MFSD13A	-1490
chr10	104261091	104263428	Control_Peak_8285	ACTR1A	176
chr10	104263664	104264724	Control_Peak_2349	SUFU	-359
chr10	104401292	104406956	Control_Peak_366	TRIM8	127
chr10	104473113	104474136	Control_Peak_9041	ARL3	540
chr10	104474287	104475671	Control_Peak_10932	SFXN2	-683
chr10	104503614	104504739	Control_Peak_5127	WBP1L	-450
chr10	104613190	104614737	Control_Peak_6468	BORCS7	16
chr10	104676393	104677816	Control_Peak_11788	CNNM2	944
chr10	104677944	104678999	Control_Peak_7879	CNNM2	-358
chr10	104951518	104953612	Control_Peak_1237	NT5C2	490
chr10	105109110	105111780	Control_Peak_2258	PCGF6	391
chr10	105126677	105129307	Control_Peak_3533	TAF5	-269
chr10	105154057	105157804	Control_Peak_2634	USMG5	-100
chr10	105209958	105212916	Control_Peak_1555	CALHM2	638
chr10	105675330	105678086	Control_Peak_1245	OBFC1	719
chr10	105678222	105679361	Control_Peak_11348	OBFC1	-828
chr10	105725439	105729922	Control_Peak_67	SLK	-722
chr10	105875373	105881668	Control_Peak_1678	SFR1	3294
chr10	105881830	105884272	Control_Peak_2715	SFR1	-1129
chr10	105991252	105992550	Control_Peak_10992	CFAP43	162
chr10	106014000	106016398	Control_Peak_260	GSTO1	-707
chr10	106027593	106029617	Control_Peak_10775	GSTO2	25
chr10	106034221	106036305	Control_Peak_5068	GSTO2	-344
chr10	106087371	106092587	Control_Peak_9868	ITPRIP	-1297
chr10	106096717	106099829	Control_Peak_3629	ITPRIP	-111
chr10	111682097	111683810	Control_Peak_5395	XPNPEP1	316
chr10	111766947	111769146	Control_Peak_5458	ADD3	-326
chr10	111967304	111970961	Control_Peak_9945	MXI1	856
chr10	111985118	111987516	Control_Peak_4412	MXI1	-476
chr10	112062894	112066480	Control_Peak_1591	SMNDC1	22
chr10	112255272	112263466	Control_Peak_1521	DUSP5	-1774
chr10	112326139	112328494	Control_Peak_1970	SMC3	132
chr10	112403574	112404690	Control_Peak_14098	RBM20	22
chr10	112630980	112632794	Control_Peak_5617	PDCD4	-323
chr10	112677587	112679068	Control_Peak_2296	BBIP1	366
chr10	112679218	112680441	Control_Peak_3508	SHOC2	-526
chr10	113942509	113944105	Control_Peak_12064	GPAM	161
chr10	114129320	114157734	Control_Peak_400	ACSL5	-7571
chr10	114205610	114208396	Control_Peak_5367	VTI1A	12
chr10	114708780	114724370	Control_Peak_465	TCF7L2	-6060
chr10	115438165	115440863	Control_Peak_2139	CASP7	-87
chr10	115613357	115616040	Control_Peak_1814	NHLRC2	-280
chr10	115802951	115803997	Control_Peak_13000	ADRB1	340
chr10	115933120	115935006	Control_Peak_8662	CCDC186	-84
chr10	116285660	116287063	Control_Peak_12095	ABLIM1	228
chr10	116580830	116582807	Control_Peak_3149	FAM160B1	-290
chr10	116697913	116699147	Control_Peak_7157	TRUB1	-579
chr10	118500957	118503011	Control_Peak_3316	HSPA12A	101
chr10	118608050	118609859	Control_Peak_6241	ENO4	68
chr10	118763440	118767666	Control_Peak_1365	SHTN1	-465
chr10	119133324	119135866	Control_Peak_4340	PDZD8	383
chr10	119805180	119807259	Control_Peak_693	RAB11FIP2	-106
chr10	120101112	120102282	Control_Peak_4333	FAM204A	135
chr10	120513186	120515531	Control_Peak_2299	CACUL1	400
chr10	120788502	120790377	Control_Peak_12437	NANOS1	-212
chr10	120835350	120842097	Control_Peak_279	EIF3A	1592
chr10	120863568	120864959	Control_Peak_4031	FAM45A	-636
chr10	120923851	120926745	Control_Peak_3292	SFXN4	-119
chr10	120936689	120939298	Control_Peak_4204	PRDX3	352
chr10	120965799	120967648	Control_Peak_1971	GRK5	376
chr10	121301335	121303257	Control_Peak_800	RGS10	-76
chr10	121354188	121357467	Control_Peak_847	TIAL1	180
chr10	121410143	121412893	Control_Peak_661	BAG3	-637
chr10	121484632	121485408	Control_Peak_5685	INPP5F	588
chr10	121485524	121486341	Control_Peak_10322	INPP5F	-260
chr10	121630771	121633212	Control_Peak_115	MCMBP	274
chr10	121651133	121653495	Control_Peak_3603	SEC23IP	-20
chr10	122610215	122611835	Control_Peak_9493	WDR11	-339
chr10	123357127	123358471	Control_Peak_11705	FGFR2	13
chr10	123686050	123689043	Control_Peak_421	ATE1	4
chr10	123733550	123735311	Control_Peak_928	NSMCE4A	278
chr10	123871330	123873649	Control_Peak_4335	TACC2	64
chr10	124134101	124135460	Control_Peak_1081	PLEKHA1	-506
chr10	124638397	124639925	Control_Peak_14576	FAM24B	-40
chr10	124712597	124713880	Control_Peak_6285	C10orf88	680
chr10	124739526	124740300	Control_Peak_6388	PSTK	80
chr10	124767477	124769279	Control_Peak_8981	IKZF5	-45
chr10	124913772	124915842	Control_Peak_445	BUB3	-877
chr10	125851139	125854063	Control_Peak_804	CHST15	522
chr10	126106228	126108526	Control_Peak_4796	OAT	128
chr10	126149678	126151200	Control_Peak_4760	LHPP	-28
chr10	126431614	126434003	Control_Peak_5011	FAM53B	30
chr10	126479230	126482013	Control_Peak_456	METTL10	-182
chr10	126489386	126491289	Control_Peak_3877	FAM175B	16
chr10	126846709	126851377	Control_Peak_20	CTBP2	25
chr10	127407043	127409636	Control_Peak_5119	EDRF1	-68
chr10	127510779	127513799	Control_Peak_1202	BCCIP	-175
chr10	127583921	127585151	Control_Peak_2982	FANK1	571
chr10	128592946	128595424	Control_Peak_920	DOCK1	-161
chr10	129704819	129706101	Control_Peak_11607	PTPRE	-136
chr10	129922069	129925738	Control_Peak_389	MKI67	564
chr10	131908156	131910462	Control_Peak_10411	RP11-500G10.1	-228
chr10	131934090	131936951	Control_Peak_7218	GLRX3	-858
chr10	133794783	133796151	Control_Peak_10786	BNIP3	50
chr10	134120579	134121474	Control_Peak_13400	STK32C	-308
chr10	134121606	134122500	Control_Peak_14300	STK32C	-609
chr10	134142874	134146375	Control_Peak_7152	STK32C	716
chr10	134208919	134212623	Control_Peak_1950	PWWP2B	-100
chr10	134350256	134350878	Control_Peak_11362	INPP5A	756
chr10	134351236	134351937	Control_Peak_10118	INPP5A	-234
chr10	134755640	134756481	Control_Peak_10941	CFAP46	28
chr10	134973420	134974435	Control_Peak_11025	KNDC1	22
chr10	135121023	135123239	Control_Peak_5523	ZNF511	-153
chr10	135170128	135171608	Control_Peak_8266	FUOM	373
chr10	135186188	135187548	Control_Peak_5464	ECHS1	325
chr10	135192700	135193395	Control_Peak_12668	PAOX	-258
chr10	135207062	135208821	Control_Peak_6702	MTG1	-268
chr11	206491	210390	Control_Peak_3205	RIC8A	88
chr11	235402	238364	Control_Peak_5874	SIRT3	-49
chr11	288228	290087	Control_Peak_2191	ATHL1	14
chr11	307987	309407	Control_Peak_13432	IFITM2	-481
chr11	319032	321433	Control_Peak_8500	IFITM3	818
chr11	368874	370996	Control_Peak_7214	B4GALNT4	-132
chr11	392104	396863	Control_Peak_473	PKP3	-268
chr11	415809	418462	Control_Peak_4913	SIGIRR	190
chr11	441058	442755	Control_Peak_7223	ANO9	104
chr11	447546	452758	Control_Peak_4797	PTDSS2	127
chr11	505388	508443	Control_Peak_2524	RNH1	-94
chr11	532942	538597	Control_Peak_1663	HRAS	-220
chr11	558986	562370	Control_Peak_4698	LMNTD2	101
chr11	575077	575908	Control_Peak_9696	PHRF1	992
chr11	576079	579411	Control_Peak_3075	PHRF1	-1225
chr11	613784	617041	Control_Peak_6403	IRF7	214
chr11	693577	697241	Control_Peak_1106	TMEM80	18
chr11	704501	709310	Control_Peak_382	EPS8L2	-278
chr11	746616	749313	Control_Peak_5556	TALDO1	-538
chr11	773451	778804	Control_Peak_1146	PDDC1	1344
chr11	794668	799813	Control_Peak_4848	CMB9-55F22.2	270
chr11	803330	814484	Control_Peak_1993	RPLP2	739
chr11	818754	822169	Control_Peak_3883	PNPLA2	-1560
chr11	825585	828275	Control_Peak_6211	EFCAB4A	647
chr11	831572	845054	Control_Peak_1425	CD151	-3778
chr11	909920	911910	Control_Peak_2402	CHID1	-80
chr11	925001	926952	Control_Peak_1575	AP2A2	-96
chr11	1329980	1332001	Control_Peak_8375	TOLLIP	-106
chr11	1410243	1412756	Control_Peak_9165	BRSK2	14
chr11	1592108	1596125	Control_Peak_4539	DUSP8	-966
chr11	1783242	1786094	Control_Peak_7900	CTSD	458
chr11	1854699	1856538	Control_Peak_11260	SYT8	54
chr11	1883676	1885887	Control_Peak_13159	LSP1	1612
chr11	1967292	1971120	Control_Peak_177	MRPL23	-633
chr11	2158663	2161014	Control_Peak_12690	IGF2	366
chr11	2398448	2401501	Control_Peak_3875	CD81	-1452
chr11	2419482	2421605	Control_Peak_6517	TSSC4	1174
chr11	2421874	2423481	Control_Peak_6182	TSSC4	-820
chr11	2465767	2467102	Control_Peak_11626	KCNQ1	-214
chr11	2905061	2907089	Control_Peak_5757	CDKN1C	883
chr11	2910473	2915098	Control_Peak_1836	SLC22A18AS	-2126
chr11	2918570	2921144	Control_Peak_12284	SLC22A18	1093
chr11	2922255	2926617	Control_Peak_5273	SLC22A18AS	284
chr11	2947904	2955673	Control_Peak_780	PHLDA2	-1104
chr11	3011724	3015066	Control_Peak_588	NAP1L4	212
chr11	3076855	3079722	Control_Peak_970	CARS	308
chr11	3146911	3148968	Control_Peak_9208	OSBPL5	-102
chr11	3185426	3186992	Control_Peak_6456	OSBPL5	321
chr11	3399027	3401113	Control_Peak_3128	ZNF195	276
chr11	3816698	3818912	Control_Peak_2871	NUP98	883
chr11	3819091	3820312	Control_Peak_9221	PGAP2	-500
chr11	3829015	3830337	Control_Peak_8197	PGAP2	14
chr11	3860975	3863097	Control_Peak_5555	RHOG	36
chr11	3875599	3877697	Control_Peak_5054	STIM1	283
chr11	4114940	4117412	Control_Peak_5551	RRM1	-138
chr11	4414209	4415094	Control_Peak_11559	TRIM21	274
chr11	4628757	4630063	Control_Peak_11241	TRIM68	79
chr11	5524980	5526944	Control_Peak_11794	HBE1	872
chr11	5705374	5706803	Control_Peak_13677	TRIM5	184
chr11	6255180	6255939	Control_Peak_14240	FAM160A2	286
chr11	6256304	6257246	Control_Peak_13509	CNGA4	-781
chr11	6340411	6343806	Control_Peak_5676	PRKCDBP	-232
chr11	6410407	6412194	Control_Peak_11215	SMPD1	360
chr11	6440008	6440848	Control_Peak_14892	APBB1	-87
chr11	6494386	6495826	Control_Peak_12137	TRIM3	108
chr11	6501508	6503716	Control_Peak_9562	ARFIP2	-39
chr11	6623752	6626265	Control_Peak_8406	ILK	8
chr11	6632280	6634469	Control_Peak_2807	TAF10	524
chr11	6703357	6705333	Control_Peak_6478	MRPL17	287
chr11	6946646	6948761	Control_Peak_10749	ZNF215	48
chr11	7534563	7535639	Control_Peak_11278	PPFIBP2	-101
chr11	7694197	7695799	Control_Peak_11199	CYB5R2	-266
chr11	8008173	8008638	Control_Peak_14097	EIF3F	460
chr11	8008793	8009576	Control_Peak_10683	EIF3F	-286
chr11	8702959	8710551	Control_Peak_682	RPL27A	-950
chr11	8932001	8933730	Control_Peak_6479	AKIP1	18
chr11	8984851	8987481	Control_Peak_4439	TMEM9B	154
chr11	9285615	9287369	Control_Peak_3193	DENND5A	142
chr11	9334981	9337736	Control_Peak_2668	TMEM41B	-32
chr11	9405138	9409556	Control_Peak_1429	IPO7	-1037
chr11	9480502	9482320	Control_Peak_2106	ZNF143	657
chr11	9482458	9485468	Control_Peak_1242	ZNF143	-1394
chr11	9593814	9597611	Control_Peak_1581	WEE1	-486
chr11	9685004	9686410	Control_Peak_8970	SWAP70	-84
chr11	10314643	10316563	Control_Peak_2348	SBF2	151
chr11	10323901	10330523	Control_Peak_4126	ADM	-289
chr11	10471942	10473237	Control_Peak_5586	AMPD3	-362
chr11	10476515	10478231	Control_Peak_9718	AMPD3	359
chr11	10561283	10564093	Control_Peak_6853	RNF141	49
chr11	10667246	10685464	Control_Peak_3448	MRVI1	-2432
chr11	10771674	10773793	Control_Peak_5305	CTR9	-200
chr11	10828397	10831574	Control_Peak_1022	EIF4G2	270
chr11	10877860	10881429	Control_Peak_3447	ZBED5	-24
chr11	11641453	11643611	Control_Peak_13653	GALNT18	1020
chr11	11862418	11865451	Control_Peak_4493	USP47	-322
chr11	12132050	12132903	Control_Peak_13711	MICAL2	-340
chr11	12308367	12310237	Control_Peak_14081	MICAL2	-856
chr11	12398550	12400602	Control_Peak_4370	PARVA	-845
chr11	12695164	12698148	Control_Peak_1194	TEAD1	393
chr11	13299264	13300554	Control_Peak_9292	ARNTL	-521
chr11	13483411	13485511	Control_Peak_8629	BTBD10	366
chr11	13689296	13691387	Control_Peak_6883	FAR1	-126
chr11	14379291	14381089	Control_Peak_3012	RRAS2	-159
chr11	14520313	14522496	Control_Peak_5453	COPB1	-6
chr11	14540534	14542792	Control_Peak_5173	RP11-140L24.4	227
chr11	14664539	14666687	Control_Peak_9555	PDE3B	-237
chr11	14912283	14913869	Control_Peak_7255	CYP2R1	121
chr11	16759178	16761742	Control_Peak_7393	C11orf58	-256
chr11	17035070	17036684	Control_Peak_14329	PLEKHA7	82
chr11	17097333	17100989	Control_Peak_3760	RPS13	52
chr11	17297000	17298919	Control_Peak_9421	NUCB2	328
chr11	17410026	17411347	Control_Peak_7097	KCNJ11	192
chr11	17565205	17566372	Control_Peak_13350	USH1C	66
chr11	18033787	18035454	Control_Peak_12822	SERGEF	-46
chr11	18126794	18127993	Control_Peak_8448	SAAL1	236
chr11	18342882	18345524	Control_Peak_4764	GTF2H1	-61
chr11	18415222	18417680	Control_Peak_2776	LDHA	-319
chr11	18417797	18419159	Control_Peak_10808	LDHA	-89
chr11	18547526	18549544	Control_Peak_5205	TSG101	-37
chr11	18609019	18611129	Control_Peak_11657	UEVLD	154
chr11	18654861	18657001	Control_Peak_7942	SPTY2D1	109
chr11	19138373	19139433	Control_Peak_9621	ZDHHC13	-212
chr11	19261528	19262558	Control_Peak_10220	E2F8	455
chr11	19262666	19264034	Control_Peak_3570	E2F8	-183
chr11	19733534	19734280	Control_Peak_12324	NAV2	973
chr11	20384786	20387371	Control_Peak_1737	HTATIP2	-354
chr11	20407861	20410576	Control_Peak_4229	PRMT3	42
chr11	22850451	22851467	Control_Peak_8674	SVIP	452
chr11	27493325	27494434	Control_Peak_14011	LGR4	-18
chr11	27527252	27529327	Control_Peak_7792	LIN7C	26
chr11	27720117	27724172	Control_Peak_3619	BDNF	-110
chr11	27738919	27741312	Control_Peak_7088	BDNF	1178
chr11	28127913	28133100	Control_Peak_7643	METTL15	-606
chr11	30343995	30346031	Control_Peak_8215	ARL14EP	-416
chr11	31391297	31392100	Control_Peak_14412	DNAJC24	-312
chr11	31530252	31532200	Control_Peak_12446	ELP4	20
chr11	32111924	32114412	Control_Peak_1326	RCN1	-719
chr11	32604510	32608633	Control_Peak_8274	EIF3M	-1192
chr11	32850796	32852053	Control_Peak_11078	PRRG4	64
chr11	32913397	32916574	Control_Peak_1620	QSER1	-262
chr11	33036964	33038232	Control_Peak_13168	DEPDC7	111
chr11	33060225	33062022	Control_Peak_5212	TCP11L1	-162
chr11	33181770	33184707	Control_Peak_7424	CSTF3	-162
chr11	33277856	33281132	Control_Peak_1216	HIPK3	-362
chr11	33756699	33758940	Control_Peak_6554	CD59	134
chr11	33795319	33796114	Control_Peak_11418	FBXO3	176
chr11	34072213	34076323	Control_Peak_240	CAPRIN1	259
chr11	34125334	34128597	Control_Peak_8136	NAT10	182
chr11	34379667	34381202	Control_Peak_10333	ABTB2	-880
chr11	34459808	34461499	Control_Peak_6902	CAT	-182
chr11	34936805	34939402	Control_Peak_3643	PDHX	14
chr11	35159739	35168054	Control_Peak_1274	CD44	-3046
chr11	35639438	35641883	Control_Peak_7625	FJX1	-694
chr11	35683883	35684952	Control_Peak_7804	TRIM44	-66
chr11	35965185	35966655	Control_Peak_7568	LDLRAD3	-293
chr11	36530891	36532318	Control_Peak_7495	TRAF6	202
chr11	43333028	43334858	Control_Peak_8592	API5	-298
chr11	43379829	43381586	Control_Peak_4320	TTC17	-218
chr11	43702237	43703925	Control_Peak_5383	HSD17B12	-737
chr11	43901814	43903311	Control_Peak_13038	ALKBH3	-174
chr11	44087213	44088726	Control_Peak_8171	ACCS	-152
chr11	44117118	44118255	Control_Peak_11519	EXT2	60
chr11	44585819	44586924	Control_Peak_10812	CD82	768
chr11	44748260	44750115	Control_Peak_12330	TSPAN18	-526
chr11	44970695	44972768	Control_Peak_5554	TP53I11	-20
chr11	45167685	45169712	Control_Peak_861	PRDM11	194
chr11	45825219	45827668	Control_Peak_2453	SLC35C1	-488
chr11	45938665	45940470	Control_Peak_9462	PEX16	38
chr11	45943123	45945312	Control_Peak_3221	GYLTL1B	24
chr11	46140974	46144741	Control_Peak_4484	PHF21A	-128
chr11	46368855	46370392	Control_Peak_3714	DGKZ	-486
chr11	46400687	46406236	Control_Peak_854	MDK	-160
chr11	46614623	46616299	Control_Peak_10803	AMBRA1	37
chr11	46638283	46640045	Control_Peak_5915	ATG13	-15
chr11	46721278	46723618	Control_Peak_4894	ZNF408	-81
chr11	46866243	46868343	Control_Peak_2025	CKAP5	487
chr11	46939562	46940616	Control_Peak_11616	LRP4	84
chr11	47197303	47200487	Control_Peak_4841	ARFGAP2	-219
chr11	47206226	47209154	Control_Peak_1910	PACSIN3	-258
chr11	47234212	47238747	Control_Peak_2205	DDB2	12
chr11	47269640	47271385	Control_Peak_7626	NR1H3	-6
chr11	47289671	47292793	Control_Peak_4321	MADD	2
chr11	47428354	47431504	Control_Peak_4062	SLC39A13	205
chr11	47445391	47449840	Control_Peak_4528	PSMC3	202
chr11	47572915	47575319	Control_Peak_3181	CELF1	552
chr11	47586441	47588863	Control_Peak_5413	PTPMT1	-500
chr11	47599620	47601849	Control_Peak_3482	NDUFS3	-110
chr11	47662514	47665246	Control_Peak_4037	MTCH2	295
chr11	47786692	47788952	Control_Peak_4572	FNBP4	1031
chr11	47789132	47790678	Control_Peak_4364	FNBP4	-1052
chr11	47868676	47870738	Control_Peak_7687	NUP160	312
chr11	48001584	48003931	Control_Peak_8477	PTPRJ	-626
chr11	57089066	57094527	Control_Peak_2690	TNKS1BP1	604
chr11	57102004	57103925	Control_Peak_2273	SSRP1	386
chr11	57194172	57195165	Control_Peak_13028	SLC43A3	-74
chr11	57227590	57229067	Control_Peak_10018	RTN4RL2	0
chr11	57297085	57298259	Control_Peak_10088	TIMM10	535
chr11	57334647	57336152	Control_Peak_12159	UBE2L6	-120
chr11	57424222	57425035	Control_Peak_14970	CLP1	0
chr11	57433621	57437934	Control_Peak_1438	ZDHHC5	-410
chr11	57478525	57479844	Control_Peak_9571	MED19	610
chr11	57479969	57482365	Control_Peak_4922	TMX2	-1089
chr11	57507784	57510157	Control_Peak_4525	C11orf31	72
chr11	57528116	57531400	Control_Peak_8891	CTNND1	-469
chr11	58343924	58348355	Control_Peak_285	ZFP91	444
chr11	58909683	58911260	Control_Peak_13367	FAM111A	-154
chr11	58911510	58913132	Control_Peak_10114	FAM111A	-70
chr11	59381997	59383374	Control_Peak_3882	OSBP	932
chr11	59435594	59437361	Control_Peak_2365	PATL1	-24
chr11	59521616	59523943	Control_Peak_2421	STX3	90
chr11	59577095	59578831	Control_Peak_10239	MRPL16	382
chr11	60609001	60611412	Control_Peak_10760	CCDC86	-664
chr11	60672611	60674161	Control_Peak_4699	PRPF19	674
chr11	60680915	60683502	Control_Peak_8879	TMEM109	-864
chr11	60691019	60692852	Control_Peak_7933	TMEM132A	12
chr11	60927732	60930689	Control_Peak_2706	VPS37C	-122
chr11	61099173	61104584	Control_Peak_2902	DDB1	-1040
chr11	61128231	61131273	Control_Peak_2792	CYB561A3	3
chr11	61159026	61160862	Control_Peak_9275	TMEM216	-80
chr11	61196318	61199578	Control_Peak_603	RP11-286N22.8	-327
chr11	61347777	61349085	Control_Peak_3475	SYT7	-87
chr11	61519690	61521165	Control_Peak_9122	MYRF	-308
chr11	61521912	61526076	Control_Peak_3080	MYRF	-1134
chr11	61558491	61561897	Control_Peak_530	TMEM258	80
chr11	61581629	61585594	Control_Peak_2407	FADS1	8
chr11	61657737	61659703	Control_Peak_8110	FADS3	133
chr11	61684208	61685535	Control_Peak_12149	RAB3IL1	126
chr11	61732220	61738062	Control_Peak_1431	FTH1	-9
chr11	61891392	61892668	Control_Peak_8164	INCENP	-561
chr11	62304298	62316018	Control_Peak_676	AHNAK	4110
chr11	62337251	62341427	Control_Peak_5659	EEF1G	2106
chr11	62341602	62343135	Control_Peak_10542	EEF1G	-924
chr11	62356444	62359106	Control_Peak_7865	RP11-864I4.1	1228
chr11	62359207	62360765	Control_Peak_9125	TUT1	-337
chr11	62363947	62370294	Control_Peak_626	MTA2	-332
chr11	62378381	62383539	Control_Peak_2178	EML3	-723
chr11	62387598	62390742	Control_Peak_4553	B3GAT3	286
chr11	62410529	62414205	Control_Peak_3691	GANAB	1720
chr11	62419074	62421425	Control_Peak_5405	INTS5	524
chr11	62430742	62436835	Control_Peak_3895	METTL12	-1008
chr11	62436982	62441107	Control_Peak_3281	LBHD1	-32
chr11	62445546	62449013	Control_Peak_7537	UBXN1	-690
chr11	62472721	62474672	Control_Peak_9969	BSCL2	10
chr11	62492240	62497910	Control_Peak_1153	HNRNPUL2-BSCL2	-219
chr11	62520301	62522429	Control_Peak_9544	ZBTB3	295
chr11	62528346	62530251	Control_Peak_9825	POLR2G	-284
chr11	62538162	62540142	Control_Peak_5278	TAF6L	-378
chr11	62553540	62557971	Control_Peak_1000	TMEM179B	-858
chr11	62558119	62560284	Control_Peak_4148	TMEM223	268
chr11	62571573	62573812	Control_Peak_4150	NXF1	220
chr11	62597844	62601557	Control_Peak_5384	STX5	-140
chr11	62605017	62610292	Control_Peak_5134	WDR74	-26
chr11	62620569	62626231	Control_Peak_4283	SLC3A2	173
chr11	62644665	62652736	Control_Peak_3052	SLC3A2	-358
chr11	63437951	63439719	Control_Peak_3392	ATL3	249
chr11	63448330	63450365	Control_Peak_2739	RTN3	-304
chr11	63534076	63537239	Control_Peak_480	C11orf95	456
chr11	63580408	63582589	Control_Peak_787	C11orf84	-640
chr11	63605071	63608176	Control_Peak_3535	MARK2	-60
chr11	63682864	63688884	Control_Peak_2699	RCOR2	-1558
chr11	63705110	63706171	Control_Peak_10649	NAA40	826
chr11	63706291	63707424	Control_Peak_5366	NAA40	-138
chr11	63741156	63744198	Control_Peak_3182	AP000721.4	-586
chr11	63753099	63755188	Control_Peak_1609	OTUB1	170
chr11	63931866	63935488	Control_Peak_3595	MACROD1	-144
chr11	63951319	63953234	Control_Peak_4688	STIP1	466
chr11	63953532	63956766	Control_Peak_367	STIP1	-1453
chr11	63992538	63995277	Control_Peak_2759	NUDT22	-146
chr11	63997030	63999577	Control_Peak_5438	DNAJC4	-74
chr11	64000985	64003918	Control_Peak_675	VEGFB	-160
chr11	64006817	64012049	Control_Peak_922	FKBP2	-214
chr11	64012233	64016527	Control_Peak_483	PPP1R14B	33
chr11	64018007	64022250	Control_Peak_3634	PLCB3	-1082
chr11	64051124	64054041	Control_Peak_2358	GPR137	146
chr11	64070520	64072730	Control_Peak_1375	ESRRA	1418
chr11	64072866	64075325	Control_Peak_1266	ESRRA	-398
chr11	64083233	64087850	Control_Peak_2120	TRMT112	14
chr11	64121936	64128357	Control_Peak_3743	RPS6KA4	1472
chr11	64509670	64511230	Control_Peak_13361	RASGRP2	-41
chr11	64544400	64547662	Control_Peak_305	SF1	-90
chr11	64569237	64572810	Control_Peak_6390	MAP4K2	-310
chr11	64576589	64578678	Control_Peak_6351	MEN1	-30
chr11	64608916	64616972	Control_Peak_2559	CDC42BPG	-903
chr11	64644018	64646109	Control_Peak_9985	EHD1	1128
chr11	64646245	64647486	Control_Peak_6782	EHD1	284
chr11	64682866	64684790	Control_Peak_10665	ATG2A	855
chr11	64684988	64686906	Control_Peak_14222	ATG2A	-1227
chr11	64690860	64693153	Control_Peak_5482	PPP2R5B	136
chr11	64780707	64782913	Control_Peak_1987	ARL2	-147
chr11	64794448	64796027	Control_Peak_9526	SNX15	-228
chr11	64806987	64811415	Control_Peak_5839	SAC3D1	-826
chr11	64850074	64852797	Control_Peak_5194	CDCA5	84
chr11	64863096	64864667	Control_Peak_6078	VPS51	-160
chr11	64879311	64880862	Control_Peak_3098	TM7SF2	-732
chr11	64883215	64885275	Control_Peak_5773	ZNHIT2	935
chr11	64885517	64891109	Control_Peak_7681	FAU	980
chr11	64900125	64903590	Control_Peak_3871	SYVN1	42
chr11	64947619	64952247	Control_Peak_748	CAPN1	-1
chr11	65028739	65030430	Control_Peak_4389	POLA2	-352
chr11	65081715	65086209	Control_Peak_1730	CDC42EP2	550
chr11	65100664	65102448	Control_Peak_5583	DPF2	-219
chr11	65121613	65122843	Control_Peak_9466	TIGD3	9
chr11	65147954	65151186	Control_Peak_4179	SLC25A45	-92
chr11	65152731	65155387	Control_Peak_5332	FRMD8	10
chr11	65291821	65294264	Control_Peak_4127	SCYL1	-160
chr11	65320482	65329169	Control_Peak_605	LTBP3	604
chr11	65336026	65345839	Control_Peak_905	FAM89B	-934
chr11	65380661	65382979	Control_Peak_3160	MAP3K11	-107
chr11	65383091	65384823	Control_Peak_1479	PCNX3	-714
chr11	65403671	65406898	Control_Peak_2422	SIPA1	282
chr11	65428562	65432319	Control_Peak_2148	RELA	2
chr11	65478322	65481038	Control_Peak_760	KAT5	29
chr11	65486583	65488901	Control_Peak_7174	RNASEH2C	530
chr11	65546130	65549531	Control_Peak_354	AP5B1	442
chr11	65553997	65556421	Control_Peak_7237	OVOL1	-717
chr11	65558148	65561545	Control_Peak_9050	OVOL1	1332
chr11	65623951	65630795	Control_Peak_709	MUS81	159
chr11	65640241	65642003	Control_Peak_13593	EFEMP2	-745
chr11	65654317	65674705	Control_Peak_78	FOSL1	3379
chr11	65676043	65688834	Control_Peak_476	C11orf68	3392
chr11	65728205	65730621	Control_Peak_4197	SART1	-254
chr11	65768440	65771355	Control_Peak_1740	BANF1	154
chr11	65777911	65784542	Control_Peak_8815	CST6	-1916
chr11	65818138	65821095	Control_Peak_4770	SF3B2	184
chr11	65835998	65839174	Control_Peak_4050	PACS1	338
chr11	66024356	66026642	Control_Peak_3211	KLC2	-310
chr11	66034365	66038274	Control_Peak_906	RAB1B	-260
chr11	66055458	66057800	Control_Peak_4344	YIF1A	12
chr11	66058987	66060301	Control_Peak_13792	TMEM151A	-304
chr11	66102089	66105809	Control_Peak_6477	RIN1	51
chr11	66111885	66113379	Control_Peak_10489	BRMS1	-36
chr11	66114750	66115862	Control_Peak_10052	B4GAT1	-143
chr11	66135403	66140961	Control_Peak_1469	SLC29A2	1109
chr11	66204785	66206967	Control_Peak_6655	MRPL11	429
chr11	66233617	66235471	Control_Peak_1133	PELI3	-150
chr11	66246604	66248898	Control_Peak_7186	DPP3	150
chr11	66277450	66279076	Control_Peak_14548	BBS1	-138
chr11	66312710	66313572	Control_Peak_10245	ZDHHC24	565
chr11	66359769	66361528	Control_Peak_9395	CCS	62
chr11	66383048	66385405	Control_Peak_5037	RBM14	-42
chr11	66403141	66407155	Control_Peak_8584	RBM4	939
chr11	66444514	66446519	Control_Peak_4480	RBM4B	-124
chr11	66487289	66488540	Control_Peak_11954	SPTBN2	796
chr11	66511039	66513984	Control_Peak_2274	C11orf80	-150
chr11	66609460	66611886	Control_Peak_1689	RCE1	209
chr11	66622652	66625975	Control_Peak_1036	LRFN4	274
chr11	66788861	66791172	Control_Peak_10228	SYT12	172
chr11	66822752	66825918	Control_Peak_5138	RHOD	24
chr11	66885525	66888597	Control_Peak_956	KDM2A	96
chr11	67007424	67009771	Control_Peak_10211	KDM2A	-1080
chr11	67033415	67035907	Control_Peak_957	ADRBK1	-710
chr11	67054413	67057946	Control_Peak_1218	ANKRD13D	-162
chr11	67069148	67072302	Control_Peak_533	SSH3	193
chr11	67118458	67126206	Control_Peak_2259	POLD4	-1282
chr11	67138351	67149090	Control_Peak_19	CLCF1	-2072
chr11	67158105	67160340	Control_Peak_9913	RAD9A	200
chr11	67167540	67170670	Control_Peak_836	PPP1CA	159
chr11	67182606	67183566	Control_Peak_14252	CARNS1	62
chr11	67195217	67197451	Control_Peak_8783	RPS6KB2	-363
chr11	67209841	67211919	Control_Peak_4239	CORO1B	103
chr11	67234839	67237460	Control_Peak_4661	TMEM134	556
chr11	67249794	67251092	Control_Peak_13062	AIP	68
chr11	67270996	67276828	Control_Peak_2064	PITPNM1	-1069
chr11	67350178	67352566	Control_Peak_3214	GSTP1	-90
chr11	67373801	67375352	Control_Peak_9534	NDUFV1	-162
chr11	67396227	67398884	Control_Peak_4980	NUDT8	-154
chr11	67769905	67773217	Control_Peak_2955	UNC93B1	32
chr11	67775302	67782898	Control_Peak_5386	ALDH3B1	-1264
chr11	67794555	67800788	Control_Peak_4173	NDUFS8	422
chr11	67805216	67808432	Control_Peak_4933	TCIRG1	-342
chr11	67887988	67891400	Control_Peak_5909	CHKA	-783
chr11	67979738	67982141	Control_Peak_4	KMT5B	-58
chr11	68038168	68041037	Control_Peak_2824	C11orf24	-172
chr11	68079378	68083727	Control_Peak_1884	LRP5	-1476
chr11	68226785	68229475	Control_Peak_521	PPP6R3	68
chr11	68451621	68452845	Control_Peak_9883	GAL	-291
chr11	68517921	68519576	Control_Peak_910	MTL5	180
chr11	68605871	68609885	Control_Peak_6231	CPT1A	1506
chr11	68669945	68672705	Control_Peak_7824	IGHMBP2	-16
chr11	68816259	68817814	Control_Peak_2457	TPCN2	-594
chr11	69060026	69068413	Control_Peak_2272	MYEOV	-2596
chr11	69450723	69459914	Control_Peak_794	CCND1	536
chr11	69488593	69490948	Control_Peak_6321	ORAOV1	318
chr11	69514942	69519946	Control_Peak_9402	FGF19	1966
chr11	69923660	69925638	Control_Peak_11819	ANO1	-242
chr11	70048418	70050826	Control_Peak_2056	FADD	-354
chr11	70115858	70117939	Control_Peak_2635	PPFIA1	-76
chr11	70243195	70247580	Control_Peak_453	CTTN	-742
chr11	71158714	71160765	Control_Peak_2884	DHCR7	-258
chr11	71164120	71165350	Control_Peak_12296	NADSYN1	-581
chr11	71497260	71500627	Control_Peak_3014	FAM86C1	-380
chr11	71638669	71640933	Control_Peak_4687	RNF121	-55
chr11	71789413	71792804	Control_Peak_7874	LRTOMT	268
chr11	71812705	71815095	Control_Peak_2246	LAMTOR1	382
chr11	71822447	71824738	Control_Peak_2968	ANAPC15	140
chr11	71933520	71937006	Control_Peak_1384	INPPL1	561
chr11	72144925	72145653	Control_Peak_11982	CLPB	289
chr11	72353635	72355178	Control_Peak_13719	PDE2A	-902
chr11	72432026	72434666	Control_Peak_11415	ARAP1	57
chr11	72462476	72464129	Control_Peak_7621	ARAP1	146
chr11	72491309	72493723	Control_Peak_4455	STARD10	371
chr11	72504745	72506333	Control_Peak_12271	STARD10	-813
chr11	72523470	72526859	Control_Peak_1588	ATG16L2	188
chr11	72851990	72854391	Control_Peak_3187	FCHSD2	-100
chr11	72928520	72930040	Control_Peak_13732	P2RY2	62
chr11	73018038	73021200	Control_Peak_6225	ARHGEF17	-286
chr11	73086691	73088832	Control_Peak_4174	RELT	-50
chr11	73308143	73310261	Control_Peak_8951	FAM168A	26
chr11	73470863	73472256	Control_Peak_5977	RAB6A	-420
chr11	73472420	73473143	Control_Peak_12652	RAB6A	-600
chr11	73497550	73500358	Control_Peak_4728	MRPL48	-1
chr11	73586132	73588928	Control_Peak_7695	CHCHD8	189
chr11	73693170	73694843	Control_Peak_10713	UCP2	-132
chr11	73880871	73883790	Control_Peak_7584	PPME1	36
chr11	74108853	74110279	Control_Peak_8822	PGM2L1	-48
chr11	74203283	74205443	Control_Peak_262	LIPT2	415
chr11	74302044	74304797	Control_Peak_8475	POLD3	154
chr11	74459343	74461288	Control_Peak_1574	RNF169	-404
chr11	74659209	74661864	Control_Peak_8422	SPCS2	-228
chr11	74699358	74700910	Control_Peak_10189	NEU3	-146
chr11	75061701	75063621	Control_Peak_7684	ARRB1	88
chr11	75110485	75114742	Control_Peak_4350	RPS3	-2028
chr11	75236162	75237653	Control_Peak_10592	GDPD5	40
chr11	75272531	75276528	Control_Peak_1262	SERPINH1	-1116
chr11	75479183	75480127	Control_Peak_13498	DGAT2	121
chr11	75525107	75527132	Control_Peak_9282	UVRAG	92
chr11	76090878	76092955	Control_Peak_3557	THAP12	70
chr11	76154651	76157302	Control_Peak_7178	EMSY	88
chr11	76493315	76496251	Control_Peak_889	TSKU	-501
chr11	76571143	76572798	Control_Peak_6415	ACER3	12
chr11	76777256	76778628	Control_Peak_11659	CAPN5	36
chr11	77183758	77185461	Control_Peak_9311	PAK1	496
chr11	77300252	77301137	Control_Peak_11979	AQP11	-16
chr11	77347203	77350344	Control_Peak_9133	CLNS1A	22
chr11	77530016	77532929	Control_Peak_330	RSF1	590
chr11	77704876	77705834	Control_Peak_13836	INTS4	357
chr11	77706069	77707412	Control_Peak_12764	INTS4	-1016
chr11	77733595	77734995	Control_Peak_13030	KCTD14	45
chr11	77789790	77791308	Control_Peak_7534	NDUFC2-KCTD14	270
chr11	77849561	77851877	Control_Peak_9360	ALG8	-13
chr11	77898771	77900638	Control_Peak_9546	USP35	152
chr11	78285037	78286527	Control_Peak_10599	NARS2	127
chr11	82610827	82613724	Control_Peak_6265	DDIAS	464
chr11	82783047	82784302	Control_Peak_6880	RAB30	-710
chr11	82866546	82867772	Control_Peak_8615	PCF11	870
chr11	82867997	82869932	Control_Peak_3308	PCF11	-936
chr11	82903500	82904759	Control_Peak_9778	ANKRD42	650
chr11	82995992	82998199	Control_Peak_5762	CCDC90B	-54
chr11	85338903	85339467	Control_Peak_12978	TMEM126B	431
chr11	85339581	85340769	Control_Peak_11289	TMEM126B	-530
chr11	85358161	85359816	Control_Peak_13182	TMEM126A	32
chr11	85374218	85376775	Control_Peak_2147	CREBZF	650
chr11	85778754	85781727	Control_Peak_4522	PICALM	-102
chr11	85955082	85957846	Control_Peak_3550	EED	-200
chr11	86012884	86014428	Control_Peak_8024	C11orf73	-392
chr11	86666619	86667685	Control_Peak_10223	FZD4	-719
chr11	86747489	86749775	Control_Peak_8549	TMEM135	253
chr11	87907749	87909296	Control_Peak_12944	RAB38	112
chr11	88070414	88071580	Control_Peak_10814	CTSC	-42
chr11	89954324	89957062	Control_Peak_5370	CHORDC1	534
chr11	92929984	92931450	Control_Peak_3908	SLC36A4	-96
chr11	93275727	93277199	Control_Peak_7711	SMCO4	211
chr11	93394781	93396033	Control_Peak_6912	CEP295	-603
chr11	93472396	93476078	Control_Peak_2885	C11orf54	519
chr11	93516725	93519219	Control_Peak_3194	MED17	-309
chr11	93861174	93863214	Control_Peak_6023	PANX1	-100
chr11	94226127	94227774	Control_Peak_10980	MRE11A	50
chr11	94276016	94278209	Control_Peak_6521	FUT4	-108
chr11	94501404	94503262	Control_Peak_8419	AMOTL1	-797
chr11	94705652	94707750	Control_Peak_8006	CWC15	75
chr11	94799002	94802150	Control_Peak_2825	SRSF8	-216
chr11	94822507	94823963	Control_Peak_8420	ENDOD1	-262
chr11	95521592	95524719	Control_Peak_3044	CEP57	-28
chr11	95656464	95658860	Control_Peak_8063	MTMR2	-203
chr11	96122240	96123928	Control_Peak_8585	CCDC82	1
chr11	100557608	100559237	Control_Peak_7436	ARHGAP42	-16
chr11	101978750	101988140	Control_Peak_11	YAP1	-201
chr11	102216392	102219376	Control_Peak_2218	BIRC2	60
chr11	102322220	102324423	Control_Peak_3837	TMEM123	-224
chr11	102960707	102963573	Control_Peak_4282	DCUN1D5	778
chr11	105892018	105893025	Control_Peak_12912	MSANTD4	432
chr11	105946849	105949259	Control_Peak_6741	KBTBD3	22
chr11	107431980	107437174	Control_Peak_9809	ALKBH8	1667
chr11	107727060	107731404	Control_Peak_5113	SLC35F2	55
chr11	107879329	107881073	Control_Peak_3784	CUL5	-743
chr11	107991625	107992983	Control_Peak_7864	ACAT1	-11
chr11	108092486	108095229	Control_Peak_6203	ATM	-16
chr11	108337066	108338777	Control_Peak_5974	C11orf65	306
chr11	108367541	108369753	Control_Peak_3820	KDELC2	512
chr11	108463380	108464413	Control_Peak_11529	EXPH5	478
chr11	108535763	108536822	Control_Peak_14194	DDX10	-444
chr11	109962512	109965285	Control_Peak_1973	ZC3H12C	188
chr11	110164864	110168360	Control_Peak_197	RDX	727
chr11	110300119	110302463	Control_Peak_2336	FDX1	-685
chr11	111472204	111474291	Control_Peak_6739	SIK2	-134
chr11	111636189	111638093	Control_Peak_8485	PPP2R1B	10
chr11	111741022	111742762	Control_Peak_5538	ALG9	132
chr11	111748622	111750935	Control_Peak_8718	C11orf1	-120
chr11	111894953	111897050	Control_Peak_4332	DLAT	162
chr11	111944664	111945971	Control_Peak_5601	C11orf57	-278
chr11	111956304	111958767	Control_Peak_7023	SDHD	12
chr11	112096281	112098337	Control_Peak_3915	PTS	-155
chr11	113185220	113186173	Control_Peak_9099	TTC12	-164
chr11	113643522	113644974	Control_Peak_8673	ZW10	285
chr11	113745305	113747639	Control_Peak_9977	USP28	-180
chr11	114270143	114272503	Control_Peak_2974	RBM7	5
chr11	114310092	114311172	Control_Peak_7320	REXO2	210
chr11	116642425	116644911	Control_Peak_4667	BUD13	35
chr11	116657708	116659340	Control_Peak_6360	ZPR1	242
chr11	116968335	116969798	Control_Peak_6399	SIK3	70
chr11	117013960	117017391	Control_Peak_2647	PAFAH1B2	-616
chr11	117048197	117050720	Control_Peak_6433	SIDT2	-10
chr11	117101443	117104532	Control_Peak_3446	PCSK7	-176
chr11	117186032	117187641	Control_Peak_10859	BACE1	136
chr11	117197886	117199407	Control_Peak_9380	CEP164	-76
chr11	118121904	118123919	Control_Peak_2609	MPZL3	150
chr11	118133945	118135444	Control_Peak_14731	MPZL2	302
chr11	118229731	118231166	Control_Peak_12663	UBE4A	-90
chr11	118271083	118274568	Control_Peak_6128	ATP5L	-480
chr11	118305783	118309077	Control_Peak_1122	KMT2A	-203
chr11	118400874	118403070	Control_Peak_7177	TMEM25	-49
chr11	118442403	118444119	Control_Peak_1094	ARCN1	-94
chr11	118478221	118480306	Control_Peak_11914	PHLDB1	-906
[truncated: 8,446 more rows]

## Sheet: EZH2_H3K27Ac_top15k_promoter
Promoter peaks in cells treated with Ezh2+D3A/D3L
chr	start	end	peak ID	nearest geneID	distance To TSS
chr1	893630	897119	EZH2_Peak_1132	KLHL17	592
chr1	900740	902970	EZH2_Peak_171	PLEKHN1	21
chr1	933952	937857	EZH2_Peak_413	HES4	-352
chr1	947648	950640	EZH2_Peak_7032	ISG15	-342
chr1	953571	957882	EZH2_Peak_1395	AGRN	-224
chr1	1008606	1010148	EZH2_Peak_9703	RNF223	310
chr1	1050685	1051572	EZH2_Peak_6445	C1orf159	332
chr1	1140821	1144034	EZH2_Peak_9164	TNFRSF18	-356
chr1	1165802	1168526	EZH2_Peak_1039	SDF4	217
chr1	1207990	1210191	EZH2_Peak_2305	UBE2J2	16
chr1	1238725	1242058	EZH2_Peak_6575	ACAP3	-1752
chr1	1242540	1246052	EZH2_Peak_4322	PUSL1	-350
chr1	1259175	1261261	EZH2_Peak_3147	CPTP	-72
chr1	1277499	1285515	EZH2_Peak_361	DVL1	2985
chr1	1309256	1311994	EZH2_Peak_1181	AURKAIP1	-72
chr1	1333378	1336081	EZH2_Peak_3670	CCNL2	-32
chr1	1341603	1344287	EZH2_Peak_1331	MRPL20	-252
chr1	1366763	1372015	EZH2_Peak_6700	VWA1	1513
chr1	1406339	1407733	EZH2_Peak_10019	ATAD3B	112
chr1	1445665	1448118	EZH2_Peak_1915	ATAD3A	638
chr1	1508429	1511229	EZH2_Peak_338	SSU72	135
chr1	1535079	1536052	EZH2_Peak_8195	C1orf233	-90
chr1	1550138	1552340	EZH2_Peak_327	MIB2	45
chr1	1590209	1591417	EZH2_Peak_3081	CDK11B	-340
chr1	1623787	1624807	EZH2_Peak_5577	SLC35E2B	-130
chr1	1655496	1656612	EZH2_Peak_8777	CDK11A	-291
chr1	1677108	1678089	EZH2_Peak_12486	SLC35E2	-160
chr1	1708650	1710998	EZH2_Peak_214	NADK	85
chr1	1820899	1823944	EZH2_Peak_51	GNB1	74
chr1	1849518	1850937	EZH2_Peak_9660	TMEM52	8
chr1	1851052	1851832	EZH2_Peak_12804	TMEM52	-730
chr1	2124832	2127471	EZH2_Peak_1551	FAAP20	62
chr1	2158137	2159232	EZH2_Peak_245	SKI	1448
chr1	2159385	2162106	EZH2_Peak_772	SKI	-612
chr1	2321595	2324227	EZH2_Peak_2883	MORN1	235
chr1	2342769	2346313	EZH2_Peak_3414	PEX10	-531
chr1	2456526	2458322	EZH2_Peak_5110	PANK4	643
chr1	2516848	2519412	EZH2_Peak_3264	FAM213B	58
chr1	2985046	2987438	EZH2_Peak_4903	PRDM16	-468
chr1	3369988	3372566	EZH2_Peak_611	ARHGEF16	-288
chr1	3447177	3448011	EZH2_Peak_6802	MEGF6	418
chr1	3527079	3528170	EZH2_Peak_14661	MEGF6	434
chr1	3541550	3542334	EZH2_Peak_9553	TPRG1L	-329
chr1	3565992	3566676	EZH2_Peak_10139	WRAP73	288
chr1	3567874	3569970	EZH2_Peak_5526	TP73	161
chr1	3688576	3689091	EZH2_Peak_10972	SMIM1	500
chr1	3689222	3689747	EZH2_Peak_11315	SMIM1	-134
chr1	3712201	3713595	EZH2_Peak_11368	LRRC47	170
chr1	3773103	3773801	EZH2_Peak_10881	CEP104	311
chr1	3815891	3817992	EZH2_Peak_3493	C1orf174	-92
chr1	6051540	6052577	EZH2_Peak_6140	KCNAB2	364
chr1	6052775	6054072	EZH2_Peak_11425	KCNAB2	-664
chr1	6085194	6086323	EZH2_Peak_12055	KCNAB2	314
chr1	6239414	6240305	EZH2_Peak_13808	CHD5	324
chr1	6257330	6260919	EZH2_Peak_965	RPL22	548
chr1	6264354	6267788	EZH2_Peak_507	RNF207	164
chr1	6294518	6297020	EZH2_Peak_2203	ICMT	231
chr1	6320105	6321186	EZH2_Peak_10903	GPR153	390
chr1	6445443	6447825	EZH2_Peak_10663	ACOT7	-761
chr1	6452525	6454604	EZH2_Peak_3086	ACOT7	-144
chr1	6479283	6480876	EZH2_Peak_11264	HES2	-100
chr1	6483098	6485765	EZH2_Peak_12302	HES2	298
chr1	6506081	6509926	EZH2_Peak_2590	ESPN	98
chr1	6548635	6553316	EZH2_Peak_1730	PLEKHG5	-336
chr1	6556853	6558402	EZH2_Peak_11035	PLEKHG5	-178
chr1	6613541	6614933	EZH2_Peak_2637	NOL9	358
chr1	6639984	6641335	EZH2_Peak_4788	ZBTB48	-552
chr1	6659648	6665060	EZH2_Peak_5247	KLHL21	575
chr1	6672689	6675746	EZH2_Peak_722	KLHL21	402
chr1	6684282	6686510	EZH2_Peak_4388	THAP3	-145
chr1	6760868	6761957	EZH2_Peak_4857	DNAJC11	572
chr1	6843940	6845161	EZH2_Peak_4547	CAMTA1	832
chr1	6845419	6846759	EZH2_Peak_3866	CAMTA1	-512
chr1	7830841	7832153	EZH2_Peak_6154	VAMP3	-169
chr1	7843313	7844807	EZH2_Peak_8991	PER3	319
chr1	8020409	8022862	EZH2_Peak_2288	PARK7	86
chr1	8078422	8093590	EZH2_Peak_138	ERRFI1	337
chr1	8377740	8379064	EZH2_Peak_8275	SLC45A1	-517
chr1	8483310	8484997	EZH2_Peak_5971	RERE	-428
chr1	8876718	8878986	EZH2_Peak_5026	RERE	-150
chr1	8931940	8940632	EZH2_Peak_531	ENO1	2459
chr1	9188139	9189882	EZH2_Peak_10928	GPR157	218
chr1	9294348	9296089	EZH2_Peak_1821	H6PD	-386
chr1	9352407	9354609	EZH2_Peak_2733	SPSB1	-570
chr1	9598882	9601718	EZH2_Peak_3640	SLC25A33	-760
chr1	9648814	9650165	EZH2_Peak_5540	TMEM201	-510
chr1	9882530	9884066	EZH2_Peak_6641	CLSTN1	744
chr1	9952685	9954026	EZH2_Peak_13849	CTNNBIP1	-60
chr1	9969390	9970346	EZH2_Peak_5834	CTNNBIP1	453
chr1	9970718	9971865	EZH2_Peak_11696	CTNNBIP1	-898
chr1	10002213	10004387	EZH2_Peak_8181	LZIC	87
chr1	10056967	10058431	EZH2_Peak_14401	RBP7	-426
chr1	10092956	10094499	EZH2_Peak_8357	UBE4B	-74
chr1	10269686	10272040	EZH2_Peak_2005	KIF1B	-1
chr1	10459053	10460390	EZH2_Peak_8361	PGD	-586
chr1	10490158	10491384	EZH2_Peak_10024	APITD1-CORT	89
chr1	10531667	10532615	EZH2_Peak_11793	DFFA	404
chr1	10534294	10536161	EZH2_Peak_2192	PEX14	-284
chr1	10855801	10856702	EZH2_Peak_13234	CASZ1	454
chr1	11071823	11073554	EZH2_Peak_3642	TARDBP	-10
chr1	11118418	11121130	EZH2_Peak_4829	SRM	307
chr1	11158975	11160642	EZH2_Peak_2673	EXOSC10	118
chr1	11321768	11322708	EZH2_Peak_6103	MTOR	326
chr1	11322844	11323920	EZH2_Peak_13597	MTOR	-818
chr1	11333172	11334847	EZH2_Peak_5007	UBIAD1	-426
chr1	11538833	11539641	EZH2_Peak_4350	DISP3	57
chr1	11713013	11715934	EZH2_Peak_2184	FBXO44	-42
chr1	11723816	11725154	EZH2_Peak_8610	FBXO6	-305
chr1	11740201	11742111	EZH2_Peak_5869	MAD2L2	19
chr1	11796087	11797298	EZH2_Peak_7161	AGTRAP	-462
chr1	11864763	11866018	EZH2_Peak_1891	MTHFR	80
chr1	11866127	11867037	EZH2_Peak_7724	CLCN6	-266
chr1	11985909	11987941	EZH2_Peak_4045	KIAA2013	-440
chr1	11993484	11996453	EZH2_Peak_8890	PLOD1	-160
chr1	12040271	12041617	EZH2_Peak_2553	MFN2	-576
chr1	12078521	12079321	EZH2_Peak_12115	MIIP	601
chr1	12079478	12080703	EZH2_Peak_8916	MIIP	-568
chr1	12290015	12292293	EZH2_Peak_3007	VPS13D	-1031
chr1	12675566	12680048	EZH2_Peak_2575	DHRS3	-70
chr1	14026185	14027273	EZH2_Peak_13571	PRDM2	5
chr1	14075367	14076814	EZH2_Peak_4543	PRDM2	-160
chr1	15250080	15251516	EZH2_Peak_11799	KAZN	-173
chr1	15478940	15481430	EZH2_Peak_6102	TMEM51	43
chr1	15735972	15738027	EZH2_Peak_6483	EFHD2	-610
chr1	15850204	15850822	EZH2_Peak_10555	CASP9	277
chr1	15850980	15853030	EZH2_Peak_4036	CASP9	-784
chr1	15853252	15854191	EZH2_Peak_7382	DNAJC16	-414
chr1	15943909	15945232	EZH2_Peak_5227	DDI2	-576
chr1	16010032	16011688	EZH2_Peak_2374	PLEKHM2	24
chr1	16172857	16176828	EZH2_Peak_1182	SPEN	-484
chr1	16301371	16303139	EZH2_Peak_5262	ZBTB17	319
chr1	16399270	16400569	EZH2_Peak_8018	FAM131C	202
chr1	16476212	16484337	EZH2_Peak_262	EPHA2	2308
chr1	16562386	16564386	EZH2_Peak_6052	RSG1	271
chr1	16677896	16679847	EZH2_Peak_3018	FBXO42	78
chr1	16692653	16695123	EZH2_Peak_2126	SZRD1	-129
chr1	16766560	16768200	EZH2_Peak_8156	NECAP2	-150
chr1	16939353	16940550	EZH2_Peak_1643	NBPF1	30
chr1	17305379	17307863	EZH2_Peak_2238	MFAP2	709
chr1	17337589	17338864	EZH2_Peak_7279	ATP13A2	40
chr1	17379230	17380576	EZH2_Peak_9424	SDHB	762
chr1	17380822	17381505	EZH2_Peak_14483	SDHB	-498
chr1	17763504	17768646	EZH2_Peak_805	RCC2	145
chr1	17865830	17867527	EZH2_Peak_2428	ARHGEF10L	-350
chr1	19228619	19229782	EZH2_Peak_8876	ALDH4A1	74
chr1	19282015	19283188	EZH2_Peak_9490	IFFO2	578
chr1	19535684	19538184	EZH2_Peak_1854	UBR4	-164
chr1	19577289	19580071	EZH2_Peak_660	EMC1	-634
chr1	19637623	19639661	EZH2_Peak_5323	AKR7A2	-2
chr1	19811119	19813455	EZH2_Peak_179	CAPZB	-280
chr1	19922546	19924681	EZH2_Peak_3737	MINOS1-NBL1	-54
chr1	19969344	19972732	EZH2_Peak_1779	NBL1	-382
chr1	20125796	20127131	EZH2_Peak_5243	TMCO4	-54
chr1	20208828	20210000	EZH2_Peak_7365	OTUD3	-409
chr1	20810990	20813717	EZH2_Peak_1232	CAMK2N1	360
chr1	20833820	20835040	EZH2_Peak_8259	MUL1	224
chr1	20959843	20961185	EZH2_Peak_2497	PINK1	-567
chr1	20986658	20987933	EZH2_Peak_8638	DDOST	588
chr1	20988099	20988981	EZH2_Peak_9109	DDOST	-503
chr1	21058046	21060644	EZH2_Peak_12275	SH2D5	-212
chr1	21112052	21114682	EZH2_Peak_793	HP1BP3	-186
chr1	21501293	21503764	EZH2_Peak_2854	EIF4G3	800
chr1	21616017	21617739	EZH2_Peak_9323	ECE1	79
chr1	21671101	21672682	EZH2_Peak_8964	ECE1	106
chr1	21766037	21767461	EZH2_Peak_9489	NBPF3	56
chr1	21948556	21949660	EZH2_Peak_12004	RAP1GAP	-47
chr1	22107383	22111110	EZH2_Peak_908	USP48	238
chr1	22261616	22264562	EZH2_Peak_4279	HSPG2	701
chr1	22378600	22380506	EZH2_Peak_23	CDC42	-372
chr1	22469027	22470218	EZH2_Peak_11882	WNT4	-164
chr1	22778411	22779308	EZH2_Peak_7220	ZBTB40	-500
chr1	23036945	23038480	EZH2_Peak_5135	EPHB2	-250
chr1	23344973	23347586	EZH2_Peak_3226	KDM1A	-294
chr1	23494216	23495355	EZH2_Peak_7345	LUZP1	524
chr1	23495457	23496860	EZH2_Peak_14673	LUZP1	-808
chr1	23669779	23672591	EZH2_Peak_125	HNRNPR	-356
chr1	23693955	23697895	EZH2_Peak_2884	ZNF436	10
chr1	23810048	23811291	EZH2_Peak_9713	ASAP3	2
chr1	23854973	23857762	EZH2_Peak_6107	E2F2	1344
chr1	23880325	23886769	EZH2_Peak_670	ID3	2738
chr1	24017599	24020466	EZH2_Peak_4773	RPL11	-238
chr1	24069399	24071452	EZH2_Peak_6542	ELOA	-464
chr1	24103848	24105575	EZH2_Peak_7569	PITHD1	182
chr1	24114708	24121068	EZH2_Peak_3587	LYPLA2	-178
chr1	24124593	24128132	EZH2_Peak_564	GALE	530
chr1	24151212	24152605	EZH2_Peak_4503	HMGCL	10
chr1	24194095	24194846	EZH2_Peak_14277	FUCA1	314
chr1	24284797	24287399	EZH2_Peak_1614	PNRC2	203
chr1	24305792	24308456	EZH2_Peak_2130	SRSF10	-278
chr1	24513081	24514600	EZH2_Peak_8267	IFNLR1	-90
chr1	24647856	24648870	EZH2_Peak_13438	GRHL3	1166
chr1	24739428	24740966	EZH2_Peak_6108	STPG1	18
chr1	24827889	24830088	EZH2_Peak_4646	RCAN3	-148
chr1	24968345	24969521	EZH2_Peak_5204	SRRM1	569
chr1	24969682	24971559	EZH2_Peak_1754	SRRM1	-808
chr1	25071840	25073290	EZH2_Peak_8228	CLIC4	-718
chr1	25255131	25257492	EZH2_Peak_2060	RUNX3	56
chr1	25558281	25560653	EZH2_Peak_5569	SYF2	-483
chr1	25572761	25574788	EZH2_Peak_1523	RSRP1	162
chr1	25664474	25665996	EZH2_Peak_2775	TMEM50A	-828
chr1	25756346	25756805	EZH2_Peak_10917	RHCE	108
chr1	25757331	25758198	EZH2_Peak_11739	TMEM57	-354
chr1	25869721	25871373	EZH2_Peak_4500	LDLRAP1	-477
chr1	25942431	25943025	EZH2_Peak_12572	MAN1C1	1230
chr1	26126318	26127650	EZH2_Peak_5055	SEPN1	-301
chr1	26145207	26147990	EZH2_Peak_6138	MTFR1L	84
chr1	26184765	26188323	EZH2_Peak_8360	AUNIP	-595
chr1	26231008	26232999	EZH2_Peak_3395	STMN1	-384
chr1	26323251	26324543	EZH2_Peak_7471	PAFAH2	638
chr1	26436833	26439399	EZH2_Peak_3912	PDIK1L	211
chr1	26496280	26497417	EZH2_Peak_3951	ZNF593	-416
chr1	26503286	26504701	EZH2_Peak_11541	CNKSR1	6
chr1	26560607	26561986	EZH2_Peak_10122	CEP85	-604
chr1	26604264	26608009	EZH2_Peak_2213	SH3BGRL3	-470
chr1	26798282	26800783	EZH2_Peak_135	HMGN2	-524
chr1	26855683	26858594	EZH2_Peak_2871	RPS6KA1	570
chr1	27018023	27025514	EZH2_Peak_209	ARID1A	754
chr1	27113022	27115835	EZH2_Peak_2735	PIGV	56
chr1	27152671	27154501	EZH2_Peak_1878	ZDHHC18	-386
chr1	27187061	27191620	EZH2_Peak_3981	SFN	288
chr1	27215754	27217626	EZH2_Peak_8041	GPN2	98
chr1	27225972	27227483	EZH2_Peak_13964	GPATCH3	230
chr1	27248143	27249482	EZH2_Peak_4438	NUDC	-596
chr1	27285892	27287581	EZH2_Peak_2423	KDF1	140
chr1	27315467	27326690	EZH2_Peak_1686	TRNP1	-882
chr1	27339540	27340730	EZH2_Peak_14658	FAM46B	-808
chr1	27480897	27482814	EZH2_Peak_3494	SLC9A1	-454
chr1	27561063	27562303	EZH2_Peak_7347	WDTC1	-525
chr1	27648614	27650235	EZH2_Peak_3369	TMEM222	-654
chr1	27666611	27670881	EZH2_Peak_6176	SYTL1	-215
chr1	27691261	27694529	EZH2_Peak_2387	MAP3K6	454
chr1	27709335	27710620	EZH2_Peak_12306	CD164L2	-108
chr1	27717704	27720423	EZH2_Peak_2325	GPR3	84
chr1	27815223	27818235	EZH2_Peak_715	WASF2	-60
chr1	27928564	27931128	EZH2_Peak_4687	AHDC1	144
chr1	28052542	28053338	EZH2_Peak_12324	FAM76A	-373
chr1	28099718	28100748	EZH2_Peak_10285	STX12	-540
chr1	28156491	28158510	EZH2_Peak_6982	PPP1R8	-168
chr1	28199022	28199739	EZH2_Peak_14084	THEMIS2	-302
chr1	28240104	28241187	EZH2_Peak_9664	RPA2	378
chr1	28285254	28287562	EZH2_Peak_3809	XKR8	-436
chr1	28414075	28415205	EZH2_Peak_9200	EYA3	435
chr1	28415308	28416021	EZH2_Peak_14458	EYA3	-458
chr1	28558531	28560369	EZH2_Peak_10426	DNAJC8	86
chr1	28561294	28563777	EZH2_Peak_7229	ATPIF1	84
chr1	28584549	28585816	EZH2_Peak_7254	SESN2	854
chr1	28585924	28587261	EZH2_Peak_1587	SESN2	-556
chr1	28654447	28656957	EZH2_Peak_3758	MED18	-137
chr1	28694892	28697463	EZH2_Peak_2937	PHACTR4	-64
chr1	28763296	28765082	EZH2_Peak_13013	PHACTR4	492
chr1	28830970	28837673	EZH2_Peak_3240	RCC1	-1754
chr1	28844165	28847402	EZH2_Peak_451	RCC1	-1016
chr1	28878465	28879395	EZH2_Peak_11474	TRNAU1AP	666
chr1	28879520	28881282	EZH2_Peak_8504	TRNAU1AP	-805
chr1	28967730	28971055	EZH2_Peak_7635	TAF12	124
chr1	28993933	28996881	EZH2_Peak_346	GMEB1	-116
chr1	29062554	29065171	EZH2_Peak_2219	YTHDF2	-412
chr1	29213248	29214859	EZH2_Peak_8798	EPB41	-370
chr1	29447773	29452364	EZH2_Peak_4732	TMEM200B	378
chr1	29506801	29508520	EZH2_Peak_371	SRSF4	838
chr1	29508640	29509597	EZH2_Peak_14778	SRSF4	-620
chr1	29556904	29557512	EZH2_Peak_13703	MECR	228
chr1	29562953	29565078	EZH2_Peak_9380	PTPRU	-866
chr1	31380552	31383675	EZH2_Peak_3291	SDC3	-506
chr1	31536450	31539538	EZH2_Peak_8567	PUM1	537
chr1	31768019	31769679	EZH2_Peak_5024	SNRNP40	768
chr1	31769852	31770854	EZH2_Peak_10730	ZCCHC17	-471
chr1	31885648	31887674	EZH2_Peak_5525	SERINC2	-2
chr1	32040250	32043469	EZH2_Peak_10818	TINAGL1	226
chr1	32109209	32111199	EZH2_Peak_1004	PEF1	284
chr1	32228488	32230112	EZH2_Peak_11453	ADGRB2	223
chr1	32397595	32406876	EZH2_Peak_190	PTP4A2	1744
chr1	32478381	32481700	EZH2_Peak_213	KHDRBS1	-444
chr1	32538011	32539839	EZH2_Peak_7472	TMEM39B	-423
chr1	32572689	32575436	EZH2_Peak_5046	KPNA6	-424
chr1	32644320	32646625	EZH2_Peak_2799	TXLNA	-186
chr1	32670778	32672033	EZH2_Peak_9107	IQCC	-134
chr1	32686841	32689741	EZH2_Peak_5148	EIF3I	-321
chr1	32756240	32758828	EZH2_Peak_3341	HDAC1	152
chr1	32800089	32801860	EZH2_Peak_2314	MARCKSL1	1006
chr1	32858861	32860065	EZH2_Peak_10595	BSDC1	564
chr1	32860281	32861027	EZH2_Peak_13129	BSDC1	-605
chr1	33004621	33006545	EZH2_Peak_1510	ZBTB8A	-554
chr1	33114950	33118545	EZH2_Peak_3515	RBBP4	0
chr1	33167623	33169280	EZH2_Peak_7880	SYNC	-94
chr1	33206314	33209165	EZH2_Peak_456	KIAA1522	-254
chr1	33279118	33285282	EZH2_Peak_478	YARS	645
chr1	33366176	33367721	EZH2_Peak_4132	TMEM54	10
chr1	33429123	33430584	EZH2_Peak_4502	RNF19B	432
chr1	33500674	33502550	EZH2_Peak_3325	AK2	829
chr1	33546237	33547167	EZH2_Peak_14191	AZIN2	11
chr1	33646913	33647714	EZH2_Peak_13548	TRIM62	-46
chr1	33720665	33723127	EZH2_Peak_2656	ZNF362	277
chr1	33811261	33816875	EZH2_Peak_807	PHC2	1418
chr1	33937670	33938820	EZH2_Peak_7315	ZSCAN20	0
chr1	35220347	35221638	EZH2_Peak_10508	GJB5	-346
chr1	35244662	35250269	EZH2_Peak_306	GJB3	412
chr1	35324278	35325864	EZH2_Peak_6883	SMIM12	247
chr1	35449592	35451676	EZH2_Peak_2737	RP11-244H3.5	280
chr1	35496306	35498184	EZH2_Peak_5870	ZMYM6	46
chr1	35544335	35545838	EZH2_Peak_7938	ZMYM1	-96
chr1	35657047	35658810	EZH2_Peak_865	SFPQ	820
chr1	35658990	35659822	EZH2_Peak_12774	SFPQ	-657
chr1	35733668	35735329	EZH2_Peak_380	ZMYM4	68
chr1	36022276	36024450	EZH2_Peak_92	NCDN	29
chr1	36038843	36040227	EZH2_Peak_11401	TFAP2E	-565
chr1	36106071	36108949	EZH2_Peak_4937	PSMB2	-65
chr1	36183731	36185057	EZH2_Peak_4347	C1orf216	679
chr1	36234515	36235650	EZH2_Peak_9970	CLSPN	446
chr1	36273451	36275067	EZH2_Peak_6056	AGO4	-487
chr1	36348779	36349636	EZH2_Peak_7840	AGO1	-398
chr1	36395729	36397846	EZH2_Peak_4150	AGO3	70
chr1	36553744	36555851	EZH2_Peak_7581	ADPRHL2	-322
chr1	36613803	36615183	EZH2_Peak_8023	TRAPPC3	559
chr1	36615403	36617051	EZH2_Peak_10837	TRAPPC3	-1112
chr1	36620771	36624051	EZH2_Peak_6	MAP7D1	-609
chr1	36688497	36691376	EZH2_Peak_4842	THRAP3	80
chr1	36771071	36772596	EZH2_Peak_12620	SH3D21	876
chr1	36786032	36789932	EZH2_Peak_4492	EVA1B	1773
chr1	36850104	36851592	EZH2_Peak_1009	STK40	637
chr1	36851706	36854772	EZH2_Peak_2806	STK40	-1742
chr1	36862013	36864246	EZH2_Peak_9552	LSM10	364
chr1	36916076	36916863	EZH2_Peak_9985	OSCP1	-418
chr1	36928558	36931182	EZH2_Peak_5167	MRPS15	168
chr1	37940050	37946654	EZH2_Peak_2987	ZC3H12A	-3200
chr1	37979770	37980721	EZH2_Peak_7816	MEAF6	102
chr1	38019020	38020224	EZH2_Peak_6655	SNIP1	323
chr1	38060291	38061621	EZH2_Peak_9263	GNL2	566
chr1	38154948	38156251	EZH2_Peak_10034	C1orf109	576
chr1	38156491	38159282	EZH2_Peak_4337	CDCA8	202
chr1	38218330	38219603	EZH2_Peak_11725	EPHA10	-326
chr1	38259101	38260753	EZH2_Peak_12193	MANEAL	-373
chr1	38272700	38275353	EZH2_Peak_871	YRDC	-170
chr1	38324383	38326321	EZH2_Peak_5627	MTF1	-60
chr1	38397055	38397467	EZH2_Peak_12301	INPP5B	160
chr1	38411470	38413142	EZH2_Peak_7762	INPP5B	-300
chr1	38454542	38455723	EZH2_Peak_11768	SF3A3	1460
chr1	38469459	38472052	EZH2_Peak_1442	FHL3	422
chr1	38477391	38479606	EZH2_Peak_9293	UTP11	-86
chr1	39324518	39326095	EZH2_Peak_8083	RRAGC	188
chr1	39338444	39339039	EZH2_Peak_13141	MYCBP	298
chr1	39456308	39458514	EZH2_Peak_861	AKIRIN1	-452
chr1	39490968	39493315	EZH2_Peak_7141	NDUFS5	-152
chr1	39873297	39875662	EZH2_Peak_8425	MACF1	1458
chr1	40040831	40042966	EZH2_Peak_2759	PABPC4	26
chr1	40104866	40106290	EZH2_Peak_6417	HEYL	39
chr1	40204541	40205382	EZH2_Peak_13664	PPIE	-390
chr1	40253842	40255280	EZH2_Peak_5233	BMP8B	-28
chr1	40347928	40349645	EZH2_Peak_9729	TRIT1	320
chr1	40366459	40368045	EZH2_Peak_8000	MYCL	302
chr1	40420853	40421502	EZH2_Peak_13350	MFSD2A	-356
chr1	40504805	40507430	EZH2_Peak_2588	CAP1	-206
chr1	40626489	40628067	EZH2_Peak_7016	RLF	-234
chr1	40722537	40723737	EZH2_Peak_5596	ZMPSTE24	641
chr1	40723850	40724973	EZH2_Peak_11272	ZMPSTE24	-634
chr1	40996693	40997115	EZH2_Peak_13419	ZNF684	328
chr1	41130716	41132002	EZH2_Peak_10631	RIMS3	-30
chr1	41156586	41158636	EZH2_Peak_1062	NFYC	73
chr1	41174640	41175665	EZH2_Peak_11602	NFYC	62
chr1	41248966	41250308	EZH2_Peak_9730	KCNQ4	46
chr1	41327366	41328076	EZH2_Peak_14563	CITED4	317
chr1	41444173	41446795	EZH2_Peak_4806	CTPS1	-478
chr1	41706882	41708994	EZH2_Peak_3915	SCMH1	-150
chr1	42127325	42128950	EZH2_Peak_7918	HIVEP3	-142
chr1	42799459	42801950	EZH2_Peak_959	FOXJ3	-68
chr1	42921132	42923538	EZH2_Peak_5680	PPCS	-104
chr1	43123517	43125072	EZH2_Peak_11922	PPIH	96
chr1	43146933	43149626	EZH2_Peak_2195	YBX1	-182
chr1	43231910	43232696	EZH2_Peak_14612	P3H1	380
chr1	43232939	43233620	EZH2_Peak_9818	RP5-994D16.12	-304
chr1	43281754	43283155	EZH2_Peak_2217	SVBP	20
chr1	43312251	43313004	EZH2_Peak_5792	ZNF691	-320
chr1	43421695	43425795	EZH2_Peak_7599	SLC2A1	785
chr1	43637267	43638277	EZH2_Peak_10376	CFAP57	47
chr1	43735662	43737342	EZH2_Peak_12519	TMEM125	-807
chr1	43750658	43752006	EZH2_Peak_12480	C1orf210	-44
chr1	43823404	43827249	EZH2_Peak_3682	CDC20	-644
chr1	43831311	43835539	EZH2_Peak_1448	ELOVL1	-16
chr1	43854784	43856475	EZH2_Peak_5929	SZT2	-64
chr1	43918803	43920235	EZH2_Peak_8835	HYI	0
chr1	43995887	43998325	EZH2_Peak_840	PTPRF	-546
chr1	44114691	44117461	EZH2_Peak_6204	KDM4A	-248
chr1	44172025	44173907	EZH2_Peak_10610	ST3GAL3	201
chr1	44398748	44401091	EZH2_Peak_5040	ARTN	-50
chr1	44411394	44413462	EZH2_Peak_935	IPO13	182
chr1	44439850	44441919	EZH2_Peak_2960	ATP6V0B	-262
chr1	44443820	44446158	EZH2_Peak_1050	B4GALT2	-116
chr1	44456015	44458434	EZH2_Peak_6418	CCDC24	54
chr1	44495062	44497727	EZH2_Peak_2306	SLC6A9	638
chr1	44678517	44679849	EZH2_Peak_7357	DMAP1	-21
chr1	44820236	44820999	EZH2_Peak_8766	ERI3	262
chr1	45139294	45141138	EZH2_Peak_7028	TMEM53	11
chr1	45204820	45207324	EZH2_Peak_6942	KIF2C	-581
chr1	45239980	45243617	EZH2_Peak_4753	RPS8	-554
chr1	45264285	45275770	EZH2_Peak_1005	RP11-269F19.9	2320
chr1	45475981	45477726	EZH2_Peak_13420	HECTD3	148
chr1	45671627	45672631	EZH2_Peak_14666	ZSWIM5	99
chr1	45804599	45807530	EZH2_Peak_6943	MUTYH	-4
chr1	45965928	45967073	EZH2_Peak_11282	MMACHC	-488
chr1	45984470	45989429	EZH2_Peak_957	PRDX1	576
chr1	46015640	46017996	EZH2_Peak_7593	AKR1A1	-79
chr1	46049184	46051248	EZH2_Peak_6185	NASP	-480
chr1	46150900	46155665	EZH2_Peak_1832	TMEM69	-398
chr1	46215457	46217706	EZH2_Peak_5947	IPP	-260
chr1	46268353	46270048	EZH2_Peak_12955	MAST2	84
chr1	46663601	46665272	EZH2_Peak_6549	POMGNT1	-322
chr1	46712509	46713073	EZH2_Peak_14640	RAD54L	575
chr1	46713326	46714245	EZH2_Peak_8524	RAD54L	-382
chr1	46766973	46770908	EZH2_Peak_1129	LRRC41	-6
chr1	46804601	46807716	EZH2_Peak_3561	NSUN4	-310
chr1	46859613	46860304	EZH2_Peak_12053	FAAH	-22
chr1	47069308	47069979	EZH2_Peak_13866	MKNK1	242
chr1	47133018	47134489	EZH2_Peak_6863	ATPAF1	282
chr1	47183485	47184873	EZH2_Peak_7800	EFCAB14	557
chr1	47778561	47779861	EZH2_Peak_7781	STIL	-404
chr1	47780104	47781304	EZH2_Peak_7621	STIL	-885
chr1	47798815	47801666	EZH2_Peak_3370	CMPK1	-656
chr1	47901853	47904233	EZH2_Peak_3049	FOXD2	-1355
chr1	51424904	51425944	EZH2_Peak_3318	FAF1	41
chr1	51433508	51436041	EZH2_Peak_8042	CDKN2C	-408
chr1	51701450	51703098	EZH2_Peak_3292	RNF11	-332
chr1	51795763	51797767	EZH2_Peak_7903	TTC39A	253
chr1	51983500	51985003	EZH2_Peak_2161	EPS15	662
chr1	52082737	52083935	EZH2_Peak_12635	OSBPL9	-556
chr1	52194686	52196222	EZH2_Peak_6871	OSBPL9	25
chr1	52343055	52345489	EZH2_Peak_3502	NRDC	205
chr1	52455547	52456458	EZH2_Peak_9917	RAB3B	434
chr1	52498488	52499477	EZH2_Peak_11456	KTI12	506
chr1	52519712	52523196	EZH2_Peak_1723	BTF3L4	342
chr1	52607066	52608731	EZH2_Peak_3864	ZFYVE9	-134
chr1	52830292	52832486	EZH2_Peak_1687	CC2D1B	462
chr1	52868846	52871191	EZH2_Peak_9971	ORC1	40
chr1	53017584	53019868	EZH2_Peak_981	ZCCHC11	46
chr1	53162615	53164707	EZH2_Peak_6888	COA7	377
chr1	53192051	53193014	EZH2_Peak_7648	ZYG11B	-352
chr1	53386833	53387733	EZH2_Peak_13371	ECHDC2	115
chr1	53662130	53663652	EZH2_Peak_2358	CPT2	-400
chr1	53685062	53687127	EZH2_Peak_1417	C1orf123	194
chr1	53703401	53704969	EZH2_Peak_7487	MAGOH	-14
chr1	53792062	53794295	EZH2_Peak_5492	LRP8	-108
chr1	54302794	54304844	EZH2_Peak_2373	NDC1	714
chr1	54355124	54356276	EZH2_Peak_13807	YIPF1	-193
chr1	54410147	54413167	EZH2_Peak_3724	HSPB11	-55
chr1	54517446	54519921	EZH2_Peak_9658	TMEM59	182
chr1	54665767	54666730	EZH2_Peak_8450	MRPL37	-380
chr1	54870989	54874604	EZH2_Peak_2933	SSBP3	-704
chr1	55181521	55182480	EZH2_Peak_9397	TTC4	-506
chr1	55229292	55230234	EZH2_Peak_12995	PARS2	424
chr1	55351231	55353446	EZH2_Peak_11582	DHCR24	510
chr1	55679539	55682237	EZH2_Peak_5240	USP24	-102
chr1	59011423	59012607	EZH2_Peak_1139	OMA1	457
chr1	59164749	59166281	EZH2_Peak_4277	MYSM1	249
chr1	59248724	59251503	EZH2_Peak_1896	JUN	-114
chr1	59761558	59766192	EZH2_Peak_6058	FGGY	-1213
chr1	60279641	60280236	EZH2_Peak_14378	HOOK1	594
chr1	60280497	60281117	EZH2_Peak_10854	HOOK1	-275
chr1	61547385	61549708	EZH2_Peak_6344	NFIA	-122
chr1	62189553	62191491	EZH2_Peak_5334	TM2D1	283
chr1	62206375	62209311	EZH2_Peak_964	PATJ	234
chr1	62900750	62904376	EZH2_Peak_1615	USP1	-238
chr1	63153216	63154807	EZH2_Peak_4535	DOCK7	28
chr1	63249140	63250323	EZH2_Peak_7904	ATG4C	74
chr1	63787791	63788790	EZH2_Peak_13619	FOXD3	420
chr1	63833267	63833967	EZH2_Peak_8215	ALG6	-357
chr1	63988056	63989848	EZH2_Peak_10223	ITGB3BP	-66
chr1	64058605	64060710	EZH2_Peak_4595	PGM1	-178
chr1	64935445	64937427	EZH2_Peak_9287	CACHD1	38
chr1	65210148	65211638	EZH2_Peak_7081	RAVER2	-116
chr1	65431386	65432676	EZH2_Peak_5832	JAK1	156
chr1	65612517	65614845	EZH2_Peak_9051	AK4	-169
chr1	65886159	65887246	EZH2_Peak_5462	LEPROT	-304
chr1	66794266	66821896	EZH2_Peak_5395	PDE4B	-10395
chr1	67389485	67392063	EZH2_Peak_5434	MIER1	-125
chr1	67395017	67397624	EZH2_Peak_5048	MIER1	-396
chr1	67518677	67520145	EZH2_Peak_7195	SLC35D1	371
chr1	67894614	67897148	EZH2_Peak_4893	SERBP1	174
chr1	68150835	68153911	EZH2_Peak_842	GADD45A	-1490
chr1	68297162	68299671	EZH2_Peak_6222	GNG12	734
chr1	68697444	68698941	EZH2_Peak_12191	WLS	14
chr1	68960703	68963256	EZH2_Peak_4510	DEPDC1	818
chr1	70670731	70672461	EZH2_Peak_9214	SRSF11	-190
chr1	70819238	70821546	EZH2_Peak_4345	ANKRD13C	13
chr1	70875916	70876791	EZH2_Peak_12809	CTH	546
chr1	71545552	71547674	EZH2_Peak_5475	ZRANB2	81
chr1	75198001	75200370	EZH2_Peak_10394	CRYZ	-94
chr1	76189372	76190934	EZH2_Peak_3990	ACADM	-118
chr1	76249787	76255245	EZH2_Peak_6278	RABGGTB	-601
chr1	78146879	78150497	EZH2_Peak_2600	ZZZ3	-345
chr1	78224642	78226011	EZH2_Peak_4519	USP33	210
chr1	78441435	78446202	EZH2_Peak_2551	FUBP1	952
chr1	78469267	78471965	EZH2_Peak_11179	DNAJB4	-79
chr1	84464158	84465221	EZH2_Peak_5414	TTLL7	126
chr1	84542346	84544818	EZH2_Peak_6173	PRKACB	162
chr1	84606152	84616592	EZH2_Peak_10441	PRKACB	-1419
chr1	84617680	84645127	EZH2_Peak_5265	PRKACB	-756
chr1	84763598	84771380	EZH2_Peak_1882	SAMD13	-87
chr1	84871793	84874027	EZH2_Peak_10967	DNASE2B	1002
chr1	84944221	84945705	EZH2_Peak_8218	RPF1	-14
chr1	84969997	84973894	EZH2_Peak_999	SPATA1	134
chr1	85038288	85040940	EZH2_Peak_4106	CTBS	533
chr1	85155212	85156968	EZH2_Peak_5919	SSX2IP	37
chr1	85358207	85359553	EZH2_Peak_10742	LPAR3	16
chr1	85513515	85514813	EZH2_Peak_12395	MCOLN3	-11
chr1	85666131	85667832	EZH2_Peak_4754	SYDE2	-252
chr1	85724337	85725625	EZH2_Peak_8481	C1orf52	335
chr1	85741393	85742365	EZH2_Peak_2888	BCL10	260
chr1	85742467	85743426	EZH2_Peak_12636	BCL10	-174
chr1	85930119	85931391	EZH2_Peak_14387	DDAH1	68
chr1	86041860	86043368	EZH2_Peak_3898	DDAH1	1319
chr1	86045852	86047408	EZH2_Peak_4844	CYR61	-187
chr1	86172995	86175178	EZH2_Peak_12396	ZNHIT6	14
chr1	86861052	86862571	EZH2_Peak_9420	ODF2L	134
chr1	87170023	87172176	EZH2_Peak_4168	SH3GLB1	-522
chr1	87378849	87381258	EZH2_Peak_7031	SEP15	-6
chr1	87793511	87795839	EZH2_Peak_7204	LMO4	-525
chr1	87796692	87797601	EZH2_Peak_14185	LMO4	204
chr1	89148893	89151754	EZH2_Peak_5938	PKN2	-68
chr1	89356025	89358979	EZH2_Peak_4627	GTF2B	-201
chr1	89457803	89459287	EZH2_Peak_2776	CCBL2	59
chr1	89989401	89991328	EZH2_Peak_4203	LRRC8B	48
chr1	90097931	90099786	EZH2_Peak_7197	RP11-302M6.4	-160
chr1	90286611	90287574	EZH2_Peak_13336	LRRC8D	386
chr1	90459767	90461609	EZH2_Peak_3250	ZNF326	4
chr1	91486289	91488525	EZH2_Peak_1470	ZNF644	-377
chr1	91965705	91967774	EZH2_Peak_8887	CDC7	-76
chr1	92351001	92352233	EZH2_Peak_11238	TGFBR3	49
chr1	92495426	92496805	EZH2_Peak_11303	EPHX4	-578
chr1	92545215	92546542	EZH2_Peak_13650	BTBD8	14
chr1	92763861	92765518	EZH2_Peak_5531	GLMN	-156
chr1	92950906	92952565	EZH2_Peak_6833	GFI1	-108
chr1	93297529	93298850	EZH2_Peak_1450	RPL5	-576
chr1	93426149	93427883	EZH2_Peak_8698	FAM69A	41
chr1	93543992	93546402	EZH2_Peak_5163	MTF2	-330
chr1	93644554	93647130	EZH2_Peak_3701	TMED5	-24
chr1	93810638	93812897	EZH2_Peak_2408	DR1	-276
chr1	93912934	93914911	EZH2_Peak_6385	FNBP1L	-84
chr1	94146020	94147807	EZH2_Peak_3783	BCAR3	12
chr1	94311600	94314149	EZH2_Peak_8601	BCAR3	-168
chr1	94343390	94345361	EZH2_Peak_7769	DNTTIP2	386
chr1	94374009	94375827	EZH2_Peak_2823	GCLM	48
chr1	94700032	94707191	EZH2_Peak_2403	ARHGAP29	-422
chr1	94883091	94884714	EZH2_Peak_9720	ABCD3	108
chr1	95006131	95008306	EZH2_Peak_4174	F3	-26
chr1	95285331	95286489	EZH2_Peak_11289	SLC44A3	-5
chr1	95390866	95393467	EZH2_Peak_6188	CNN3	612
chr1	95537635	95538954	EZH2_Peak_8651	ALG14	206
chr1	95582377	95583734	EZH2_Peak_7276	TMEM56	-162
chr1	95699207	95700413	EZH2_Peak_7533	RWDD3	-44
chr1	97186845	97188527	EZH2_Peak_3629	PTBP2	-309
chr1	99126774	99128329	EZH2_Peak_12153	SNX7	-274
chr1	100315133	100316284	EZH2_Peak_7771	AGL	-70
chr1	100434815	100436870	EZH2_Peak_8328	SLC35A3	148
chr1	100502851	100504874	EZH2_Peak_2859	MFSD14A	-210
chr1	100597595	100599672	EZH2_Peak_10643	TRMT13	72
chr1	100714857	100715450	EZH2_Peak_11757	DBT	222
chr1	100730982	100732739	EZH2_Peak_4557	RTCA	-16
chr1	100816269	100817713	EZH2_Peak_11443	CDC14A	262
chr1	100818015	100819204	EZH2_Peak_10606	CDC14A	-106
chr1	101359530	101362384	EZH2_Peak_5576	EXTL2	-222
chr1	101490685	101492337	EZH2_Peak_10858	DPH5	-183
chr1	104068253	104069470	EZH2_Peak_8189	RNPC3	-270
chr1	107598913	107600458	EZH2_Peak_14549	PRMT6	-386
chr1	108741602	108743610	EZH2_Peak_6411	SLC25A24	374
chr1	109102029	109103289	EZH2_Peak_9181	FAM102B	51
chr1	109233916	109236857	EZH2_Peak_1908	PRPF38B	-424
chr1	109289191	109290434	EZH2_Peak_5147	STXBP3	-504
chr1	109418884	109420548	EZH2_Peak_5914	GPSM2	-110
chr1	109505212	109506435	EZH2_Peak_6167	CLCC1	248
chr1	109617901	109619430	EZH2_Peak_13115	TAF13	-42
chr1	109632692	109634417	EZH2_Peak_4669	TMEM167B	-1130
chr1	109756015	109759896	EZH2_Peak_1952	SARS	-1352
chr1	109792124	109792809	EZH2_Peak_11470	CELSR2	174
chr1	109824543	109826487	EZH2_Peak_7271	PSRC1	222
chr1	109967923	109970046	EZH2_Peak_7960	PSMA5	-12
chr1	110026465	110027658	EZH2_Peak_4263	ATXN7L2	-502
chr1	110036326	110037497	EZH2_Peak_13218	CYB561D1	-176
chr1	110089129	110092053	EZH2_Peak_5859	GNAI3	641
chr1	110161493	110164397	EZH2_Peak_7542	AMPD2	330
chr1	110527267	110528393	EZH2_Peak_2532	AHCYL1	-444
chr1	110545304	110547337	EZH2_Peak_13616	AHCYL1	432
chr1	110576779	110578295	EZH2_Peak_4468	STRIP1	-300
chr1	110692801	110694331	EZH2_Peak_8977	SLC6A17	-459
chr1	110752352	110754046	EZH2_Peak_5621	KCNC4	895
chr1	110879181	110883406	EZH2_Peak_3657	RBM15	-166
chr1	110949084	110951024	EZH2_Peak_5693	LAMTOR5	236
chr1	111505644	111506615	EZH2_Peak_9849	LRIF1	458
chr1	111506922	111507631	EZH2_Peak_12261	LRIF1	-576
chr1	111681744	111683704	EZH2_Peak_4335	DRAM2	-62
chr1	111745526	111747528	EZH2_Peak_2442	DENND2D	504
chr1	111990957	111992892	EZH2_Peak_8198	WDR77	74
chr1	112161873	112163480	EZH2_Peak_5322	RAP1A	-272
chr1	112280917	112282594	EZH2_Peak_7947	FAM212B	230
chr1	112297401	112299094	EZH2_Peak_11086	RP4-773A18.10	172
chr1	112938090	112939839	EZH2_Peak_7189	CTTNBP2NL	-162
chr1	113160423	113163428	EZH2_Peak_1495	ST7L	-114
chr1	113216602	113218539	EZH2_Peak_3680	MOV10	-204
chr1	113246920	113250577	EZH2_Peak_915	RHOC	930
chr1	113496860	113501030	EZH2_Peak_4575	SLC16A1	30
chr1	113614930	113616735	EZH2_Peak_6926	LRIG2	-2
chr1	113932253	113934182	EZH2_Peak_3393	MAGI3	152
chr1	114301290	114302833	EZH2_Peak_10540	PHTF1	-2
chr1	114353454	114355994	EZH2_Peak_6098	RSBN1	173
chr1	114446915	114447706	EZH2_Peak_13192	AP4B1	140
chr1	114447899	114449088	EZH2_Peak_10479	DCLRE1B	-732
chr1	114471478	114472939	EZH2_Peak_3429	HIPK1	122
chr1	115052544	115054926	EZH2_Peak_3263	TRIM33	46
chr1	115123296	115124282	EZH2_Peak_12684	BCAS2	471
chr1	115124390	115125330	EZH2_Peak_7647	BCAS2	-600
chr1	115212065	115212685	EZH2_Peak_11055	DENND2C	281
chr1	115258594	115259898	EZH2_Peak_6389	NRAS	269
chr1	115299276	115301689	EZH2_Peak_637	CSDE1	102
chr1	115322503	115323873	EZH2_Peak_7874	SIKE1	110
chr1	116184145	116186004	EZH2_Peak_4167	VANGL1	174
chr1	116518062	116520204	EZH2_Peak_7884	SLC22A15	-15
chr1	116915228	116917538	EZH2_Peak_1537	ATP1A1	105
chr1	117112625	117114419	EZH2_Peak_2961	CD58	126
chr1	117209727	117210814	EZH2_Peak_10569	IGSF3	104
chr1	117452138	117453726	EZH2_Peak_6743	PTGFRN	-254
chr1	117601226	117602649	EZH2_Peak_9584	TTF2	986
chr1	117602864	117603850	EZH2_Peak_12751	TTF2	-433
chr1	117663893	117664813	EZH2_Peak_10135	TRIM45	-3
chr1	117908595	117910668	EZH2_Peak_560	MAN1A2	438
chr1	118471492	118473689	EZH2_Peak_13252	WDR3	-200
chr1	119682404	119684151	EZH2_Peak_6181	WARS2	-6
chr1	120189976	120191233	EZH2_Peak_10660	ZNF697	-208
chr1	120254464	120256513	EZH2_Peak_7580	PHGDH	-932
chr1	120611592	120612338	EZH2_Peak_5333	NOTCH2	275
chr1	144931706	144933209	EZH2_Peak_11029	PDE4DIP	-92
chr1	145095910	145097262	EZH2_Peak_10347	SEC22B	-174
chr1	145139097	145140016	EZH2_Peak_11879	CH17-478G19.1	56
chr1	145209053	145210359	EZH2_Peak_3178	RP11-458D21.5	-562
chr1	145395287	145397898	EZH2_Peak_6852	HFE2	1656
chr1	145469810	145471161	EZH2_Peak_13645	ANKRD34A	22
chr1	145477151	145477608	EZH2_Peak_12003	LIX1L	-296
chr1	145506090	145508464	EZH2_Peak_5969	RBM8A	279
chr1	145515103	145517202	EZH2_Peak_9549	PEX11B	98
chr1	145574654	145576766	EZH2_Peak_7409	PIAS3	278
chr1	145610321	145611637	EZH2_Peak_7831	POLR3C	-42
chr1	146642945	146645501	EZH2_Peak_7219	PRKAB2	-100
chr1	146713807	146715620	EZH2_Peak_1743	CHD1L	-346
chr1	147141345	147143322	EZH2_Peak_11732	ACP6	66
chr1	148555939	148557037	EZH2_Peak_9317	NBPF15	-483
chr1	149783606	149785039	EZH2_Peak_7971	HIST2H2BF	-394
chr1	149814930	149817165	EZH2_Peak_9245	HIST2H2AA3	-1570
chr1	149818086	149822035	EZH2_Peak_11653	HIST2H2AA4	2566
chr1	149855918	149858246	EZH2_Peak_7616	HIST2H2BE	1120
chr1	149858426	149861379	EZH2_Peak_2093	HIST2H2AB	-436
chr1	149871111	149872127	EZH2_Peak_10920	BOLA1	-441
chr1	149898942	149900736	EZH2_Peak_5234	SF3B4	397
chr1	149908145	149912870	EZH2_Peak_9337	MTMR11	-1748
chr1	149981229	149983240	EZH2_Peak_4063	OTUD7B	390
chr1	150038440	150040586	EZH2_Peak_5624	VPS45	-75
chr1	150121891	150122840	EZH2_Peak_12786	PLEKHO1	-196
chr1	150206546	150208564	EZH2_Peak_3331	ANP32E	-529
chr1	150208674	150209516	EZH2_Peak_12777	ANP32E	-591
chr1	150240126	150242118	EZH2_Peak_4020	APH1A	277
chr1	150265879	150267539	EZH2_Peak_10161	MRPS21	-370
chr1	150293279	150294888	EZH2_Peak_8547	PRPF3	-160
chr1	150335313	150338767	EZH2_Peak_6484	RPRD2	85
chr1	150459205	150460852	EZH2_Peak_11634	TARS2	-134
chr1	150521185	150522219	EZH2_Peak_9393	ADAMTSL4	142
chr1	150549615	150553206	EZH2_Peak_838	MCL1	596
chr1	150600072	150603543	EZH2_Peak_5672	ENSA	138
chr1	150668730	150669716	EZH2_Peak_14599	GOLPH3L	277
chr1	150848261	150850445	EZH2_Peak_4091	ARNT	-109
chr1	150898095	150899893	EZH2_Peak_4452	SETDB1	-95
chr1	150945858	150948146	EZH2_Peak_258	CERS2	477
chr1	150980389	150981917	EZH2_Peak_10921	PRUNE	-148
chr1	151030426	151032737	EZH2_Peak_2787	CDC42SE1	544
chr1	151041939	151044764	EZH2_Peak_2328	GABPB2	-272
chr1	151137547	151139644	EZH2_Peak_12787	SCNM1	-42
chr1	151161449	151163320	EZH2_Peak_8642	VPS72	304
chr1	151166663	151173649	EZH2_Peak_5009	PIP5K1A	871
chr1	151226618	151228130	EZH2_Peak_2911	PSMD4	-190
chr1	151253181	151256319	EZH2_Peak_2980	ZNF687	37
chr1	151299127	151300868	EZH2_Peak_8975	PI4KB	-102
chr1	151318756	151320368	EZH2_Peak_8303	RFX5	165
chr1	151371084	151373025	EZH2_Peak_7425	PSMB4	-46
chr1	151430026	151432718	EZH2_Peak_314	POGZ	283
chr1	151483809	151484710	EZH2_Peak_12206	CGN	-388
chr1	151484830	151487340	EZH2_Peak_12358	CGN	-2213
chr1	151583832	151585527	EZH2_Peak_5220	SNX27	-122
chr1	151735330	151736814	EZH2_Peak_8110	OAZ3	-19
chr1	151881091	151882756	EZH2_Peak_7552	THEM4	190
chr1	151965172	151967144	EZH2_Peak_3109	S100A10	708
chr1	152006544	152010486	EZH2_Peak_2177	S100A11	996
chr1	153505036	153511827	EZH2_Peak_1586	S100A6	260
chr1	153516578	153520425	EZH2_Peak_9104	S100A4	-140
chr1	153520595	153522751	EZH2_Peak_14416	S100A3	-71
chr1	153536569	153542148	EZH2_Peak_1967	S100A2	-128
chr1	153580607	153590693	EZH2_Peak_4234	S100A16	-91
chr1	153598977	153600349	EZH2_Peak_4988	S100A13	81
chr1	153606425	153608319	EZH2_Peak_260	CHTOP	-817
chr1	153630260	153631873	EZH2_Peak_3934	SNAPIN	62
chr1	153642473	153643516	EZH2_Peak_6785	ILF2	464
chr1	153643775	153645500	EZH2_Peak_12207	ILF2	-1114
chr1	153699650	153700241	EZH2_Peak_12483	INTS3	596
chr1	153700386	153701575	EZH2_Peak_3903	INTS3	-414
chr1	153747257	153749284	EZH2_Peak_8695	SLC27A3	-504
chr1	153894196	153895557	EZH2_Peak_6105	GATAD2B	342
chr1	153895693	153897168	EZH2_Peak_10480	GATAD2B	-980
chr1	153917552	153919834	EZH2_Peak_998	DENND4B	479
chr1	153930144	153931692	EZH2_Peak_5203	CRTC2	134
chr1	153934163	153937995	EZH2_Peak_2412	SLC39A1	-31
chr1	153938440	153940809	EZH2_Peak_7609	SLC39A1	564
chr1	153948816	153950639	EZH2_Peak_4403	JTB	386
chr1	153957980	153959325	EZH2_Peak_12118	RAB13	176
chr1	153962057	153964883	EZH2_Peak_2852	RPS27	-240
chr1	154154026	154156821	EZH2_Peak_6342	TPM3	172
chr1	154191653	154194721	EZH2_Peak_1914	C1orf43	-75
chr1	154244020	154246031	EZH2_Peak_3367	HAX1	38
chr1	154297172	154299870	EZH2_Peak_3768	ATP8B2	-493
chr1	154377316	154378657	EZH2_Peak_10570	IL6R	-288
chr1	154529862	154532486	EZH2_Peak_115	UBE2Q1	-65
chr1	154579543	154582324	EZH2_Peak_1861	ADAR	-252
chr1	154599047	154601150	EZH2_Peak_6265	ADAR	342
chr1	154908224	154910708	EZH2_Peak_3626	PMVK	1
chr1	154932939	154936019	EZH2_Peak_816	PYGO2	33
chr1	154941079	154950227	EZH2_Peak_1705	SHC1	1199
chr1	154955747	154957140	EZH2_Peak_12680	FLAD1	-596
chr1	154970890	154979269	EZH2_Peak_831	ZBTB7B	26
chr1	155022284	155025856	EZH2_Peak_7284	ADAM15	-243
chr1	155036195	155036996	EZH2_Peak_9905	EFNA4	-360
chr1	155099998	155103618	EZH2_Peak_5301	EFNA1	-1457
chr1	155106245	155110210	EZH2_Peak_2444	SLC50A1	60
chr1	155110771	155113268	EZH2_Peak_7843	DPM3	864
chr1	155144567	155147367	EZH2_Peak_2886	KRTCAP2	-158
chr1	155162087	155165724	EZH2_Peak_3927	MUC1	-1200
chr1	155177778	155179660	EZH2_Peak_2997	MTX1	-132
chr1	155213223	155214486	EZH2_Peak_7888	GBA	606
chr1	155223958	155226005	EZH2_Peak_3499	FAM189B	196
chr1	155231175	155233107	EZH2_Peak_8736	SCAMP3	80
chr1	155241875	155244561	EZH2_Peak_540	CLK2	55
chr1	155277507	155280126	EZH2_Peak_6247	FDPS	-56
chr1	155292456	155296025	EZH2_Peak_2604	RUSC1	62
chr1	155531697	155534970	EZH2_Peak_1044	ASH1L	-736
chr1	155579213	155579920	EZH2_Peak_8620	MSTO1	448
chr1	155657609	155660025	EZH2_Peak_3089	YY1AP1	-26
chr1	155825956	155827948	EZH2_Peak_10908	GON4L	43
chr1	155902968	155905434	EZH2_Peak_3686	KIAA0907	-11
chr1	155909089	155912064	EZH2_Peak_5196	RXFP4	924
chr1	155945960	155950766	EZH2_Peak_1057	ARHGEF2	-45
chr1	155989701	155990816	EZH2_Peak_3815	SSR2	422
chr1	156022458	156025546	EZH2_Peak_2998	UBQLN4	-417
chr1	156029649	156032660	EZH2_Peak_8475	RAB25	-204
chr1	156051686	156052965	EZH2_Peak_9656	LMNA	42
chr1	156082172	156101829	EZH2_Peak_2530	LMNA	3950
chr1	156162980	156163679	EZH2_Peak_7778	SLC25A44	392
chr1	156163832	156164668	EZH2_Peak_13341	SLC25A44	-371
chr1	156182730	156183104	EZH2_Peak_12001	PMF1-BGLAP	-118
chr1	156251213	156253450	EZH2_Peak_1354	SMG5	284
chr1	156306254	156309179	EZH2_Peak_5054	CCT3	320
chr1	156468241	156475910	EZH2_Peak_946	MEF2D	-1456
chr1	156541346	156542668	EZH2_Peak_11837	IQGAP3	325
chr1	156560991	156562699	EZH2_Peak_9313	NAXE	-276
chr1	156569800	156573105	EZH2_Peak_10430	GPATCH4	-178
chr1	156674224	156676720	EZH2_Peak_6520	CRABP2	67
chr1	156697125	156699434	EZH2_Peak_1514	RRNAD1	-14
chr1	156709464	156710926	EZH2_Peak_9862	MRPL24	685
chr1	156711132	156711971	EZH2_Peak_11807	MRPL24	-628
chr1	156714518	156722620	EZH2_Peak_242	HDGF	2821
chr1	156735685	156736986	EZH2_Peak_10177	PRCC	956
chr1	156737125	156738758	EZH2_Peak_2484	PRCC	-650
chr1	157014943	157016438	EZH2_Peak_4380	ARHGEF11	-528
chr1	157107204	157109003	EZH2_Peak_4885	ETV3	56
chr1	157962612	157964470	EZH2_Peak_3400	KIRREL	-142
chr1	159750685	159751451	EZH2_Peak_11339	DUSP23	-276
chr1	159893936	159895353	EZH2_Peak_8911	TAGLN2	-304
chr1	160000791	160002183	EZH2_Peak_14626	PIGM	294
chr1	160174556	160176473	EZH2_Peak_5128	PEA15	-304
chr1	160231414	160233217	EZH2_Peak_1855	DCAF8	-24
chr1	160254275	160255052	EZH2_Peak_10310	RP11-574F21.3	256
chr1	160311904	160314131	EZH2_Peak_4196	COPA	20
chr1	160989955	160991070	EZH2_Peak_7993	F11R	374
chr1	160991221	160992448	EZH2_Peak_11107	F11R	-696
chr1	161007210	161009522	EZH2_Peak_4052	TSTD1	153
chr1	161014589	161016895	EZH2_Peak_6986	USF1	25
chr1	161081685	161090707	EZH2_Peak_607	NIT1	1694
chr1	161101378	161104332	EZH2_Peak_4330	DEDD	-377
chr1	161122897	161124753	EZH2_Peak_5799	UFC1	-284
chr1	161128738	161130059	EZH2_Peak_3617	USP21	-72
chr1	161136221	161137260	EZH2_Peak_12788	PPOX	-112
chr1	161146195	161147830	EZH2_Peak_10424	B4GALT3	262
chr1	161170615	161173362	EZH2_Peak_7360	NDUFS2	-52
chr1	161195805	161197932	EZH2_Peak_11032	TOMM40L	-776
chr1	161274978	161276722	EZH2_Peak_10373	MPZ	1411
chr1	161283729	161285085	EZH2_Peak_4975	SDHC	-230
chr1	161719203	161721247	EZH2_Peak_3379	DUSP12	-666
chr1	161733693	161737111	EZH2_Peak_7538	ATF6	681
chr1	162466852	162468490	EZH2_Peak_4544	UHMK1	-39
chr1	162530607	162531198	EZH2_Peak_5985	UAP1	392
chr1	162531300	162532386	EZH2_Peak_4469	UAP1	-521
chr1	163291718	163292718	EZH2_Peak_7985	NUF2	-475
chr1	165599399	165601812	EZH2_Peak_8448	MGST3	-114
chr1	165666708	165668452	EZH2_Peak_8098	ALDH9A1	520
chr1	165737512	165739447	EZH2_Peak_10644	TMCO1	-62
chr1	165796272	165798813	EZH2_Peak_2964	UCK2	-502
chr1	166807557	166809867	EZH2_Peak_1607	POGK	-19
chr1	166844514	166845581	EZH2_Peak_4031	TADA1	516
chr1	167188793	167189863	EZH2_Peak_3285	POU2F1	737
chr1	167190068	167192026	EZH2_Peak_3407	POU2F1	-913
chr1	167522449	167523141	EZH2_Peak_10823	CREG1	209
chr1	167690597	167692092	EZH2_Peak_7014	MPZL1	44
chr1	167904370	167907488	EZH2_Peak_1808	DCAF6	16
chr1	168105056	168106598	EZH2_Peak_9458	GPR161	118
chr1	168148156	168149964	EZH2_Peak_9001	TIPRL	-768
chr1	168194787	168196505	EZH2_Peak_6395	SFT2D2	-401
chr1	169074743	169079709	EZH2_Peak_3726	ATP1B1	-1666
chr1	169336678	169338227	EZH2_Peak_9829	BLZF1	-246
chr1	169454291	169455808	EZH2_Peak_9771	SLC19A2	120
chr1	169763142	169764678	EZH2_Peak_9416	C1orf112	-40
chr1	169861917	169864052	EZH2_Peak_4655	SCYL3	108
chr1	170500091	170502239	EZH2_Peak_10355	GORAB	104
chr1	171453953	171455976	EZH2_Peak_2549	PRRC2C	-270
chr1	171710518	171712315	EZH2_Peak_7949	VAMP4	-30
chr1	171749914	171750584	EZH2_Peak_13235	METTL13	572
chr1	171750738	171751726	EZH2_Peak_11269	METTL13	-391
chr1	172412671	172413812	EZH2_Peak_7228	PIGC	-16
chr1	172501648	172503124	EZH2_Peak_5279	SUCO	-30
chr1	173445662	173446245	EZH2_Peak_12219	PRDX6	450
chr1	173446431	173447835	EZH2_Peak_4629	PRDX6	-729
chr1	173683547	173684685	EZH2_Peak_12972	KLHL20	6
chr1	173792359	173794740	EZH2_Peak_6150	DARS2	90
chr1	173833614	173838942	EZH2_Peak_1404	ZBTB37	941
chr1	173990640	173992113	EZH2_Peak_7469	RC3H1	58
chr1	174128591	174129338	EZH2_Peak_9124	RABGAP1L	-310
chr1	174967873	174970635	EZH2_Peak_5846	CACYBP	62
chr1	174991647	174992552	EZH2_Peak_11630	MRPS14	462
chr1	175161066	175162770	EZH2_Peak_10504	KIAA0040	11
chr1	176175022	176177627	EZH2_Peak_4699	RFWD2	-210
chr1	178062263	178063931	EZH2_Peak_5484	RASAL2	178
chr1	178693833	178695954	EZH2_Peak_5765	RALGPS2	-594
chr1	178994445	178996663	EZH2_Peak_758	FAM20B	-524
chr1	179051160	179052491	EZH2_Peak_8935	TOR3A	-606
chr1	179197976	179199375	EZH2_Peak_4680	ABL2	60
chr1	179262850	179264117	EZH2_Peak_8831	SOAT1	-548
chr1	179334469	179335764	EZH2_Peak_11210	AXDND1	-262
chr1	179845802	179846944	EZH2_Peak_11254	TOR1AIP2	561
chr1	179850524	179853023	EZH2_Peak_2287	TOR1AIP1	56
chr1	179923244	179924745	EZH2_Peak_7460	CEP350	-122
chr1	180123118	180125053	EZH2_Peak_2068	QSOX1	-54
chr1	180470441	180473036	EZH2_Peak_3470	ACBD6	350
chr1	180601145	180601913	EZH2_Peak_10676	XPR1	-362
chr1	180990719	180992079	EZH2_Peak_8712	STX6	648
chr1	181057096	181059734	EZH2_Peak_7080	IER5	-568
chr1	182359755	182361805	EZH2_Peak_2429	GLUL	147
chr1	182557542	182558471	EZH2_Peak_12676	RNASEL	384
chr1	182572808	182573479	EZH2_Peak_12269	RGS16	400
chr1	182808324	182810282	EZH2_Peak_6504	DHX9	-800
chr1	182990822	182994047	EZH2_Peak_174	LAMC1	160
chr1	183154675	183156035	EZH2_Peak_11711	LAMC2	17
chr1	183439015	183442725	EZH2_Peak_2138	SMG7	742
chr1	183603757	183604960	EZH2_Peak_3896	ARPC5	458
chr1	184019745	184022007	EZH2_Peak_5865	TSEN15	-25
chr1	184355472	184356851	EZH2_Peak_14318	C1orf21	30
chr1	184723181	184724630	EZH2_Peak_7426	EDEM3	136
chr1	185014294	185015606	EZH2_Peak_9461	RNF2	-293
chr1	185125118	185126157	EZH2_Peak_5941	TRMT1L	476
chr1	185126264	185127093	EZH2_Peak_5850	SWT1	-388
chr1	185285104	185287818	EZH2_Peak_5712	IVNS1ABP	0
chr1	186343462	186345888	EZH2_Peak_4223	TPR	-218
chr1	186649095	186650185	EZH2_Peak_14512	PTGS2	-81
chr1	192777214	192778835	EZH2_Peak_12077	RGS2	146
chr1	193027037	193030056	EZH2_Peak_5691	TROVE2	4
chr1	193073580	193075370	EZH2_Peak_5507	GLRX2	86
chr1	193091037	193092904	EZH2_Peak_2795	CDC73	-662
chr1	197114503	197116851	EZH2_Peak_5988	ASPM	147
chr1	197169826	197170525	EZH2_Peak_5904	ZBTB41	-504
chr1	197743777	197745741	EZH2_Peak_5170	DENND1B	-136
chr1	197871067	197872445	EZH2_Peak_5754	C1orf53	20
chr1	198125515	198128997	EZH2_Peak_3123	NEK7	-1006
chr1	200378232	200380903	EZH2_Peak_2094	ZNF281	-384
chr1	200589015	200591391	EZH2_Peak_5695	KIF14	-341
chr1	200637750	200640398	EZH2_Peak_91	DDX59	23
chr1	200707987	200709415	EZH2_Peak_3138	CAMSAP2	-16
chr1	200863349	200864843	EZH2_Peak_11706	C1orf106	-148
chr1	201083146	201084260	EZH2_Peak_13055	ASCL5	797
chr1	201122740	201123730	EZH2_Peak_5568	TMEM9	326
chr1	201139229	201141185	EZH2_Peak_3495	TMEM9	495
chr1	201365928	201369470	EZH2_Peak_2563	LAD1	977
chr1	201435507	201438722	EZH2_Peak_1359	PHLDA3	1198
chr1	201475605	201477190	EZH2_Peak_10033	CSRP1	-10
chr1	201708030	201710059	EZH2_Peak_8667	NAV1	-50
chr1	201798233	201799170	EZH2_Peak_5625	IPO9	-434
chr1	201857310	201858436	EZH2_Peak_10459	SHISA4	-38
chr1	201923503	201926046	EZH2_Peak_3777	TIMM17A	-156
chr1	201951381	201952875	EZH2_Peak_3486	RNPEP	-349
chr1	201976099	201980851	EZH2_Peak_10043	ELF3	1169
chr1	202112442	202114318	EZH2_Peak_6535	ARL8A	489
chr1	202309048	202311194	EZH2_Peak_8320	UBE2T	943
chr1	202317770	202318521	EZH2_Peak_13705	PPP1R12B	-290
chr1	202776165	202777911	EZH2_Peak_4932	KDM5B	508
chr1	202779528	202780774	EZH2_Peak_11562	KDM5B	-1553
chr1	202856983	202858335	EZH2_Peak_7633	RABIF	604
chr1	202895016	202896869	EZH2_Peak_8234	KLHL12	448
chr1	202926714	202929309	EZH2_Peak_4295	ADIPOR1	-494
chr1	202935687	202936913	EZH2_Peak_13295	CYB5R1	108
chr1	202974961	202977406	EZH2_Peak_4064	TMEM183A	330
chr1	203273921	203274504	EZH2_Peak_13394	BTG2	450
chr1	203274614	203276243	EZH2_Peak_4724	BTG2	-766
chr1	203595285	203596627	EZH2_Peak_10080	ATP2B4	-42
chr1	203764202	203766086	EZH2_Peak_1729	ZBED6	-303
chr1	203830617	203832137	EZH2_Peak_5187	SNRPE	-635
chr1	204041876	204044181	EZH2_Peak_5626	SOX13	-298
chr1	204120550	204122133	EZH2_Peak_10736	ETNK2	-210
chr1	204379465	204381081	EZH2_Peak_1253	PPP1R15B	646
chr1	204381213	204382378	EZH2_Peak_6004	PPP1R15B	-876
chr1	204484341	204487241	EZH2_Peak_1745	MDM4	-258
chr1	204654081	204655107	EZH2_Peak_12689	LRRN2	-113
chr1	205090557	205091997	EZH2_Peak_6116	RBBP5	-134
chr1	205179852	205181138	EZH2_Peak_9039	DSTYK	199
chr1	205290268	205290902	EZH2_Peak_14687	NUAK2	334
chr1	205418030	205420378	EZH2_Peak_4308	LEMD1	-145
chr1	205473423	205474974	EZH2_Peak_8548	CDK18	-472
chr1	205599722	205601858	EZH2_Peak_950	ELK4	300
chr1	205648320	205650063	EZH2_Peak_6902	SLC45A3	396
chr1	205717457	205720577	EZH2_Peak_481	NUCKS1	387
chr1	205781396	205783289	EZH2_Peak_5612	SLC41A1	-38
chr1	206643337	206644486	EZH2_Peak_13873	IKBKE	72
chr1	206785152	206785805	EZH2_Peak_13832	EIF2D	334
chr1	206808872	206809538	EZH2_Peak_14744	DYRK3	-32
chr1	206858201	206859741	EZH2_Peak_1104	MAPKAPK2	-590
chr1	207222896	207226375	EZH2_Peak_5391	YOD1	-214
chr1	207226567	207227121	EZH2_Peak_14926	PFKFB2	-189
chr1	207494098	207495914	EZH2_Peak_3332	CD55	-19
chr1	207924336	207926550	EZH2_Peak_9635	CD46	16
chr1	209825018	209826499	EZH2_Peak_11116	LAMB3	52
chr1	209957064	209957974	EZH2_Peak_10300	C1orf74	385
chr1	209958091	209958625	EZH2_Peak_13287	C1orf74	-454
chr1	209978745	209980176	EZH2_Peak_11484	IRF6	60
chr1	210000353	210002377	EZH2_Peak_11612	DIEXF	-14
chr1	210501742	210503261	EZH2_Peak_5882	HHAT	142
chr1	211431288	211434792	EZH2_Peak_3151	RCOR3	-266
chr1	211750959	211753049	EZH2_Peak_8852	SLC30A1	80
chr1	211847951	211849803	EZH2_Peak_7272	NEK2	22
chr1	212002967	212004581	EZH2_Peak_5080	LPGAT1	-194
chr1	212207547	212208930	EZH2_Peak_9006	INTS7	624
chr1	212457723	212458527	EZH2_Peak_11295	PPP2R5A	753
chr1	212458736	212460845	EZH2_Peak_2227	PPP2R5A	-912
chr1	212587411	212588696	EZH2_Peak_14614	TMEM206	184
chr1	212605727	212607276	EZH2_Peak_7674	NENF	-274
chr1	212780977	212781835	EZH2_Peak_11095	ATF3	563
chr1	212782041	212783289	EZH2_Peak_2357	ATF3	-654
chr1	212963448	212966291	EZH2_Peak_13009	NSL1	54
chr1	213030492	213032622	EZH2_Peak_1945	FLVCR1	39
chr1	213187949	213190424	EZH2_Peak_4456	ANGEL2	-18
chr1	213223625	213225235	EZH2_Peak_9864	RPS6KC1	144
chr1	214453707	214455772	EZH2_Peak_2595	SMYD2	-164
chr1	214723740	214726354	EZH2_Peak_4188	PTPN14	-481
chr1	214776489	214777790	EZH2_Peak_3560	CENPF	-602
chr1	215739874	215742074	EZH2_Peak_2835	KCTD3	-240
chr1	217803840	217805352	EZH2_Peak_10178	SPATA17	69
chr1	219346864	219348244	EZH2_Peak_6789	LYPLAL1	-338
chr1	220218780	220220766	EZH2_Peak_6801	EPRS	227
chr1	220263414	220264167	EZH2_Peak_13370	BPNT1	14
chr1	220267409	220268559	EZH2_Peak_4396	IARS2	-541
chr1	220444738	220446271	EZH2_Peak_5684	RAB3GAP2	292
chr1	220700789	220702459	EZH2_Peak_13219	MARK1	-57
chr1	220863654	220864425	EZH2_Peak_8178	C1orf115	-854
chr1	220921049	220922445	EZH2_Peak_6704	MARC2	-72
chr1	221915676	221916869	EZH2_Peak_6477	DUSP10	-754
chr1	222762220	222764126	EZH2_Peak_10392	TAF1A	-46
chr1	222791425	222792177	EZH2_Peak_8343	MIA3	-352
chr1	222816379	222817539	EZH2_Peak_7012	MIA3	685
chr1	222817645	222818248	EZH2_Peak_13389	MIA3	-302
chr1	222884322	222887778	EZH2_Peak_4517	BROX	-156
chr1	223887845	223890848	EZH2_Peak_11642	CAPN2	-52
chr1	223899198	223903709	EZH2_Peak_1776	CAPN2	-1420
chr1	224032939	224035072	EZH2_Peak_1646	TP53BP2	-332
chr1	224301475	224302983	EZH2_Peak_2574	FBXO28	-417
chr1	224370241	224372753	EZH2_Peak_6447	DEGS1	-530
chr1	224516972	224519162	EZH2_Peak_4003	NVL	22
chr1	224544565	224545554	EZH2_Peak_5696	CNIH4	-466
chr1	224621044	224623693	EZH2_Peak_291	WDR26	-368
chr1	225116874	225118173	EZH2_Peak_3334	DNAH14	-140
chr1	225613331	225616771	EZH2_Peak_2202	LBR	686
chr1	225839507	225843254	EZH2_Peak_2119	ENAH	-536
chr1	225965457	225966784	EZH2_Peak_6738	SRP9	-484
chr1	225997719	225998795	EZH2_Peak_9466	EPHX1	-144
chr1	226069239	226071853	EZH2_Peak_9831	TMEM63A	-477
chr1	226110767	226112927	EZH2_Peak_2779	PYCR2	-37
chr1	226185991	226187115	EZH2_Peak_11066	SDE2	479
chr1	226187290	226187955	EZH2_Peak_8266	SDE2	-590
chr1	226249129	226252093	EZH2_Peak_2074	H3F3A	-197
chr1	226373515	226375181	EZH2_Peak_1922	ACBD3	83
chr1	226496003	226497645	EZH2_Peak_4861	LIN9	131
chr1	226594394	226596669	EZH2_Peak_6619	PARP1	152
chr1	227057755	227059199	EZH2_Peak_7544	PSEN2	-157
chr1	227126546	227127730	EZH2_Peak_7160	ADCK3	848
chr1	227503421	227506983	EZH2_Peak_1802	CDC42BPA	213
chr1	227750720	227752501	EZH2_Peak_11296	ZNF678	-368
chr1	227921838	227924136	EZH2_Peak_5750	JMJD4	-3
chr1	228132932	228136496	EZH2_Peak_6015	WNT9A	885
chr1	228268896	228273155	EZH2_Peak_305	ARF1	-176
chr1	228289384	228291677	EZH2_Peak_8111	C1orf35	632
chr1	228295986	228297948	EZH2_Peak_2198	MRPL55	14
chr1	228326843	228327611	EZH2_Peak_8337	GUK1	435
chr1	228327923	228329694	EZH2_Peak_3689	GUK1	-776
chr1	228352265	228353232	EZH2_Peak_9374	IBA57	766
chr1	228353340	228354419	EZH2_Peak_416	IBA57	-364
chr1	228592877	228594577	EZH2_Peak_3466	TRIM11	-122
chr1	228594788	228595416	EZH2_Peak_9620	TRIM11	-561
chr1	228644394	228645632	EZH2_Peak_7165	HIST3H2A	561
chr1	228645783	228647506	EZH2_Peak_9816	HIST3H2BB	-838
chr1	228672813	228679395	EZH2_Peak_707	RNF187	-915
chr1	229406422	229407827	EZH2_Peak_7618	RAB4A	-246
chr1	229476813	229479105	EZH2_Peak_7598	CCSAP	305
chr1	229643042	229644805	EZH2_Peak_9543	NUP133	164
chr1	229693610	229695840	EZH2_Peak_4521	ABCB10	-283
chr1	229760749	229762775	EZH2_Peak_1624	TAF5L	32
chr1	230202282	230204122	EZH2_Peak_8308	GALNT2	-247
chr1	230778157	230779036	EZH2_Peak_11577	COG2	-40
chr1	231003538	231004962	EZH2_Peak_12005	C1orf198	149
chr1	231113547	231114659	EZH2_Peak_8449	TTC13	481
chr1	231174751	231176501	EZH2_Peak_7427	FAM89A	366
chr1	231376302	231378071	EZH2_Peak_12525	GNPAT	-232
chr1	231472793	231475019	EZH2_Peak_6078	SPRTN	95
chr1	231663589	231665276	EZH2_Peak_8344	TSNAX-DISC1	-34
chr1	233085851	233086953	EZH2_Peak_9134	NTPCR	-17
chr1	233430474	233431731	EZH2_Peak_8952	PCNX2	356
chr1	233463419	233465013	EZH2_Peak_7740	RP5-862P8.2	-703
chr1	233748986	233751492	EZH2_Peak_5485	KCNK1	-490
chr1	234039790	234041468	EZH2_Peak_8338	SLC35F3	49
chr1	234508112	234510146	EZH2_Peak_1875	COA6	72
chr1	234613751	234614920	EZH2_Peak_5523	TARBP1	514
chr1	234743167	234749290	EZH2_Peak_40	IRF2BP2	-958
chr1	235290341	235292950	EZH2_Peak_5218	TOMM20	606
chr1	235323282	235325400	EZH2_Peak_10505	RBM34	431
chr1	235489760	235491587	EZH2_Peak_1482	GGPS1	-10
chr1	235491783	235494167	EZH2_Peak_9526	RP11-293G6.1	-1088
chr1	235530734	235532245	EZH2_Peak_12389	TBCE	-746
chr1	235666411	235667818	EZH2_Peak_4840	B3GALNT2	608
chr1	235667933	235669924	EZH2_Peak_2847	B3GALNT2	-1148
chr1	235812582	235813868	EZH2_Peak_11585	GNG4	68
chr1	236029533	236031348	EZH2_Peak_10487	LYST	-216
chr1	236305260	236306588	EZH2_Peak_10588	GPR137B	-93
chr1	236444682	236445295	EZH2_Peak_12079	ERO1B	296
chr1	236686681	236688438	EZH2_Peak_11601	LGALS8	-236
chr1	236766485	236768704	EZH2_Peak_10506	HEATR1	194
chr1	236958378	236959356	EZH2_Peak_9081	MTR	-258
chr1	241682359	241683118	EZH2_Peak_7604	FH	322
chr1	241802723	241803695	EZH2_Peak_8832	CHML	347
chr1	242010583	242012718	EZH2_Peak_6293	EXO1	-170
chr1	243417071	243419194	EZH2_Peak_3700	CEP170	220
chr1	243419298	243420537	EZH2_Peak_10678	SDCCAG8	-560
chr1	244613917	244615333	EZH2_Peak_3363	ADSS	811
chr1	244815622	244817764	EZH2_Peak_6186	DESI2	-289
chr1	244995896	245001273	EZH2_Peak_353	COX20	38
chr1	245025727	245028767	EZH2_Peak_429	HNRNPU	549
chr1	245132782	245135997	EZH2_Peak_1647	EFCAB2	-762
chr1	246669992	246670591	EZH2_Peak_14400	SMYD3	268
chr1	246728763	246729527	EZH2_Peak_11288	TFB2M	481
chr1	246729730	246730768	EZH2_Peak_8268	CNST	-434
chr1	247093508	247096023	EZH2_Peak_2054	AHCTF1	-40
chr1	247170466	247171320	EZH2_Peak_11451	ZNF695	465
chr1	247240886	247242589	EZH2_Peak_8838	ZNF670	320
chr1	247266734	247267710	EZH2_Peak_10594	ZNF669	358
chr1	247493541	247496219	EZH2_Peak_2973	ZNF496	165
chr1	249118924	249121840	EZH2_Peak_4336	SH3BP5L	450
chr1	249131633	249133940	EZH2_Peak_1265	ZNF672	-308
chr1	249151427	249154211	EZH2_Peak_3500	ZNF692	240
chr1	249199824	249201515	EZH2_Peak_11712	PGBD2	-228
chr10	180346	182475	EZH2_Peak_1596	ZMYND11	12
chr10	734730	736261	EZH2_Peak_11031	DIP2C	112
chr10	975807	978757	EZH2_Peak_625	LARP4B	363
chr10	1033337	1035676	EZH2_Peak_4394	GTPBP4	-548
chr10	1094265	1096413	EZH2_Peak_6968	WDR37	138
chr10	1101393	1103584	EZH2_Peak_1660	WDR37	-146
chr10	3109172	3112437	EZH2_Peak_2286	PFKP	14
chr10	3213559	3214991	EZH2_Peak_7368	PITRM1	724
chr10	3821417	3827536	EZH2_Peak_1519	KLF6	2908
chr10	3827642	3829566	EZH2_Peak_32	KLF6	-1131
chr10	4868350	4869190	EZH2_Peak_14273	AKR1E2	-283
chr10	5454444	5455599	EZH2_Peak_7203	NET1	-508
chr10	5707921	5708720	EZH2_Peak_7210	ASB13	220
chr10	5726704	5728087	EZH2_Peak_4343	FAM208B	-596
chr10	5854273	5856483	EZH2_Peak_1286	GDI2	-4
chr10	5930585	5931925	EZH2_Peak_5488	ANKRD16	579
chr10	5932084	5933207	EZH2_Peak_2918	FBXO18	-452
chr10	6018184	6020373	EZH2_Peak_3772	IL15RA	176
chr10	6130896	6132081	EZH2_Peak_1119	RBM17	-180
chr10	6186258	6187969	EZH2_Peak_5186	PFKFB3	-218
chr10	6244808	6246356	EZH2_Peak_8717	PFKFB3	-688
chr10	7829139	7831384	EZH2_Peak_3848	ATP5C1	-122
chr10	11652310	11654132	EZH2_Peak_2789	USP6NL	532
chr10	11864653	11866290	EZH2_Peak_2003	PROSER2	-76
chr10	12083228	12085990	EZH2_Peak_1547	UPF2	224
chr10	12110068	12110695	EZH2_Peak_14993	DHTKD1	588
chr10	12110924	12111514	EZH2_Peak_6322	DHTKD1	-249
chr10	12171051	12172365	EZH2_Peak_6397	SEC61A2	-9
chr10	12235664	12239878	EZH2_Peak_5070	NUDT5	50
chr10	12390801	12392446	EZH2_Peak_12024	CAMK1D	108
chr10	13141031	13142719	EZH2_Peak_11986	CCDC3	-223
chr10	13203528	13204313	EZH2_Peak_13114	MCM10	-342
chr10	13341276	13342872	EZH2_Peak_3044	PHYH	27
chr10	13343180	13344976	EZH2_Peak_8336	PHYH	334
chr10	13388686	13391888	EZH2_Peak_616	SEPHS1	-7
chr10	13628956	13629723	EZH2_Peak_14683	PRPF18	-414
chr10	14645608	14646873	EZH2_Peak_7852	FAM107B	148
chr10	14879547	14880081	EZH2_Peak_9334	RP11-398C13.8	344
chr10	14880183	14881919	EZH2_Peak_4739	CDNF	-477
chr10	14919618	14922260	EZH2_Peak_3753	SUV39H2	-41
chr10	14995353	14997182	EZH2_Peak_6798	DCLRE1C	164
chr10	15000745	15003108	EZH2_Peak_5468	MEIG1	-490
chr10	15138897	15140826	EZH2_Peak_1473	RPP38	-482
chr10	15209731	15210788	EZH2_Peak_8446	NMT2	368
chr10	15412340	15413669	EZH2_Peak_7079	FAM171A1	54
chr10	15901545	15903193	EZH2_Peak_13741	FAM188A	150
chr10	16478918	16480487	EZH2_Peak_9112	PTER	-720
chr10	17242357	17244114	EZH2_Peak_6193	TRDMT1	420
chr10	17271937	17272860	EZH2_Peak_14892	VIM	-1122
chr10	17495343	17497212	EZH2_Peak_7444	ST8SIA6	52
chr10	17658289	17661044	EZH2_Peak_2356	HACD1	-290
chr10	17685315	17687318	EZH2_Peak_7098	STAM	-194
chr10	18939865	18941211	EZH2_Peak_14504	NSUN6	13
chr10	18947253	18949939	EZH2_Peak_4195	ARL5B	-263
chr10	21462049	21464911	EZH2_Peak_9499	NEBL	-364
chr10	21784484	21786604	EZH2_Peak_3559	CASC10	647
chr10	21814204	21819631	EZH2_Peak_755	SKIDA1	-2306
chr10	21821115	21824505	EZH2_Peak_2160	MLLT10	283
chr10	22291442	22293380	EZH2_Peak_8530	DNAJC1	243
chr10	22604577	22606115	EZH2_Peak_8869	COMMD3-BMI1	-9
chr10	22609237	22610981	EZH2_Peak_5547	BMI1	30
chr10	23002051	23004040	EZH2_Peak_5719	PIP4K2A	-8
chr10	23384021	23385364	EZH2_Peak_5137	MSRB2	-258
chr10	23727993	23729220	EZH2_Peak_9754	OTUD1	-220
chr10	25011318	25013639	EZH2_Peak_839	ARHGAP21	118
chr10	25305463	25306710	EZH2_Peak_8009	THNSL1	-500
chr10	26985501	26987931	EZH2_Peak_2199	PDSS1	-129
chr10	27148381	27149962	EZH2_Peak_3883	ABI1	620
chr10	27388505	27389854	EZH2_Peak_7667	ANKRD26	242
chr10	27442360	27446253	EZH2_Peak_3645	MASTL	-8
chr10	27528546	27533188	EZH2_Peak_5185	ACBD5	150
chr10	27793205	27794290	EZH2_Peak_10359	RAB18	-450
chr10	28030436	28034466	EZH2_Peak_3378	MKX	2327
chr10	28286926	28288624	EZH2_Peak_7140	ARMC4	202
chr10	28820464	28823912	EZH2_Peak_878	WAC	53
chr10	28966447	28967357	EZH2_Peak_11996	BAMBI	-632
chr10	30023922	30025939	EZH2_Peak_2400	SVIL	-198
chr10	30347670	30348670	EZH2_Peak_9928	KIAA1462	283
chr10	30636529	30638904	EZH2_Peak_6409	MTPAP	532
chr10	30721389	30723955	EZH2_Peak_4434	MAP3K8	193
chr10	31319869	31321980	EZH2_Peak_4431	ZNF438	-58
chr10	31606921	31609305	EZH2_Peak_3999	ZEB1	-13
chr10	32215702	32221897	EZH2_Peak_658	ARHGAP12	-996
chr10	32343825	32346127	EZH2_Peak_918	KIF5B	383
chr10	32635295	32636748	EZH2_Peak_309	EPC1	92
chr10	32666416	32669140	EZH2_Peak_12782	EPC1	-52
chr10	32734465	32736827	EZH2_Peak_4460	CCDC7	-579
chr10	33243784	33248795	EZH2_Peak_206	ITGB1	532
chr10	35102980	35104828	EZH2_Peak_1293	PARD3	345
chr10	35378618	35380118	EZH2_Peak_1622	CUL2	-74
chr10	35414704	35417824	EZH2_Peak_514	CREM	87
chr10	35624075	35626704	EZH2_Peak_2511	CCNY	412
chr10	38145927	38147343	EZH2_Peak_1239	ZNF248	-71
chr10	38264925	38265579	EZH2_Peak_5344	ZNF25	309
chr10	38299076	38301088	EZH2_Peak_3434	ZNF33A	-469
chr10	38383240	38384736	EZH2_Peak_8664	RP11-508N22.2	-693
chr10	43132471	43134961	EZH2_Peak_2276	ZNF33B	276
chr10	43277336	43279203	EZH2_Peak_6950	BMS1	-22
chr10	43632739	43634605	EZH2_Peak_6454	CSGALNACT2	261
chr10	43890379	43895255	EZH2_Peak_1679	HNRNPF	-23
chr10	43895357	43906524	EZH2_Peak_2507	HNRNPF	2326
chr10	43930771	43932964	EZH2_Peak_2607	ZNF487	706
chr10	44101885	44102441	EZH2_Peak_11797	ZNF485	-290
chr10	44143662	44144323	EZH2_Peak_14076	ZNF32	160
chr10	45454461	45455107	EZH2_Peak_14192	RASSF4	455
chr10	45473488	45474877	EZH2_Peak_14616	C10orf10	76
chr10	45496025	45497156	EZH2_Peak_5986	ZNF22	-668
chr10	46089737	46090387	EZH2_Peak_11404	MARC8	292
chr10	46167355	46168866	EZH2_Peak_7381	ZFAND4	70
chr10	46222253	46223057	EZH2_Peak_12953	WASHC2C	-8
chr10	48354397	48355499	EZH2_Peak_6834	ZNF488	140
chr10	49514549	49516012	EZH2_Peak_2066	MAPK8	-548
chr10	50746071	50747231	EZH2_Peak_9163	ERCC6	421
chr10	50969867	50970461	EZH2_Peak_8795	OGDHL	205
chr10	51564578	51567006	EZH2_Peak_9095	NCOA4	-563
chr10	52382523	52385975	EZH2_Peak_2612	SGMS1	-506
chr10	52498971	52500389	EZH2_Peak_10354	ASAH2B	15
chr10	53458292	53460482	EZH2_Peak_9085	CSTF2T	-36
chr10	54071151	54078868	EZH2_Peak_2723	DKK1	-954
chr10	58120093	58121086	EZH2_Peak_14036	ZWINT	438
chr10	60026883	60027782	EZH2_Peak_10401	IPMK	362
chr10	60028920	60030085	EZH2_Peak_8067	CISD1	-686
chr10	60094675	60095659	EZH2_Peak_8776	UBE2D1	-429
chr10	60144414	60145924	EZH2_Peak_7445	TFAM	24
chr10	61468494	61469961	EZH2_Peak_11609	SLC16A9	610
chr10	61665042	61668610	EZH2_Peak_7061	CCDC6	-412
chr10	62537480	62539309	EZH2_Peak_1702	CDK1	-142
chr10	63658481	63662230	EZH2_Peak_2413	ARID5B	702
chr10	63662388	63664405	EZH2_Peak_8850	ARID5B	-1954
chr10	64027560	64029195	EZH2_Peak_14414	RTKN2	88
chr10	64563492	64566066	EZH2_Peak_1817	ADO	-163
chr10	64576004	64577816	EZH2_Peak_11139	EGR2	-795
chr10	64892977	64894547	EZH2_Peak_7054	NRBF2	-713
chr10	65024257	65029600	EZH2_Peak_10079	JMJD1C	1898
chr10	65224405	65227889	EZH2_Peak_6410	JMJD1C	-506
chr10	65279790	65282556	EZH2_Peak_909	REEP3	-51
chr10	69643664	69645518	EZH2_Peak_1095	SIRT1	-165
chr10	69833778	69835817	EZH2_Peak_4141	HERC4	242
chr10	70090658	70093711	EZH2_Peak_563	HNRNPH3	-306
chr10	70166111	70167518	EZH2_Peak_3805	RUFY2	132
chr10	70230786	70232117	EZH2_Peak_9415	DNA2	192
chr10	70286786	70288167	EZH2_Peak_7764	SLC25A16	-246
chr10	70319913	70320965	EZH2_Peak_12610	TET1	-27
chr10	70480024	70483138	EZH2_Peak_2302	CCAR1	-599
chr10	70586451	70587521	EZH2_Peak_14124	STOX1	311
chr10	70660458	70661999	EZH2_Peak_8889	DDX50	-184
chr10	70714514	70717686	EZH2_Peak_4497	DDX21	95
chr10	70748475	70749280	EZH2_Peak_7013	KIF1BP	-316
chr10	70882655	70885435	EZH2_Peak_2974	VPS26A	-138
chr10	70938920	70941112	EZH2_Peak_6519	SUPV3L1	-29
chr10	70977207	70979538	EZH2_Peak_12177	HKDC1	1686
chr10	70981025	70983326	EZH2_Peak_8563	HKDC1	-2118
chr10	71077438	71078452	EZH2_Peak_8447	HK1	654
chr10	71078639	71079509	EZH2_Peak_12807	HK1	-475
chr10	71168725	71169364	EZH2_Peak_14592	TACR2	-6
chr10	71209528	71212017	EZH2_Peak_12878	TSPAN15	456
chr10	71389632	71390951	EZH2_Peak_4935	C10orf35	-278
chr10	71812179	71814143	EZH2_Peak_3608	H2AFY2	-610
chr10	71890487	71893761	EZH2_Peak_6831	AIFM2	566
chr10	71905323	71907636	EZH2_Peak_7660	TYSND1	-68
chr10	71929264	71931237	EZH2_Peak_6351	SAR1A	28
chr10	71992013	71994139	EZH2_Peak_7218	PPA1	107
chr10	72141514	72142445	EZH2_Peak_13711	LRRC20	-310
chr10	72163771	72165030	EZH2_Peak_4750	EIF4EBP2	-266
chr10	72237644	72239996	EZH2_Peak_3149	PALD1	-244
chr10	72431662	72432995	EZH2_Peak_7040	ADAMTS14	230
chr10	72575186	72577084	EZH2_Peak_955	SGPL1	-410
chr10	72647072	72649219	EZH2_Peak_1964	PCBD1	396
chr10	72971825	72973369	EZH2_Peak_8370	UNC5B	86
chr10	73078974	73079958	EZH2_Peak_9355	SLC29A3	-428
chr10	73532242	73533370	EZH2_Peak_12458	VSIR	449
chr10	73609951	73612203	EZH2_Peak_1038	PSAP	5
chr10	73723674	73726225	EZH2_Peak_2686	CHST3	-828
chr10	73974765	73976796	EZH2_Peak_4868	ANAPC16	-24
chr10	74031222	74037983	EZH2_Peak_466	DDIT4	-926
chr10	74113653	74115472	EZH2_Peak_3308	DNAJB12	344
chr10	74385332	74386545	EZH2_Peak_12632	MICU1	10
chr10	74451402	74452761	EZH2_Peak_4344	MCU	-182
chr10	74855246	74857239	EZH2_Peak_6249	P4HA1	366
chr10	74870212	74872170	EZH2_Peak_12929	NUDT13	-904
chr10	74927143	74928691	EZH2_Peak_2272	FAM149B1	6
chr10	75005987	75008444	EZH2_Peak_6003	DNAJC9	1404
chr10	75010933	75013625	EZH2_Peak_3708	MRPS16	172
chr10	75172809	75174243	EZH2_Peak_4904	ANXA7	299
chr10	75254566	75256694	EZH2_Peak_2300	PPP3CB	124
chr10	75384470	75386575	EZH2_Peak_7300	USP54	-114
chr10	75502873	75505185	EZH2_Peak_6799	SEC24C	112
chr10	75531387	75534224	EZH2_Peak_2336	FUT11	-758
chr10	75540851	75542830	EZH2_Peak_3484	CHCHD1	-20
chr10	75544713	75546271	EZH2_Peak_8898	ZSWIM8	-73
chr10	75570095	75571658	EZH2_Peak_4467	NDST2	466
chr10	75633373	75634927	EZH2_Peak_9797	CAMK2G	69
chr10	75669937	75672205	EZH2_Peak_4572	PLAU	-157
chr10	75757228	75757605	EZH2_Peak_13294	VCL	454
chr10	75757758	75759606	EZH2_Peak_5915	VCL	-811
chr10	75909793	75911822	EZH2_Peak_6540	AP3M1	14
chr10	75935200	75937481	EZH2_Peak_8188	ADK	-94
chr10	76584702	76586005	EZH2_Peak_3673	KAT6B	-14
chr10	76586169	76587443	EZH2_Peak_1877	KAT6B	-407
chr10	76870376	76872348	EZH2_Peak_4005	SAMD8	30
chr10	76969515	76972496	EZH2_Peak_1413	VDAC2	-400
chr10	76994193	76995839	EZH2_Peak_4183	COMTD1	753
chr10	77159175	77164956	EZH2_Peak_2229	ZNF503	-402
chr10	79685429	79686995	EZH2_Peak_5982	DLG5	72
chr10	79788410	79790086	EZH2_Peak_8646	POLR3A	55
chr10	79792478	79793417	EZH2_Peak_10659	RPS24	542
chr10	79793562	79795189	EZH2_Peak_6272	RPS24	-756
chr10	80826484	80830551	EZH2_Peak_4074	ZMIZ1	274
chr10	81106508	81109043	EZH2_Peak_1010	PPIF	-542
chr10	81204181	81205472	EZH2_Peak_7770	ZCCHC24	556
chr10	81837677	81839736	EZH2_Peak_4864	TMEM254	-260
chr10	81961999	81968772	EZH2_Peak_745	ANXA11	-58
chr10	82212998	82215693	EZH2_Peak_3588	TSPAN14	-236
chr10	85898351	85900813	EZH2_Peak_5292	GHITM	-387
chr10	86088283	86089123	EZH2_Peak_4730	CCSER2	-285
chr10	88125641	88127009	EZH2_Peak_9632	GRID1	-90
chr10	88280183	88282451	EZH2_Peak_1445	WAPL	208
chr10	88514683	88517777	EZH2_Peak_2943	BMPR1A	176
chr10	88717880	88722052	EZH2_Peak_4749	SNCG	-1554
chr10	88725573	88732831	EZH2_Peak_1059	ADIRF	-1254
chr10	88779358	88780345	EZH2_Peak_12820	FAM25A	210
chr10	88853609	88856414	EZH2_Peak_762	FAM35A	-60
chr10	89577155	89578733	EZH2_Peak_7026	ATAD1	-27
chr10	89621571	89624847	EZH2_Peak_1619	KLLN	-15
chr10	90639338	90643326	EZH2_Peak_6595	STAMBPL1	-1842
chr10	90749878	90751772	EZH2_Peak_5062	FAS	-192
chr10	91011085	91011635	EZH2_Peak_14596	LIPA	436
chr10	91173996	91175377	EZH2_Peak_7501	IFIT5	-344
chr10	91403842	91405585	EZH2_Peak_3180	PANK1	616
chr10	91460333	91461219	EZH2_Peak_12097	KIF20B	590
chr10	91461331	91462440	EZH2_Peak_9291	KIF20B	-512
chr10	92615416	92621142	EZH2_Peak_916	HTR7	-824
chr10	92631404	92632489	EZH2_Peak_12581	RPP30	-238
chr10	92922005	92923760	EZH2_Peak_7292	PCGF5	-114
chr10	93169411	93170766	EZH2_Peak_8211	HECTD2	12
chr10	93557169	93559765	EZH2_Peak_3593	TNKS2	-399
chr10	93682683	93684840	EZH2_Peak_3950	BTAF1	-236
chr10	94049793	94052331	EZH2_Peak_3198	MARC5	-143
chr10	94332775	94334850	EZH2_Peak_1983	IDE	20
chr10	94350000	94354412	EZH2_Peak_3538	KIF11	836
chr10	94448877	94450720	EZH2_Peak_4689	HHEX	-92
chr10	94607951	94609622	EZH2_Peak_3242	EXOC6	-510
chr10	95217407	95243276	EZH2_Peak_5894	MYOF	11610
chr10	95255378	95258202	EZH2_Peak_7416	CEP55	-402
chr10	95461264	95462974	EZH2_Peak_11343	FRA10AC1	210
chr10	95653207	95654511	EZH2_Peak_10809	SLC35G1	-130
chr10	96121801	96123125	EZH2_Peak_10521	NOC3L	233
chr10	96162209	96164211	EZH2_Peak_5305	TBC1D12	-950
chr10	96304230	96306596	EZH2_Peak_10337	HELLS	159
chr10	97049899	97051155	EZH2_Peak_11906	PDLIM1	254
chr10	97415520	97417050	EZH2_Peak_9500	ALDH18A1	178
chr10	97452637	97453727	EZH2_Peak_12880	TCTN3	474
chr10	97666697	97667941	EZH2_Peak_12405	CC2D2B	402
chr10	97802895	97804357	EZH2_Peak_9618	CCNJ	-287
chr10	97888573	97891442	EZH2_Peak_2967	ZNF518A	-196
chr10	98345695	98347984	EZH2_Peak_329	TM9SF3	-30
chr10	98590764	98593585	EZH2_Peak_1073	LCOR	-100
chr10	99050896	99052453	EZH2_Peak_2542	ARHGAP19-SLIT1	720
chr10	99078288	99079778	EZH2_Peak_788	FRAT1	-10
chr10	99093836	99095394	EZH2_Peak_1368	FRAT2	-149
chr10	99159521	99161033	EZH2_Peak_14037	RRP12	763
chr10	99184982	99188803	EZH2_Peak_2758	PGAM1	-976
chr10	99205028	99206747	EZH2_Peak_9121	ZDHHC16	0
chr10	99257054	99259574	EZH2_Peak_5202	MMS19	52
chr10	99392471	99393907	EZH2_Peak_8288	MORN4	48
chr10	99400441	99401336	EZH2_Peak_7590	PI4K2A	-446
chr10	99445157	99447019	EZH2_Peak_7990	AVPI1	992
chr10	99472890	99475131	EZH2_Peak_1303	MARVELD1	-530
chr10	99496190	99497867	EZH2_Peak_6969	ZFYVE27	-132
chr10	99609059	99610025	EZH2_Peak_14668	GOLGA7B	453
chr10	99893919	99895576	EZH2_Peak_7422	R3HCC1L	-320
chr10	100027490	100029960	EZH2_Peak_9778	LOXL4	-718
chr10	100173981	100175263	EZH2_Peak_8247	PYROXD2	319
chr10	100205092	100207115	EZH2_Peak_5442	HPS1	564
chr10	101188891	101191891	EZH2_Peak_1287	GOT1	-41
chr10	101379192	101380353	EZH2_Peak_6210	SLC25A28	348
chr10	101380472	101382335	EZH2_Peak_1047	SLC25A28	-1282
chr10	101418511	101419065	EZH2_Peak_14163	ENTPD7	474
chr10	101419197	101419882	EZH2_Peak_10335	ENTPD7	-278
chr10	101490838	101493731	EZH2_Peak_1733	CUTC	-308
chr10	101534292	101546495	EZH2_Peak_8325	ABCC2	2094
chr10	101689813	101692328	EZH2_Peak_13442	DNMBP	-318
chr10	101762622	101770184	EZH2_Peak_718	DNMBP	3273
chr10	101944415	101947181	EZH2_Peak_2525	ERLIN1	-8
chr10	101988047	101990003	EZH2_Peak_7643	CHUK	351
chr10	102026189	102028118	EZH2_Peak_12205	CWF19L1	276
chr10	102044996	102046942	EZH2_Peak_4307	BLOC1S2	145
chr10	102105772	102108499	EZH2_Peak_1333	SCD	-256
chr10	102288517	102290366	EZH2_Peak_3449	NDUFB8	180
chr10	102295151	102296629	EZH2_Peak_10431	HIF1AN	-275
chr10	102504456	102505843	EZH2_Peak_11949	PAX2	318
chr10	102671773	102673981	EZH2_Peak_1536	SLF2	-125
chr10	102746373	102748544	EZH2_Peak_4584	TWNK	-152
chr10	102754883	102760798	EZH2_Peak_216	LZTS2	-1012
chr10	102790363	102793380	EZH2_Peak_4440	SFXN3	-876
chr10	102818763	102823053	EZH2_Peak_87	KAZALD1	689
chr10	103113771	103114813	EZH2_Peak_4324	BTRC	-429
chr10	103347032	103348596	EZH2_Peak_4432	POLL	69
chr10	103453344	103455315	EZH2_Peak_689	FBXW4	686
chr10	103541663	103543841	EZH2_Peak_6175	NPM3	418
chr10	103576788	103578323	EZH2_Peak_1568	MGEA5	620
chr10	103578444	103579716	EZH2_Peak_10041	MGEA5	-858
chr10	103598863	103600579	EZH2_Peak_10358	KCNIP2	-92
chr10	103812999	103818501	EZH2_Peak_418	C10orf76	200
chr10	103824536	103826346	EZH2_Peak_5335	HPS6	-295
chr10	103873247	103875523	EZH2_Peak_2255	LDB1	318
chr10	103876848	103880897	EZH2_Peak_5047	LDB1	1338
chr10	103891511	103894841	EZH2_Peak_709	PPRC1	-390
chr10	103909138	103911816	EZH2_Peak_13212	NOLC1	1455
chr10	103912036	103913684	EZH2_Peak_5308	NOLC1	-700
chr10	103989682	103991968	EZH2_Peak_3301	PITX3	1015
chr10	104005220	104006354	EZH2_Peak_7692	GBF1	-499
chr10	104153281	104156635	EZH2_Peak_5081	NFKB2	504
chr10	104179494	104183078	EZH2_Peak_2002	PSD	-1595
chr10	104190991	104192474	EZH2_Peak_2207	CUEDC2	686
chr10	104208900	104213912	EZH2_Peak_691	C10orf95	-106
chr10	104221122	104222043	EZH2_Peak_10442	MFSD13A	-414
chr10	104262034	104262788	EZH2_Peak_5259	ACTR1A	24
chr10	104263676	104264653	EZH2_Peak_2706	SUFU	-330
chr10	104401282	104406968	EZH2_Peak_237	TRIM8	126
chr10	104473200	104474143	EZH2_Peak_9223	ARL3	492
chr10	104474377	104475327	EZH2_Peak_11762	SFXN2	-556
chr10	104503609	104504655	EZH2_Peak_4623	WBP1L	-406
chr10	104613465	104614672	EZH2_Peak_6600	BORCS7-ASMT	-40
chr10	104676754	104678961	EZH2_Peak_7807	CNNM2	192
chr10	104951783	104953682	EZH2_Peak_738	NT5C2	322
chr10	105109434	105111806	EZH2_Peak_3162	PCGF6	216
chr10	105126594	105128418	EZH2_Peak_2166	TAF5	217
chr10	105154331	105157503	EZH2_Peak_2608	USMG5	-86
chr10	105210006	105212652	EZH2_Peak_2876	CALHM2	746
chr10	105675431	105678068	EZH2_Peak_2611	OBFC1	678
chr10	105678272	105679309	EZH2_Peak_14827	OBFC1	-828
chr10	105725722	105728365	EZH2_Peak_79	SLK	-86
chr10	105875951	105881622	EZH2_Peak_2256	SFR1	3028
chr10	105881846	105883259	EZH2_Peak_4163	SFR1	-630
chr10	105991425	105992117	EZH2_Peak_10170	CFAP43	292
chr10	106014098	106016364	EZH2_Peak_472	GSTO1	-739
chr10	106027769	106028812	EZH2_Peak_8155	GSTO2	340
chr10	106028927	106029686	EZH2_Peak_11085	GSTO2	-368
chr10	106034233	106035970	EZH2_Peak_6014	GSTO2	-182
chr10	106087873	106092045	EZH2_Peak_5502	ITPRIP	-1277
chr10	106097019	106099837	EZH2_Peak_3108	ITPRIP	-266
chr10	111682472	111684033	EZH2_Peak_3647	XPNPEP1	16
chr10	111767076	111769076	EZH2_Peak_5689	ADD3	-355
chr10	111967357	111970954	EZH2_Peak_9825	MXI1	832
chr10	111985215	111987386	EZH2_Peak_2901	MXI1	-460
chr10	112063287	112066642	EZH2_Peak_1903	SMNDC1	-256
chr10	112255317	112262306	EZH2_Peak_759	DUSP5	-1216
chr10	112326213	112328505	EZH2_Peak_1438	SMC3	89
chr10	112630902	112632714	EZH2_Peak_2650	PDCD4	-244
chr10	112677590	112679098	EZH2_Peak_1700	BBIP1	350
chr10	112679225	112680284	EZH2_Peak_3485	SHOC2	-450
chr10	113942933	113944116	EZH2_Peak_12046	GPAM	-4
chr10	114132080	114156578	EZH2_Peak_1463	ACSL5	-8373
chr10	114205760	114208342	EZH2_Peak_5821	VTI1A	-36
chr10	114709201	114709887	EZH2_Peak_7806	TCF7L2	464
chr10	114710004	114718873	EZH2_Peak_595	TCF7L2	-3924
chr10	115438404	115440867	EZH2_Peak_1734	CASP7	0
chr10	115613368	115616033	EZH2_Peak_2001	NHLRC2	-282
chr10	115802973	115803909	EZH2_Peak_10261	ADRB1	373
chr10	115933249	115934013	EZH2_Peak_7788	CCDC186	330
chr10	116285759	116286956	EZH2_Peak_14386	ABLIM1	232
chr10	116581134	116582802	EZH2_Peak_3674	FAM160B1	-440
chr10	116697931	116698827	EZH2_Peak_6861	TRUB1	-428
chr10	118501169	118503029	EZH2_Peak_4274	HSPA12A	-14
chr10	118608256	118609948	EZH2_Peak_8243	ENO4	-80
chr10	118763458	118767315	EZH2_Peak_1546	SHTN1	-298
chr10	119133471	119135683	EZH2_Peak_3144	PDZD8	401
chr10	119805114	119807171	EZH2_Peak_677	RAB11FIP2	-28
chr10	120101130	120102111	EZH2_Peak_4987	FAM204A	212
chr10	120513451	120515384	EZH2_Peak_1786	CACUL1	340
chr10	120788971	120790330	EZH2_Peak_13008	NANOS1	-424
chr10	120835402	120841876	EZH2_Peak_239	EIF3A	1677
chr10	120863587	120864598	EZH2_Peak_6486	FAM45A	-464
chr10	120924461	120926770	EZH2_Peak_3698	SFXN4	-436
chr10	120936911	120939006	EZH2_Peak_3418	PRDX3	386
chr10	120966231	120967447	EZH2_Peak_2440	GRK5	261
chr10	121301492	121303183	EZH2_Peak_1217	RGS10	-118
chr10	121354640	121357424	EZH2_Peak_1390	TIAL1	-10
chr10	121410263	121412626	EZH2_Peak_730	BAG3	-564
chr10	121484636	121485370	EZH2_Peak_6434	INPP5F	605
chr10	121485521	121486232	EZH2_Peak_13474	INPP5F	-204
chr10	121630889	121633132	EZH2_Peak_410	MCMBP	256
chr10	121651079	121653401	EZH2_Peak_3366	SEC23IP	-18
chr10	122610205	122611710	EZH2_Peak_9352	WDR11	-272
chr10	123357357	123358430	EZH2_Peak_11092	FGFR2	24
chr10	123686242	123688720	EZH2_Peak_376	ATE1	70
chr10	123733757	123735147	EZH2_Peak_1957	NSMCE4A	257
chr10	123871535	123873684	EZH2_Peak_4441	TACC2	-56
chr10	124134139	124135294	EZH2_Peak_596	PLEKHA1	-442
chr10	124638845	124639921	EZH2_Peak_13831	FAM24B	-262
chr10	124712960	124713853	EZH2_Peak_5690	C10orf88	512
chr10	124739477	124740254	EZH2_Peak_3450	PSTK	128
chr10	124767549	124769159	EZH2_Peak_7853	IKZF5	-21
chr10	124913795	124915330	EZH2_Peak_168	BUB3	-632
chr10	125851203	125854059	EZH2_Peak_1566	CHST15	492
chr10	126106170	126108247	EZH2_Peak_5892	OAT	296
chr10	126149887	126150988	EZH2_Peak_3268	LHPP	-26
chr10	126431760	126433644	EZH2_Peak_7053	FAM53B	-83
chr10	126479302	126481883	EZH2_Peak_384	METTL10	-154
chr10	126489595	126491022	EZH2_Peak_3131	FAM175B	44
chr10	126846539	126851217	EZH2_Peak_11	CTBP2	190
chr10	127407223	127408118	EZH2_Peak_4984	EDRF1	474
chr10	127408232	127409500	EZH2_Peak_5275	EDRF1	-595
chr10	127510935	127513736	EZH2_Peak_2111	BCCIP	-222
chr10	127583875	127585118	EZH2_Peak_3963	FANK1	610
chr10	128593031	128595149	EZH2_Peak_1046	DOCK1	-66
chr10	129704958	129706125	EZH2_Peak_10032	PTPRE	-218
chr10	129922524	129925383	EZH2_Peak_104	MKI67	514
chr10	131908226	131909406	EZH2_Peak_11341	RP11-500G10.1	265
chr10	131909535	131910423	EZH2_Peak_13256	RP11-500G10.1	-898
chr10	131933912	131935737	EZH2_Peak_7178	GLRX3	-162
chr10	133794753	133795439	EZH2_Peak_10619	BNIP3	421
chr10	134143180	134145567	EZH2_Peak_7631	STK32C	968
chr10	134145689	134146346	EZH2_Peak_11494	LRRC27	-236
chr10	134209033	134211644	EZH2_Peak_1846	PWWP2B	332
chr10	134350271	134350833	EZH2_Peak_10701	INPP5A	771
chr10	134351252	134351980	EZH2_Peak_10078	INPP5A	-264
chr10	134755700	134756556	EZH2_Peak_12141	CFAP46	-39
chr10	134973448	134974385	EZH2_Peak_10857	KNDC1	34
chr10	135121424	135122727	EZH2_Peak_5472	ZNF511	-98
chr10	135170251	135171614	EZH2_Peak_7500	FUOM	308
chr10	135186153	135187460	EZH2_Peak_5473	ECHS1	386
chr10	135207596	135208694	EZH2_Peak_10317	MTG1	-471
chr11	206007	209659	EZH2_Peak_3006	RIC8A	-323
chr11	235359	238016	EZH2_Peak_5094	PSMD13	-142
chr11	288460	290051	EZH2_Peak_1461	ATHL1	-84
chr11	307982	309367	EZH2_Peak_14901	IFITM2	-458
chr11	319075	321495	EZH2_Peak_9247	IFITM3	765
chr11	369003	370576	EZH2_Peak_10127	B4GALNT4	14
chr11	392302	396420	EZH2_Peak_893	PKP3	-145
chr11	416452	418095	EZH2_Peak_6780	SIGIRR	52
chr11	441386	442708	EZH2_Peak_9473	ANO9	-36
chr11	447738	452178	EZH2_Peak_5761	PTDSS2	321
chr11	505316	508036	EZH2_Peak_1830	RNH1	109
chr11	533910	538458	EZH2_Peak_1296	HRAS	-634
chr11	559268	562055	EZH2_Peak_5400	LMNTD2	118
chr11	575075	575858	EZH2_Peak_12329	PHRF1	1018
chr11	576085	578171	EZH2_Peak_2409	PHRF1	-608
chr11	614907	616724	EZH2_Peak_6320	IRF7	-88
chr11	694119	697006	EZH2_Peak_1141	TMEM80	28
chr11	704168	708652	EZH2_Peak_367	EPS8L2	218
chr11	746789	749101	EZH2_Peak_4899	TALDO1	-518
chr11	773454	778843	EZH2_Peak_1769	PDDC1	1322
chr11	794596	798899	EZH2_Peak_4751	SLC25A22	-484
chr11	803842	806928	EZH2_Peak_3775	PIDD1	-140
chr11	807193	812210	EZH2_Peak_1497	RPLP2	-56
chr11	818863	822218	EZH2_Peak_3649	PNPLA2	-1640
chr11	826435	828121	EZH2_Peak_6887	EFCAB4A	299
chr11	831817	836257	EZH2_Peak_1645	CD151	498
chr11	840278	845001	EZH2_Peak_2956	POLR2L	-94
chr11	909858	911839	EZH2_Peak_3635	CHID1	-14
chr11	925312	926989	EZH2_Peak_1441	AP2A2	-270
chr11	1329472	1332064	EZH2_Peak_7543	TOLLIP	81
chr11	1411094	1412191	EZH2_Peak_10363	BRSK2	-128
chr11	1592295	1594738	EZH2_Peak_1921	DUSP8	-366
chr11	1783912	1785886	EZH2_Peak_6761	CTSD	227
chr11	1854817	1856392	EZH2_Peak_11374	SYT8	68
chr11	1883778	1885872	EZH2_Peak_12388	LSP1	1569
chr11	1967831	1970322	EZH2_Peak_331	MRPL23	-504
chr11	2159700	2160989	EZH2_Peak_13403	IGF2	-140
chr11	2398461	2399914	EZH2_Peak_3053	CD81	-664
chr11	2419861	2421611	EZH2_Peak_6701	TSSC4	981
chr11	2421943	2423019	EZH2_Peak_6918	TSSC4	-624
chr11	2465843	2466940	EZH2_Peak_14291	KCNQ1	-172
chr11	2905027	2907125	EZH2_Peak_7954	CDKN1C	882
chr11	2911125	2914759	EZH2_Peak_1627	SLC22A18AS	-2282
chr11	2918832	2921236	EZH2_Peak_14274	SLC22A18	916
chr11	2922491	2926308	EZH2_Peak_4424	SLC22A18AS	320
chr11	2948971	2952162	EZH2_Peak_900	PHLDA2	84
chr11	3011674	3014515	EZH2_Peak_634	NAP1L4	512
chr11	3077309	3079333	EZH2_Peak_188	CARS	276
chr11	3146882	3148592	EZH2_Peak_10579	OSBPL5	101
chr11	3185573	3186974	EZH2_Peak_5016	OSBPL5	256
chr11	3399017	3401073	EZH2_Peak_3080	ZNF195	301
chr11	3817392	3820261	EZH2_Peak_1765	NUP98	-50
chr11	3829262	3830265	EZH2_Peak_10076	PGAP2	44
chr11	3861421	3863039	EZH2_Peak_4564	RHOG	-17
chr11	3875421	3877338	EZH2_Peak_5841	STIM1	552
chr11	4115083	4117411	EZH2_Peak_8395	RRM1	-209
chr11	4414369	4414985	EZH2_Peak_12216	TRIM21	249
chr11	4628857	4629447	EZH2_Peak_13803	TRIM68	337
chr11	5525960	5526920	EZH2_Peak_11293	HBE1	394
chr11	5705365	5706940	EZH2_Peak_14510	TRIM5	120
chr11	6254972	6255896	EZH2_Peak_13417	FAM160A2	412
chr11	6256358	6257193	EZH2_Peak_13509	CNGA4	-782
chr11	6340456	6343810	EZH2_Peak_4914	PRKCDBP	-256
chr11	6410449	6412059	EZH2_Peak_12190	SMPD1	406
chr11	6439774	6440764	EZH2_Peak_14672	APBB1	31
chr11	6494611	6495808	EZH2_Peak_13935	TRIM3	4
chr11	6501470	6503578	EZH2_Peak_9235	ARFIP2	18
chr11	6623819	6626136	EZH2_Peak_7958	ILK	-4
chr11	6632207	6634306	EZH2_Peak_2025	TAF10	642
chr11	6703576	6704616	EZH2_Peak_7376	MRPL17	536
chr11	6946651	6948987	EZH2_Peak_9611	ZNF215	-67
chr11	7534603	7535631	EZH2_Peak_11787	PPFIBP2	-117
chr11	7694325	7695480	EZH2_Peak_11959	CYB5R2	-170
chr11	8008802	8009665	EZH2_Peak_10584	EIF3F	-334
chr11	8702937	8708158	EZH2_Peak_778	RPL27A	258
chr11	8932175	8933664	EZH2_Peak_8020	AKIP1	-36
chr11	8985016	8987170	EZH2_Peak_6769	TMEM9B	-105
chr11	9285712	9287359	EZH2_Peak_3368	DENND5A	98
chr11	9335105	9336289	EZH2_Peak_1065	TMEM41B	417
chr11	9336464	9337515	EZH2_Peak_11406	TMEM41B	-662
chr11	9405165	9408192	EZH2_Peak_1235	IPO7	-368
chr11	9480631	9482325	EZH2_Peak_1499	ZNF143	590
chr11	9482501	9484350	EZH2_Peak_1423	ZNF143	-856
chr11	9593854	9597613	EZH2_Peak_1716	WEE1	500
chr11	9684907	9686415	EZH2_Peak_8376	SWAP70	-38
chr11	10314536	10316711	EZH2_Peak_1656	SBF2	130
chr11	10323935	10330122	EZH2_Peak_3823	ADM	-106
chr11	10471956	10472894	EZH2_Peak_7459	AMPD3	-198
chr11	10476516	10478107	EZH2_Peak_8445	AMPD3	420
chr11	10561300	10563841	EZH2_Peak_5006	RNF141	166
chr11	10672790	10674439	EZH2_Peak_13839	MRVI1	118
chr11	10674841	10681320	EZH2_Peak_9038	MRVI1	-4158
chr11	10771941	10773663	EZH2_Peak_6089	CTR9	-269
chr11	10828949	10831540	EZH2_Peak_829	EIF4G2	10
chr11	10877930	10881103	EZH2_Peak_4499	ZBED5	66
chr11	11862451	11865011	EZH2_Peak_2935	USP47	-119
chr11	12131392	12132650	EZH2_Peak_10134	MICAL2	116
chr11	12398724	12400483	EZH2_Peak_5347	PARVA	-872
chr11	12695074	12697705	EZH2_Peak_4799	TEAD1	-252
chr11	13299225	13300114	EZH2_Peak_9501	ARNTL	-282
chr11	13483277	13485308	EZH2_Peak_7238	BTBD10	534
chr11	13689470	13691347	EZH2_Peak_4929	FAR1	-192
chr11	14379320	14380752	EZH2_Peak_1533	RRAS2	-5
chr11	14520535	14522277	EZH2_Peak_4721	COPB1	-8
chr11	14540261	14542604	EZH2_Peak_4265	RP11-140L24.4	458
chr11	14664786	14666529	EZH2_Peak_12428	PDE3B	-282
chr11	14912234	14913929	EZH2_Peak_3530	CYP2R1	116
chr11	16759452	16761333	EZH2_Peak_6104	C11orf58	-188
chr11	17034962	17036526	EZH2_Peak_13921	PLEKHA7	215
chr11	17097618	17100800	EZH2_Peak_2090	RPS13	4
chr11	17297453	17299068	EZH2_Peak_6254	NUCB2	26
chr11	17410023	17411309	EZH2_Peak_8231	KCNJ11	212
chr11	17565249	17566249	EZH2_Peak_12540	USH1C	105
chr11	18033887	18035495	EZH2_Peak_11559	SERGEF	18
chr11	18127061	18127979	EZH2_Peak_10126	SAAL1	109
chr11	18343235	18344999	EZH2_Peak_3634	GTF2H1	-4
chr11	18415260	18417626	EZH2_Peak_3451	LDHA	-311
chr11	18417821	18418659	EZH2_Peak_10729	LDHA	-140
chr11	18547483	18549166	EZH2_Peak_4855	TSG101	174
chr11	18609107	18611097	EZH2_Peak_12049	UEVLD	126
chr11	18655081	18656896	EZH2_Peak_7044	SPTY2D1	52
chr11	19138304	19139431	EZH2_Peak_5730	ZDHHC13	-176
chr11	19261064	19262581	EZH2_Peak_14080	E2F8	676
chr11	19262706	19263832	EZH2_Peak_4628	E2F8	-102
chr11	19733544	19734274	EZH2_Peak_11164	NAV2	971
chr11	20384849	20386523	EZH2_Peak_1311	HTATIP2	0
chr11	20408163	20410246	EZH2_Peak_3321	PRMT3	56
chr11	22850563	22851453	EZH2_Peak_12655	SVIP	403
chr11	27527398	27529322	EZH2_Peak_6584	LIN7C	-40
chr11	27720021	27724168	EZH2_Peak_5127	BDNF	-60
chr11	27738991	27741540	EZH2_Peak_6650	BDNF	1028
chr11	28127976	28133288	EZH2_Peak_8182	METTL15	-732
chr11	30344605	30345586	EZH2_Peak_6891	ARL14EP	-498
chr11	31391366	31391939	EZH2_Peak_14132	DNAJC24	-266
chr11	32111935	32114078	EZH2_Peak_825	RCN1	-558
chr11	32604570	32607305	EZH2_Peak_5635	EIF3M	-558
chr11	32850890	32852150	EZH2_Peak_11044	PRRG4	-32
chr11	32913571	32916656	EZH2_Peak_1753	QSER1	-390
chr11	33037431	33037977	EZH2_Peak_13933	DEPDC7	5
chr11	33060225	33061962	EZH2_Peak_5699	TCP11L1	-132
chr11	33181833	33184372	EZH2_Peak_6353	CSTF3	-26
chr11	33277639	33280809	EZH2_Peak_590	HIPK3	-92
chr11	33756659	33758894	EZH2_Peak_4356	CD59	178
chr11	33795127	33796058	EZH2_Peak_13644	FBXO3	300
chr11	34072468	34076694	EZH2_Peak_455	CAPRIN1	-54
chr11	34126298	34128515	EZH2_Peak_8546	NAT10	-244
chr11	34379706	34381159	EZH2_Peak_14081	ABTB2	-878
chr11	34459883	34461397	EZH2_Peak_9259	CAT	-169
chr11	34936933	34939316	EZH2_Peak_2576	PDHX	-6
chr11	35159715	35166509	EZH2_Peak_1666	CD44	-2262
chr11	35639542	35641884	EZH2_Peak_6781	FJX1	-747
chr11	35683744	35684967	EZH2_Peak_7961	TRIM44	-4
chr11	35965245	35966622	EZH2_Peak_5623	LDLRAD3	-306
chr11	36531094	36532269	EZH2_Peak_8017	TRAF6	124
chr11	43333480	43334753	EZH2_Peak_9562	API5	-472
chr11	43379912	43381432	EZH2_Peak_3569	TTC17	-182
chr11	43702272	43703982	EZH2_Peak_5968	HSD17B12	-783
chr11	43901913	43903292	EZH2_Peak_12741	ALKBH3	-214
chr11	44087132	44089136	EZH2_Peak_4156	ACCS	-317
chr11	44117115	44118249	EZH2_Peak_9292	EXT2	64
chr11	44585964	44586893	EZH2_Peak_9948	CD82	712
chr11	44970708	44972705	EZH2_Peak_6951	TP53I11	4
chr11	45167619	45169624	EZH2_Peak_515	PRDM11	272
chr11	45825161	45827630	EZH2_Peak_3754	SLC35C1	-440
chr11	45869006	45869867	EZH2_Peak_11471	CRY2	-412
chr11	45938713	45940477	EZH2_Peak_7239	PEX16	11
chr11	45943217	45945283	EZH2_Peak_3460	GYLTL1B	-8
chr11	46141213	46144357	EZH2_Peak_5916	PHF21A	-56
chr11	46368899	46370634	EZH2_Peak_4772	DGKZ	-630
chr11	46400819	46406015	EZH2_Peak_1606	MDK	-115
chr11	46613637	46616225	EZH2_Peak_10364	AMBRA1	567
chr11	46638406	46640445	EZH2_Peak_5881	ATG13	-276
chr11	46721199	46723521	EZH2_Peak_4565	ZNF408	7
chr11	46866629	46868321	EZH2_Peak_1414	CKAP5	305
chr11	47197304	47199834	EZH2_Peak_4949	ARFGAP2	64
chr11	47206347	47209151	EZH2_Peak_3404	PACSIN3	209
chr11	47234636	47237948	EZH2_Peak_4155	DDB2	200
chr11	47269639	47271401	EZH2_Peak_7138	NR1H3	-14
chr11	47289919	47292585	EZH2_Peak_4645	MADD	-18
chr11	47428612	47431456	EZH2_Peak_3512	SLC39A13	100
chr11	47446794	47448126	EZH2_Peak_3790	PSMC3	357
chr11	47448271	47449351	EZH2_Peak_14482	PSMC3	-787
chr11	47572292	47575193	EZH2_Peak_2265	CELF1	926
chr11	47586490	47588748	EZH2_Peak_7490	PTPMT1	-467
chr11	47599864	47601514	EZH2_Peak_5008	NDUFS3	-64
chr11	47662601	47664982	EZH2_Peak_5638	MTCH2	384
chr11	47786575	47788969	EZH2_Peak_4157	FNBP4	1081
chr11	47789135	47790829	EZH2_Peak_2067	FNBP4	-1129
chr11	47869203	47870506	EZH2_Peak_6323	NUP160	164
chr11	48001638	48003872	EZH2_Peak_7998	PTPRJ	-624
chr11	57089146	57094259	EZH2_Peak_1130	TNKS1BP1	698
chr11	57102228	57104199	EZH2_Peak_2613	SSRP1	138
chr11	57193675	57195116	EZH2_Peak_12819	SLC43A3	22
chr11	57227833	57229172	EZH2_Peak_7819	RTN4RL2	-164
chr11	57297110	57298217	EZH2_Peak_7344	TIMM10	544
chr11	57334860	57335831	EZH2_Peak_11367	UBE2L6	-66
chr11	57433737	57437507	EZH2_Peak_1107	ZDHHC5	-255
chr11	57478389	57481762	EZH2_Peak_5951	TMX2-CTNND1	0
chr11	57508369	57510095	EZH2_Peak_5079	C11orf31	-189
chr11	57528350	57531168	EZH2_Peak_8219	CTNND1	-470
chr11	58344245	58348182	EZH2_Peak_185	ZFP91	370
chr11	58909682	58911199	EZH2_Peak_13690	FAM111A	-124
chr11	58911371	58913027	EZH2_Peak_10581	FAM111A	52
chr11	59382218	59383360	EZH2_Peak_2562	OSBP	828
chr11	59435326	59437473	EZH2_Peak_4098	PATL1	54
chr11	59522449	59524091	EZH2_Peak_2711	STX3	-346
chr11	59577226	59578823	EZH2_Peak_8682	MRPL16	320
chr11	60609499	60610661	EZH2_Peak_11929	CCDC86	-537
chr11	60672738	60674121	EZH2_Peak_4139	PRPF19	630
chr11	60681027	60682608	EZH2_Peak_11786	TMEM109	-472
chr11	60691206	60692842	EZH2_Peak_8028	TMEM132A	-72
chr11	60928242	60930462	EZH2_Peak_2422	VPS37C	-263
chr11	61099347	61101780	EZH2_Peak_3204	TKFC	118
chr11	61128479	61130945	EZH2_Peak_3716	CYB561A3	43
chr11	61159058	61160833	EZH2_Peak_9502	TMEM216	-82
chr11	61196398	61199392	EZH2_Peak_693	RP11-286N22.8	-274
chr11	61347836	61349076	EZH2_Peak_3078	SYT7	-112
chr11	61519672	61521228	EZH2_Peak_9435	MYRF	-330
chr11	61521361	61525389	EZH2_Peak_2248	MYRF	-515
chr11	61558582	61561874	EZH2_Peak_697	TMEM258	46
chr11	61581614	61585405	EZH2_Peak_2640	FADS1	110
chr11	61657424	61659188	EZH2_Peak_7143	FADS3	547
chr11	61684420	61685376	EZH2_Peak_8565	RAB3IL1	99
chr11	61716648	61718676	EZH2_Peak_6604	BEST1	-128
chr11	61730136	61737214	EZH2_Peak_1079	FTH1	963
chr11	61891403	61892663	EZH2_Peak_6301	INCENP	-564
chr11	62309684	62315726	EZH2_Peak_340	AHNAK	1563
chr11	62338876	62342500	EZH2_Peak_3755	EEF1G	757
chr11	62358170	62359083	EZH2_Peak_7553	RP11-864I4.1	376
chr11	62359226	62360262	EZH2_Peak_11515	TUT1	-95
chr11	62365626	62370253	EZH2_Peak_906	MTA2	808
chr11	62378207	62381445	EZH2_Peak_4676	EML3	170
chr11	62388208	62390862	EZH2_Peak_6131	B3GAT3	-79
chr11	62412639	62414192	EZH2_Peak_4402	GANAB	672
chr11	62419354	62421404	EZH2_Peak_7817	INTS5	395
chr11	62431339	62436158	EZH2_Peak_4961	METTL12	-968
chr11	62436860	62441091	EZH2_Peak_3468	LBHD1	36
chr11	62445730	62449690	EZH2_Peak_7456	UBXN1	-1121
chr11	62492605	62497668	EZH2_Peak_1189	HNRNPUL2-BSCL2	-280
chr11	62520754	62522407	EZH2_Peak_8807	ZBTB3	80
chr11	62528334	62528887	EZH2_Peak_14098	POLR2G	404
chr11	62529034	62529881	EZH2_Peak_12274	POLR2G	-442
chr11	62538203	62540064	EZH2_Peak_5860	TAF6L	-360
chr11	62553572	62557683	EZH2_Peak_1254	TMEM179B	-730
chr11	62557853	62560491	EZH2_Peak_4448	TMEM223	297
chr11	62571730	62573539	EZH2_Peak_4558	NXF1	278
chr11	62598250	62600628	EZH2_Peak_3342	STX5	74
chr11	62606124	62608884	EZH2_Peak_6737	WDR74	124
chr11	62609065	62610217	EZH2_Peak_11809	WDR74	-360
chr11	62620716	62626036	EZH2_Peak_3380	SLC3A2	197
chr11	62645745	62651997	EZH2_Peak_1638	SLC3A2	325
chr11	63437730	63439616	EZH2_Peak_4311	ATL3	411
chr11	63448241	63449946	EZH2_Peak_1693	RTN3	-50
chr11	63534845	63537154	EZH2_Peak_1099	C11orf95	114
chr11	63580453	63582551	EZH2_Peak_1856	C11orf84	-643
chr11	63605517	63607711	EZH2_Peak_2178	MARK2	-50
chr11	63684106	63688603	EZH2_Peak_5343	RCOR2	-2038
chr11	63704858	63706095	EZH2_Peak_14072	NAA40	990
chr11	63706370	63707366	EZH2_Peak_6307	NAA40	-149
chr11	63741193	63741839	EZH2_Peak_13934	COX8A	562
chr11	63742018	63743895	EZH2_Peak_3435	AP000721.4	-866
chr11	63753314	63755195	EZH2_Peak_2133	OTUB1	58
chr11	63931792	63934932	EZH2_Peak_3085	MACROD1	171
chr11	63952122	63953225	EZH2_Peak_4661	STIP1	70
chr11	63953574	63954608	EZH2_Peak_1312	STIP1	-395
chr11	63992602	63995485	EZH2_Peak_3643	NUDT22	-282
chr11	63997162	63998669	EZH2_Peak_7617	DNAJC4	122
chr11	64001023	64002967	EZH2_Peak_1213	VEGFB	14
chr11	64006720	64008919	EZH2_Peak_1880	FKBP2	656
chr11	64009020	64011360	EZH2_Peak_1256	FKBP2	-971
chr11	64012303	64015953	EZH2_Peak_1103	PPP1R14B	285
chr11	64018013	64021370	EZH2_Peak_4455	PLCB3	-646
chr11	64051581	64053997	EZH2_Peak_2322	GPR137	-61
chr11	64070563	64072698	EZH2_Peak_2869	ESRRA	1412
chr11	64072894	64075331	EZH2_Peak_1887	ESRRA	-414
chr11	64083641	64087578	EZH2_Peak_912	PRDX5	44
chr11	64122339	64127225	EZH2_Peak_4352	RPS6KA4	1837
chr11	64510093	64511141	EZH2_Peak_9318	RASGRP2	-208
chr11	64544077	64547824	EZH2_Peak_227	SF1	-10
chr11	64569635	64571953	EZH2_Peak_6498	MAP4K2	-81
chr11	64576852	64578108	EZH2_Peak_9206	MEN1	124
chr11	64608968	64615860	EZH2_Peak_1691	CDC42BPG	-373
chr11	64644199	64646080	EZH2_Peak_9048	EHD1	1052
chr11	64646255	64647200	EZH2_Peak_5902	EHD1	422
chr11	64683172	64684728	EZH2_Peak_10062	ATG2A	733
chr11	64685049	64686516	EZH2_Peak_12050	ATG2A	-1062
chr11	64691005	64693031	EZH2_Peak_5562	PPP2R5B	124
chr11	64780662	64782964	EZH2_Peak_1569	ARL2	-150
chr11	64794335	64796048	EZH2_Peak_6800	SNX15	-182
chr11	64806805	64810981	EZH2_Peak_8030	SAC3D1	-518
chr11	64850441	64852691	EZH2_Peak_4122	CDCA5	-47
chr11	64863181	64864635	EZH2_Peak_8212	VPS51	-186
chr11	64879329	64880791	EZH2_Peak_6380	TM7SF2	-705
chr11	64883792	64885237	EZH2_Peak_5293	ZNHIT2	666
chr11	64887893	64891104	EZH2_Peak_5903	FAU	30
chr11	64900069	64903180	EZH2_Peak_3905	SYVN1	276
chr11	64947658	64951933	EZH2_Peak_956	CAPN1	136
chr11	65028712	65030464	EZH2_Peak_9699	POLA2	-356
chr11	65081799	65085204	EZH2_Peak_2926	CDC42EP2	1010
chr11	65100767	65102752	EZH2_Peak_6048	DPF2	-422
chr11	65121841	65122764	EZH2_Peak_10025	TIGD3	-66
chr11	65148332	65151173	EZH2_Peak_5506	SLC25A45	92
chr11	65153414	65155296	EZH2_Peak_6358	FRMD8	-228
chr11	65292231	65293467	EZH2_Peak_3627	SCYL1	34
chr11	65322061	65329074	EZH2_Peak_1517	LTBP3	132
chr11	65336066	65339218	EZH2_Peak_9353	SSSCA1	258
chr11	65339508	65345787	EZH2_Peak_830	EHBP1L1	860
chr11	65380684	65382881	EZH2_Peak_4194	MAP3K11	-70
chr11	65383131	65384600	EZH2_Peak_1719	PCNX3	-622
chr11	65404244	65406854	EZH2_Peak_3313	SIPA1	18
chr11	65429035	65432000	EZH2_Peak_1787	RELA	44
chr11	65478373	65480876	EZH2_Peak_1074	KAT5	84
chr11	65486799	65488741	EZH2_Peak_8819	RNASEH2C	502
chr11	65546391	65549243	EZH2_Peak_351	AP5B1	456
chr11	65554378	65556376	EZH2_Peak_10271	OVOL1	-885
chr11	65558443	65561101	EZH2_Peak_10137	OVOL1	1407
chr11	65623829	65625780	EZH2_Peak_679	CFL1	-300
chr11	65625924	65630041	EZH2_Peak_2975	MUS81	-108
chr11	65640646	65641736	EZH2_Peak_10438	EFEMP2	-814
chr11	65655112	65668025	EZH2_Peak_33	CCDC85B	-3986
chr11	65668147	65673184	EZH2_Peak_7679	FOSL1	-2668
chr11	65676319	65686618	EZH2_Peak_1154	C11orf68	4362
chr11	65686764	65688522	EZH2_Peak_2485	DRAP1	-449
chr11	65728315	65730600	EZH2_Peak_4395	SART1	-298
chr11	65768433	65771212	EZH2_Peak_1737	BANF1	-124
chr11	65777763	65778775	EZH2_Peak_11466	CST6	1042
chr11	65778924	65784826	EZH2_Peak_7520	CST6	-2564
chr11	65818183	65819652	EZH2_Peak_6647	SF3B2	884
chr11	65819808	65821122	EZH2_Peak_8711	SF3B2	-659
chr11	65836412	65838838	EZH2_Peak_4780	PACS1	299
chr11	66024410	66026744	EZH2_Peak_3150	KLC2	-388
chr11	66034310	66037545	EZH2_Peak_604	RAB1B	76
chr11	66055469	66057528	EZH2_Peak_3539	YIF1A	100
chr11	66058878	66060051	EZH2_Peak_12212	TMEM151A	-124
chr11	66102393	66105803	EZH2_Peak_6589	RIN1	-98
chr11	66112041	66113012	EZH2_Peak_11514	BRMS1	64
chr11	66114495	66115646	EZH2_Peak_13075	B4GAT1	92
chr11	66137364	66140578	EZH2_Peak_1654	SLC29A2	320
chr11	66205200	66206606	EZH2_Peak_9373	MRPL11	402
chr11	66233742	66235114	EZH2_Peak_1496	PELI3	-34
chr11	66246674	66248801	EZH2_Peak_9063	DPP3	164
chr11	66313034	66313553	EZH2_Peak_11925	ZDHHC24	412
chr11	66359831	66361239	EZH2_Peak_9863	CCDC87	19
chr11	66382927	66385326	EZH2_Peak_4253	RBM14	-10
chr11	66404693	66407111	EZH2_Peak_10754	RBM4	185
chr11	66444553	66446159	EZH2_Peak_3665	RBM4B	-8
chr11	66487312	66489001	EZH2_Peak_13607	SPTBN2	554
chr11	66494886	66496073	EZH2_Peak_13963	SPTBN2	950
chr11	66511047	66513705	EZH2_Peak_2554	C11orf80	-14
chr11	66609657	66611994	EZH2_Peak_1860	RCE1	56
chr11	66622348	66625563	EZH2_Peak_700	LRFN4	632
chr11	66789412	66791002	EZH2_Peak_9793	SYT12	-18
chr11	66822824	66825520	EZH2_Peak_6390	RHOD	116
chr11	66885719	66888852	EZH2_Peak_1284	KDM2A	-128
chr11	67007453	67009044	EZH2_Peak_11267	KDM2A	-732
chr11	67033416	67035613	EZH2_Peak_581	ADRBK1	-564
chr11	67054446	67057833	EZH2_Peak_1570	ANKRD13D	-122
chr11	67069210	67072266	EZH2_Peak_1204	SSH3	180
chr11	67118873	67125396	EZH2_Peak_3110	POLD4	-1084
chr11	67139435	67144042	EZH2_Peak_39	CLCF1	-90
chr11	67158026	67160273	EZH2_Peak_11268	RAD9A	272
chr11	67167931	67170137	EZH2_Peak_526	PPP1CA	230
chr11	67195880	67197007	EZH2_Peak_8019	RPS6KB2	-472
chr11	67210107	67212059	EZH2_Peak_1994	CORO1B	-100
chr11	67234826	67237264	EZH2_Peak_3675	TMEM134	660
chr11	67249846	67251078	EZH2_Peak_12719	AIP	49
chr11	67271215	67275666	EZH2_Peak_2802	PITPNM1	-598
chr11	67275774	67276822	EZH2_Peak_6516	CDK2AP2	-196
chr11	67350278	67352526	EZH2_Peak_2674	GSTP1	-120
chr11	67374349	67375451	EZH2_Peak_8796	NDUFV1	-486
chr11	67396247	67398848	EZH2_Peak_3469	NUDT8	-146
chr11	67770692	67773071	EZH2_Peak_4129	UNC93B1	-288
chr11	67776993	67782909	EZH2_Peak_5648	ALDH3B1	-2115
chr11	67795046	67799829	EZH2_Peak_7625	NDUFS8	656
chr11	67805708	67808562	EZH2_Peak_7190	TCIRG1	-653
chr11	67887900	67890105	EZH2_Peak_5751	CHKA	-92
chr11	67979718	67982048	EZH2_Peak_2	KMT5B	-1
chr11	68038256	68040651	EZH2_Peak_3888	C11orf24	-24
chr11	68079544	68083800	EZH2_Peak_3008	LRP5	-1596
chr11	68226930	68229687	EZH2_Peak_785	PPP6R3	-28
chr11	68451637	68452816	EZH2_Peak_9687	GAL	-284
chr11	68518148	68519328	EZH2_Peak_649	MTL5	190
chr11	68606091	68609785	EZH2_Peak_7732	CPT1A	1446
chr11	68670406	68672510	EZH2_Peak_7687	IGHMBP2	-94
chr11	68815903	68817606	EZH2_Peak_4240	TPCN2	-312
chr11	69060007	69068386	EZH2_Peak_2870	MYEOV	-2572
chr11	69450870	69459820	EZH2_Peak_1623	CCND1	509
chr11	69488907	69490932	EZH2_Peak_6919	ORAOV1	170
chr11	69515128	69519767	EZH2_Peak_8341	FGF19	1962
chr11	69923892	69925595	EZH2_Peak_10608	ANO1	-336
chr11	70048714	70050888	EZH2_Peak_1534	FADD	-533
chr11	70115969	70116626	EZH2_Peak_13572	PPFIA1	508
chr11	70116768	70117524	EZH2_Peak_2927	PPFIA1	-324
chr11	70243131	70247190	EZH2_Peak_352	CTTN	-514
chr11	71158770	71160728	EZH2_Peak_2865	DHCR7	-268
chr11	71164212	71165154	EZH2_Peak_14407	NADSYN1	-529
chr11	71497270	71497939	EZH2_Peak_10389	FAM86C1	950
chr11	71498056	71499937	EZH2_Peak_3432	FAM86C1	-434
chr11	71638361	71640889	EZH2_Peak_4154	RP11-849H4.2	16
chr11	71790130	71792853	EZH2_Peak_8438	NUMA1	-56
chr11	71813281	71815148	EZH2_Peak_2249	LAMTOR1	68
chr11	71822475	71824627	EZH2_Peak_3582	ANAPC15	181
chr11	71933563	71936927	EZH2_Peak_1991	INPPL1	579
chr11	72144927	72145637	EZH2_Peak_9639	CLPB	296
chr11	72353684	72355338	EZH2_Peak_12748	PDE2A	-1007
chr11	72432349	72434323	EZH2_Peak_9790	ARAP1	67
chr11	72462656	72464108	EZH2_Peak_8678	ARAP1	66
chr11	72491354	72493304	EZH2_Peak_5364	STARD10	558
chr11	72523604	72526833	EZH2_Peak_1012	ATG16L2	134
chr11	72852076	72854127	EZH2_Peak_4130	FCHSD2	-10
chr11	72928887	72929956	EZH2_Peak_13865	P2RY2	-78
chr11	73018053	73021075	EZH2_Peak_4591	ARHGEF17	-231
chr11	73086486	73089237	EZH2_Peak_2778	RELT	-150
chr11	73308442	73309969	EZH2_Peak_8031	FAM168A	22
chr11	73470755	73472226	EZH2_Peak_4851	RAB6A	-350
chr11	73472402	73473098	EZH2_Peak_11531	RAB6A	-568
chr11	73497653	73500234	EZH2_Peak_4871	MRPL48	-4
chr11	73586753	73588759	EZH2_Peak_7380	PAAF1	-13
chr11	73693161	73694845	EZH2_Peak_10774	UCP2	-128
chr11	73880860	73882021	EZH2_Peak_12616	C2CD3	588
chr11	73882315	73883424	EZH2_Peak_8196	PPME1	-504
chr11	74108556	74110260	EZH2_Peak_8101	PGM2L1	110
chr11	74204246	74205401	EZH2_Peak_244	LIPT2	-46
chr11	74302178	74304269	EZH2_Peak_10167	POLD3	350
chr11	74459394	74461191	EZH2_Peak_1197	RNF169	-380
chr11	74659231	74661213	EZH2_Peak_7071	XRRA1	10
chr11	74699216	74700819	EZH2_Peak_10120	NEU3	-30
chr11	75061705	75063378	EZH2_Peak_9704	ARRB1	208
chr11	75110048	75112508	EZH2_Peak_4210	RPS3	-692
chr11	75236224	75237675	EZH2_Peak_12281	GDPD5	-2
chr11	75272381	75275992	EZH2_Peak_1690	SERPINH1	-772
chr11	75479135	75480111	EZH2_Peak_12376	DGAT2	153
chr11	75525174	75527010	EZH2_Peak_8600	UVRAG	119
chr11	76091281	76092267	EZH2_Peak_5221	THAP12	212
chr11	76154703	76157323	EZH2_Peak_5853	EMSY	52
chr11	76493654	76495764	EZH2_Peak_1453	TSKU	-427
chr11	76571266	76572614	EZH2_Peak_9279	ACER3	-24
chr11	76777116	76778625	EZH2_Peak_11376	CAPN5	108
chr11	77183984	77185646	EZH2_Peak_9815	PAK1	290
chr11	77347665	77350207	EZH2_Peak_6853	CLNS1A	-86
chr11	77530160	77532028	EZH2_Peak_357	RSF1	969
chr11	77532187	77533171	EZH2_Peak_14134	AAMDC	-447
chr11	77706036	77707234	EZH2_Peak_13083	INTS4	-911
chr11	77733783	77734988	EZH2_Peak_13604	KCTD14	-46
chr11	77789844	77791483	EZH2_Peak_9132	NDUFC2-KCTD14	156
chr11	77850082	77851569	EZH2_Peak_7559	ALG8	-120
chr11	77898823	77900638	EZH2_Peak_8737	USP35	126
chr11	78284883	78286294	EZH2_Peak_9443	NARS2	320
chr11	82610854	82613388	EZH2_Peak_6786	PRCP	-482
chr11	82783025	82784262	EZH2_Peak_4827	RAB30	-678
chr11	82866551	82867752	EZH2_Peak_10437	PCF11	878
chr11	82868113	82869906	EZH2_Peak_2164	PCF11	-980
chr11	82903673	82905762	EZH2_Peak_8797	ANKRD42	62
chr11	82996217	82998151	EZH2_Peak_7478	CCDC90B	-143
chr11	85339612	85340577	EZH2_Peak_14962	TMEM126B	-450
chr11	85374251	85376654	EZH2_Peak_2280	CREBZF	694
chr11	85778714	85781915	EZH2_Peak_2717	PICALM	-176
chr11	85954923	85957126	EZH2_Peak_3231	EED	156
chr11	86013142	86014203	EZH2_Peak_6538	C11orf73	-408
chr11	86666618	86667634	EZH2_Peak_14227	FZD4	-693
chr11	86747940	86749615	EZH2_Peak_8265	TMEM135	108
chr11	87907836	87909396	EZH2_Peak_13084	RAB38	19
chr11	88070393	88071535	EZH2_Peak_13185	CTSC	-9
chr11	89955496	89956781	EZH2_Peak_6996	CHORDC1	88
chr11	92929892	92931462	EZH2_Peak_2113	SLC36A4	-56
chr11	93275687	93277373	EZH2_Peak_9133	SMCO4	144
chr11	93394440	93396012	EZH2_Peak_5144	CEP295	-422
chr11	93470862	93476060	EZH2_Peak_2007	C11orf54	1295
chr11	93516820	93518799	EZH2_Peak_3743	MED17	-146
chr11	93861122	93862921	EZH2_Peak_5959	PANX1	72
chr11	94226113	94227016	EZH2_Peak_12582	ANKRD49	230
chr11	94276066	94278367	EZH2_Peak_7151	FUT4	-212
chr11	94501451	94503174	EZH2_Peak_9246	AMOTL1	-776
chr11	94706017	94707392	EZH2_Peak_9830	CWC15	72
chr11	94799475	94801721	EZH2_Peak_2724	SRSF8	-238
chr11	94822620	94823551	EZH2_Peak_10015	ENDOD1	-112
chr11	95521784	95524661	EZH2_Peak_4007	CEP57	-94
chr11	95656528	95658851	EZH2_Peak_5461	MTMR2	-230
chr11	96122348	96124126	EZH2_Peak_7936	JRKL	-80
chr11	100557549	100559426	EZH2_Peak_5182	ARHGAP42	-82
chr11	101979831	101984192	EZH2_Peak_98	YAP1	-432
chr11	102216320	102219121	EZH2_Peak_1479	BIRC2	224
chr11	102322379	102324346	EZH2_Peak_4779	TMEM123	208
chr11	102960757	102963463	EZH2_Peak_3203	DCUN1D5	808
chr11	105892374	105892944	EZH2_Peak_13879	MSANTD4	295
chr11	105947069	105948153	EZH2_Peak_13544	KBTBD3	465
chr11	105948287	105949349	EZH2_Peak_6378	KBTBD3	-326
chr11	107327804	107328533	EZH2_Peak_13759	CWF19L2	402
chr11	107435539	107436988	EZH2_Peak_10896	ALKBH8	-20
chr11	107726984	107731289	EZH2_Peak_4974	SLC35F2	150
chr11	107879554	107880841	EZH2_Peak_3997	CUL5	-740
chr11	107991690	107992895	EZH2_Peak_8564	ACAT1	0
chr11	108092013	108095009	EZH2_Peak_6415	ATM	47
chr11	108337121	108338910	EZH2_Peak_6095	C11orf65	212
chr11	108368007	108369702	EZH2_Peak_3169	KDELC2	304
chr11	108463346	108464400	EZH2_Peak_9196	EXPH5	501
chr11	108535759	108536953	EZH2_Peak_12810	DDX10	-508
chr11	109962586	109964856	EZH2_Peak_2473	ZC3H12C	365
chr11	110166104	110168028	EZH2_Peak_868	RDX	273
chr11	110300331	110301816	EZH2_Peak_4393	FDX1	-468
chr11	111472811	111474128	EZH2_Peak_5829	SIK2	-356
chr11	111636316	111637840	EZH2_Peak_10620	PPP2R1B	14
chr11	111741591	111742669	EZH2_Peak_5729	ALG9	-106
chr11	111748366	111750772	EZH2_Peak_8594	C11orf1	89
chr11	111894906	111896966	EZH2_Peak_4652	DLAT	227
chr11	111944318	111945978	EZH2_Peak_3213	C11orf57	-109
chr11	111956342	111958346	EZH2_Peak_9047	SDHD	152
chr11	112033103	112035296	EZH2_Peak_14370	IL18	598
chr11	112096506	112098237	EZH2_Peak_2736	PTS	-218
chr11	113185224	113186060	EZH2_Peak_8342	TTC12	-110
chr11	113643555	113644866	EZH2_Peak_9945	ZW10	322
chr11	113745489	113747553	EZH2_Peak_9888	USP28	-229
[truncated: 8,479 more rows]

## Sheet: Reduced_H3K27Ac_promoter (469)
Promoter peaks with reduced H3K27ac binding in cells after treatment with Ezh2+D3A/D3L
chr	start	end	Control ChIP-seq signal (mean)	EZH2 ChIP-seq signal (mean)	Fold Change (- Control/ EZH2)	nearest geneID	distance To TSS
chr1	858904	861113	109.591	82.749	-1.32438	SAMD11	1108
chr1	1051806	1052518	38.9383	26.1303	-1.49016	C1orf159	-684
chr1	3540649	3541341	33.5127	23.6926	-1.41448	TPRG1L	570
chr1	3773980	3774795	63.7968	32.7509	-1.94794	DFFB	-220
chr1	11750715	11752077	58.8329	40.5906	-1.44942	MAD2L2	138
chr1	16538042	16539803	111.557	30.8334	-3.61806	ARHGEF19	182
chr1	20914806	20916075	65.1318	50.1727	-1.29815	CDA	0
chr1	27338986	27339372	22.2821	11.6723	-1.90897	FAM46B	148
chr1	38455903	38456654	30.4633	27.3518	-1.11376	SF3A3	314
chr1	41826864	41827834	64.1956	53.4827	-1.20031	FOXO6	253
chr1	47081485	47083212	74.4172	70.5553	-1.05474	MOB3C	-212
chr1	48937310	48938536	43.87	41.8109	-1.04925	SPATA6	-43
chr1	55445839	55446937	41.6616	38.3258	-1.08704	TMEM61	76
chr1	55504628	55506469	71.652	39.0229	-1.83615	PCSK9	-328
chr1	57043966	57045505	79.675	38.6743	-2.06015	PLPP3	506
chr1	61541852	61543624	77.2148	62.7155	-1.23119	NFIA	207
chr1	78244599	78246000	72.556	54.0058	-1.34348	MIGA1	8
chr1	100230315	100232995	116.689	78.9181	-1.47861	FRRS1	-306
chr1	109583524	109585204	76.6982	63.5849	-1.20623	WDR47	244
chr1	110452834	110454349	77.0033	71.079	-1.08335	CSF1	16
chr1	150952353	150955311	129.938	106.614	-1.21876	ANXA9	660
chr1	155214636	155215448	53.3233	52.2635	-1.02028	GBA	-552
chr1	155246931	155248414	59.1703	39.0229	-1.5163	HCN3	-300
chr1	155828440	155829160	39.3064	35.5383	-1.10603	GON4L	391
chr1	156338536	156340056	62.9348	41.4624	-1.51788	RHBG	-294
chr1	156783128	156784475	65.353	46.6875	-1.3998	NTRK1	1646
chr1	159914875	159915943	65.5209	35.3638	-1.85277	IGSF9	-15
chr1	160067551	160068691	53.6284	37.8026	-1.41864	IGSF8	358
chr1	161067676	161068667	37.8971	34.4932	-1.09868	KLHDC9	12
chr1	162039048	162040148	54.5744	41.2872	-1.32182	NOS1AP	-33
chr1	190447175	190448691	84.3225	34.3198	-2.45697	BRINP3	-921
chr1	200859676	200861352	90.0533	68.2892	-1.3187	C1orf106	-46
chr1	204182540	204183864	44.8902	45.1209	-0.994887	GOLT1A	18
chr1	205197063	205197906	31.0412	15.6783	-1.97988	TMCC2	-182
chr1	206135996	206136609	38.8964	31.5318	-1.23356	FAM72A	934
chr1	211499711	211500713	51.872	35.5383	-1.45961	TRAF5	-34
chr1	220959730	220961384	95.395	48.0818	-1.98401	MARC1	-457
chr1	221052757	221053783	54.2273	28.7449	-1.8865	HLX	-529
chr1	223315918	223317142	49.4425	35.1898	-1.40503	TLR5	60
chr1	227915331	227917109	82.0512	56.7915	-1.44478	SNAP47	137
chr1	228870734	228871951	80.7469	57.3141	-1.40885	RHOU	-520
chr1	231114800	231115752	42.8611	35.5383	-1.20605	ARV1	-437
chr1	231762407	231763083	33.4384	25.6083	-1.30577	DISC1	-132
chr10	7859592	7861171	80.2529	63.4115	-1.26559	TAF3	84
chr10	11784112	11785163	62.3875	38.15	-1.63532	ECHDC3	-274
chr10	34715048	34717145	87.5092	53.4815	-1.63625	PARD3	-438
chr10	43724445	43725843	72.9757	52.2635	-1.3963	RASGEF1A	43
chr10	44069590	44070155	29.958	17.9432	-1.66961	ZNF239	160
chr10	49730993	49732506	76.8677	67.9418	-1.13138	ARHGAP22	532
chr10	51571821	51573753	64.5959	57.4898	-1.12361	NCOA4	-421
chr10	51827322	51828010	32.0615	24.3892	-1.31458	WASHC2A	0
chr10	62492620	62493557	67.4661	49.4755	-1.36363	ANK3	160
chr10	62703112	62704176	51.7251	29.0911	-1.77804	RHOBTB1	361
chr10	77190727	77191760	51.052	50.6946	-1.00705	C10orf11	-34
chr10	89263959	89265742	111.41	120.727	-0.922831	MINPP1	-220
chr10	92980364	92981124	42.3978	33.1001	-1.2809	PCGF5	-200
chr10	93667811	93670011	77.3504	62.5415	-1.23678	FGFBP3	329
chr10	98479760	98481209	81.3151	55.2238	-1.47247	PIK3AP1	-214
chr10	99331534	99332797	48.4966	28.5697	-1.69748	ANKRD2	90
chr10	99447306	99448466	60.3261	75.6064	-0.797897	AVPI1	-806
chr10	112403574	112404690	74.0282	54.874	-1.34906	RBM20	22
chr10	134120579	134121474	47.3084	48.083	-0.983892	STK32C	-308
chr10	134121606	134122500	34.4167	23.518	-1.46342	STK32C	-609
chr10	135192700	135193395	34.1746	27.1766	-1.2575	PAOX	-258
chr11	8008173	8008638	25.1426	15.1563	-1.65889	EIF3F	460
chr11	11641453	11643611	121.905	102.785	-1.18602	GALNT18	1020
chr11	12308367	12310237	100.895	92.5056	-1.09069	MICAL2	-856
chr11	27493325	27494434	56.3097	35.8875	-1.56906	LGR4	-18
chr11	31530252	31532200	90.1695	84.6658	-1.065	ELP4	20
chr11	44748260	44750115	115.742	90.5916	-1.27762	TSPAN18	-526
chr11	46939562	46940616	65.8889	38.5009	-1.71136	LRP4	84
chr11	57424222	57425035	27.7917	27.5252	-1.00968	CLP1	0
chr11	62472721	62474672	109.391	63.7618	-1.71562	BSCL2	10
chr11	66277450	66279076	58.9281	48.6049	-1.21239	BBS1	-138
chr11	67182606	67183566	44.343	39.5455	-1.12132	CARNS1	62
chr11	72504745	72506333	60.0323	51.2184	-1.17208	STARD10	-813
chr11	77300252	77301137	46.0993	46.6887	-0.987378	AQP11	-16
chr11	77704876	77705834	43.2921	40.59	-1.06657	INTS4	357
chr11	85338903	85339467	33.9857	28.7443	-1.18234	TMEM126B	431
chr11	85358161	85359816	87.8772	80.8327	-1.08715	TMEM126A	32
chr11	118133945	118135444	49.9268	36.932	-1.35186	MPZL2	302
chr11	119185837	119188862	141.494	81.7038	-1.7318	MCAM	476
chr11	120435207	120438357	114.639	91.4599	-1.25343	GRIK4	-1640
chr11	121322525	121323598	54.7955	44.5978	-1.22866	SORL1	-150
chr11	124609775	124610900	58.7489	31.7069	-1.85287	NRGN	-398
chr11	126080686	126082319	89.1493	73.8653	-1.20692	RPUSD4	38
chr11	128893488	128894788	75.678	57.8372	-1.30847	ARHGAP32	-50
chr12	6744485	6745794	68.6026	50.5206	-1.35791	LPAR5	474
chr12	7023363	7024897	61.8613	44.4226	-1.39256	ENO2	240
chr12	13196980	13198025	57.6351	39.0235	-1.47693	FAM234B	-286
chr12	34175338	34176130	45.6263	31.1826	-1.4632	ALG10	-332
chr12	48512607	48513991	58.129	44.4238	-1.30851	PFKM	-174
chr12	49076257	49076757	26.7617	22.6463	-1.18173	KANSL2	-499
chr12	50360634	50361453	48.8436	30.3126	-1.61133	AQP6	-22
chr12	50676702	50678226	77.9186	62.5404	-1.24589	LIMA1	-135
chr12	52241562	52242814	59.7901	49.3009	-1.21276	FIGNL2	362
chr12	54652628	54654398	65.742	66.8955	-0.982757	CBX5	-137
chr12	54783587	54785557	84.9327	56.6169	-1.50013	ZNF385A	493
chr12	57144986	57146824	100.327	75.0838	-1.3362	HSD17B6	39
chr12	57610105	57611352	54.2483	55.3978	-0.97925	NXPH4	-152
chr12	57943431	57944390	34.4377	38.3269	-0.898525	KIF5A	-84
chr12	58087930	58088767	37.592	34.4932	-1.08984	OS9	-420
chr12	96183610	96185230	67.9811	53.1335	-1.27944	NTN4	116
chr12	107380217	107381015	40.5478	24.2152	-1.67448	MTERFD3	288
chr12	109534581	109536565	145.133	73.8658	-1.96482	UNG	-195
chr12	110151614	110152917	56.6358	38.3263	-1.47773	FAM222A	-234
chr12	118809577	118810775	61.0945	61.4941	-0.993502	TAOK3	574
chr12	121077617	121079160	68.6655	47.0372	-1.45981	CABP1	-34
chr13	22243706	22245475	90.6425	42.6803	-2.12375	FGF9	930
chr13	24152886	24153572	30.6732	18.4657	-1.66109	TNFRSF19	269
chr13	24462199	24463563	54.1643	28.2206	-1.91932	MIPEP	677
chr13	33923945	33925170	54.7326	49.3021	-1.11015	STARD13	204
chr13	44360507	44362084	57.3929	45.6441	-1.2574	ENOX1	-252
chr13	45047314	45049201	77.2875	58.1858	-1.32829	TSC22D1	180
chr13	51796072	51797016	41.6407	28.7443	-1.44866	FAM124A	-38
chr13	52733119	52733816	37.7922	28.2212	-1.33914	NEK3	202
chr14	23755517	23756379	47.8557	38.8489	-1.23184	HOMEZ	-622
chr14	24020002	24021609	84.1434	47.3864	-1.77569	ZFHX2	-38
chr14	24457512	24458895	51.935	39.1975	-1.32496	DHRS4L2	-108
chr14	38063671	38065027	67.2982	71.4252	-0.942219	FOXA1	-110
chr14	56064930	56067566	89.1606	80.1373	-1.1126	KTN1	2261
chr14	59655382	59656182	33.2496	23.3435	-1.42436	DAAM1	-366
chr14	61201415	61202324	43.029	33.9706	-1.26665	MNAT1	-376
chr14	73703716	73705433	106.3	70.9044	-1.49919	PAPLN	-370
chr14	74551324	74552351	40.4735	29.2663	-1.38294	LIN52	-340
chr14	74959376	74960087	36.7929	16.898	-2.17735	NPC2	252
chr14	76447969	76449374	52.9762	29.6155	-1.7888	TGFB3	-1138
chr14	90420043	90421164	53.8592	39.0235	-1.38017	EFCAB11	264
chr14	92302201	92302962	44.753	30.4872	-1.46793	TC2N	202
chr14	94254697	94255739	39.1272	24.5638	-1.59288	PRIMA1	-391
chr14	100259219	100260368	52.5242	51.3924	-1.02202	EML1	-114
chr14	100437645	100438804	73.2485	54.7012	-1.33907	EVL	-440
chr14	102227150	102227904	44.9322	44.0758	-1.01943	PPP2R5C	607
chr14	102783396	102784277	49.2327	42.3335	-1.16297	ZNF839	-124
chr15	40074747	40075687	52.3983	29.4409	-1.77978	FSIP1	-186
chr15	40401260	40401940	30.9363	18.2917	-1.69127	BMF	-507
chr15	41805235	41806929	68.6655	63.7595	-1.07695	LTK	3
chr15	42693041	42694671	78.4546	61.4952	-1.27578	CAPN3	731
chr15	42787809	42788654	31.3883	27.1772	-1.15495	SNAP23	-382
chr15	42866931	42868343	39.7794	43.9012	-0.906111	STARD9	219
chr15	57883631	57884698	51.8301	44.5984	-1.16215	MYZAP	-26
chr15	63340107	63341471	81.3991	61.671	-1.31989	TPM1	-15
chr15	65203692	65204661	45.4472	21.9503	-2.07046	ANKDD1A	-60
chr15	72667377	72669116	72.8401	67.5938	-1.07761	RP11-106M3.2	76
chr15	78590860	78592833	85.0167	75.6064	-1.12446	WDR61	86
chr15	82338826	82339399	34.8267	24.3892	-1.42796	MEX3B	-630
chr15	90117688	90118497	40.2314	44.2498	-0.909188	TICRR	620
chr15	93615302	93616414	53.7333	39.8941	-1.3469	RGMA	516
chr15	94773664	94775302	85.2798	78.9176	-1.08062	MCTP2	283
chr15	101873556	101874453	37.7922	36.9332	-1.02326	PCSK6	454
chr16	2245815	2246930	57.4769	28.3957	-2.02414	CASKIN1	154
chr16	2272274	2273326	47.9283	32.7509	-1.46342	E4F1	766
chr16	3095380	3096984	81.441	48.7778	-1.66963	MMP25	499
chr16	5121117	5122782	64.9752	62.5421	-1.0389	ALG1	-130
chr16	22307302	22308454	43.418	36.4101	-1.19247	POLR3E	817
chr16	24855287	24856407	41.1887	42.1583	-0.976999	SLC5A11	1314
chr16	27561402	27562177	43.1549	39.8946	-1.08172	KIAA0556	-318
chr16	28985391	28986937	66.194	64.4578	-1.02694	SPNS1	-31
chr16	47176811	47178283	54.8375	52.0884	-1.05278	NETO2	73
chr16	50727050	50728109	41.1144	36.2355	-1.13464	NOD2	-82
chr16	58163560	58164464	58.0871	41.8104	-1.3893	CFAP20	-658
chr16	58718075	58718726	30.8733	20.556	-1.50191	SLC38A7	210
chr16	67699786	67700674	76.7515	39.1957	-1.95816	ENKD1	400
chr16	67968333	67969579	53.6704	42.3341	-1.26778	CTC-479C5.12	588
chr16	70148036	70148791	45.3632	29.2669	-1.54998	PDPR	-140
chr16	70834328	70835075	35.1948	25.4337	-1.38378	VAC14	362
chr16	72042653	72043252	35.9519	24.0412	-1.49543	DHODH	-310
chr16	88751813	88752973	59.6432	42.1583	-1.41474	SNAI3	508
chr16	89266959	89268074	71.0837	52.7849	-1.34667	SLC22A31	556
chr17	7120439	7121103	33.0914	33.2746	-0.994492	DLG4	-105
chr17	9478430	9480284	59.6432	38.6743	-1.54219	STX8	196
chr17	10101603	10102632	47.7395	41.8115	-1.14178	GAS7	-250
chr17	19912209	19913442	60.084	43.9006	-1.36864	SPECC1	-150
chr17	30263205	30263828	40.8416	28.2218	-1.44717	SUZ12	520
chr17	37855499	37857742	198.844	53.3092	-3.73	ERBB2	-288
chr17	38108359	38110285	58.5391	56.9667	-1.0276	GSDMA	193
chr17	39240343	39241647	60.3584	40.0681	-1.5064	KRTAP4-7	-537
chr17	41561266	41562746	78.8549	62.1924	-1.26792	DHX8	-673
chr17	46620264	46621679	55.3525	51.7398	-1.06982	HOXB2	1380
chr17	47492500	47493575	47.1196	43.2035	-1.09064	PHB	-770
chr17	48637189	48637860	33.0074	24.0394	-1.37305	CACNA1G	904
chr17	48638030	48638767	32.3875	20.208	-1.60271	CACNA1G	30
chr17	55371171	55374779	166.185	63.0653	-2.63513	MSI2	-930
chr17	57408491	57409932	69.6115	60.4495	-1.15156	YPEL2	-150
chr17	60704350	60705869	106.435	68.4638	-1.55462	MRC2	-348
chr17	77022172	77024569	103.187	74.0393	-1.39368	C1QTNF1	-1626
chr17	77070175	77070793	41.4615	26.828	-1.54545	ENGASE	542
chr17	79197096	79197489	22.5872	15.3297	-1.47342	CEP131	-494
chr17	79869521	79873769	183.913	131.18	-1.40199	PCYT2	-2305
chr17	80655666	80656654	67.4661	60.9721	-1.10651	RAB40B	378
chr18	11856286	11858096	86.0676	100.173	-0.859189	GNAL	247
chr18	14131882	14132549	25.7625	16.0269	-1.60746	ZNF519	212
chr18	21242144	21243202	41.7036	28.5697	-1.45971	ANKRD29	63
chr18	46477766	46479328	79.8219	37.4546	-2.13116	SMAD7	-1466
chr18	52495287	52496302	45.3842	35.8875	-1.26462	RAB27B	-366
chr18	55102490	55103244	39.3484	42.1583	-0.933347	ONECUT2	49
chr19	4304602	4305411	38.496	33.7966	-1.13905	FSD1	-334
chr19	9238533	9239902	49.1277	27.6992	-1.77362	OR7G3	-1592
chr19	10945605	10946354	37.8132	20.208	-1.8712	TMED1	328
chr19	14223425	14225764	132.924	84.3173	-1.57647	PRKACA	406
chr19	14607166	14607846	34.2908	21.2538	-1.6134	GIPC1	-545
chr19	16606520	16607015	30.9992	26.48	-1.17066	CALR3	236
chr19	17858512	17859358	35.9519	27.1766	-1.3229	FCHO1	-382
chr19	18266185	18269544	137.982	114.282	-1.20738	PIK3R2	-1176
chr19	18633299	18634174	36.278	22.996	-1.57758	ELL	-800
chr19	19030442	19031582	47.4553	31.0086	-1.53039	DDX49	-529
chr19	23868814	23870044	55.8997	60.4501	-0.924725	ZNF675	561
chr19	33461809	33462939	53.4815	47.5586	-1.12454	CEP89	495
chr19	36230562	36232415	100.884	67.5909	-1.49256	IGFLR1	748
chr19	36359044	36360202	47.7604	29.0923	-1.64169	APLP1	-277
chr19	38714282	38715834	74.0912	75.085	-0.986764	DPF1	-168
chr19	40948501	40949045	32.0405	24.5626	-1.30444	SERTAD3	-268
chr19	42431751	42433807	88.8861	55.9221	-1.58946	CTD-2575K13.6	-111
chr19	43969202	43969880	34.4797	25.6089	-1.34639	LYPD3	271
chr19	44454883	44455966	49.4748	42.5087	-1.16388	ZNF221	-28
chr19	44506657	44507633	43.1549	44.074	-0.979145	ZNF230	-16
chr19	45874037	45875309	50.3046	47.9078	-1.05003	ERCC2	-828
chr19	46281845	46283571	57.0458	44.2492	-1.28919	DMPK	1153
chr19	46284478	46287063	138.55	108.707	-1.27453	DMPK	-24
chr19	49016660	49017739	45.9944	36.7592	-1.25123	LMTK3	-754
chr19	49566773	49568945	126.173	80.3113	-1.57105	CTB-60B18.23	474
chr19	50836425	50837678	50.6936	40.9392	-1.23827	KCNC3	-280
chr19	51221713	51223211	81.6509	48.0824	-1.69815	SHANK1	245
chr19	51227189	51228168	57.8659	48.7784	-1.1863	CLEC11A	-900
chr19	53140859	53141674	49.696	39.5455	-1.25668	ZNF83	342
chr19	53289076	53290075	43.891	35.7123	-1.22902	ZNF600	440
chr19	53324166	53324840	34.5426	39.3715	-0.877351	ZNF28	382
chr19	53360065	53360845	32.0195	26.6546	-1.20127	ZNF28	398
chr19	53465258	53466735	53.9545	42.8549	-1.259	CTD-2331H12.8	24
chr19	53836291	53837939	59.8321	41.4606	-1.44311	ZNF845	-114
chr19	53898342	53899321	52.8713	37.1066	-1.42485	ZNF765	-406
chr19	58281043	58281685	31.7144	26.1315	-1.21365	ZNF586	-301
chr19	58325150	58326699	81.6832	64.8058	-1.26043	ZNF552	356
chr2	676115	676829	31.4303	24.2146	-1.29799	TMEM18	232
chr2	1747047	1748620	90.0953	59.2292	-1.52113	PXDN	444
chr2	8977167	8977739	30.2631	23.17	-1.30613	KIDINS220	277
chr2	15700086	15702135	69.2644	60.2778	-1.14909	NBAS	344
chr2	39004688	39006140	69.2015	54.0041	-1.28141	GEMIN6	-63
chr2	74685502	74686498	75.3745	39.3715	-1.91444	WBP1	-405
chr2	85811338	85813033	78.5498	62.7144	-1.2525	VAMP5	-656
chr2	87034689	87035674	65.4369	28.0472	-2.3331	CD8A	338
chr2	95824778	95825940	50.989	43.3781	-1.17546	ZNF514	-7
chr2	95939400	95941245	93.4917	57.8378	-1.61645	PROM2	-122
chr2	96011482	96012900	91.5562	51.9149	-1.76358	KCNIP3	284
chr2	99346733	99348416	78.6225	62.5404	-1.25715	MGAT4A	14
chr2	110969302	110970575	62.3246	66.5493	-0.936518	AC011753.3	200
chr2	118845195	118845861	35.9309	20.9052	-1.71876	INSIG2	521
chr2	120188579	120189904	70.4525	47.9066	-1.47062	TMEM37	202
chr2	166649758	166651232	75.7523	62.019	-1.22144	GALNT3	697
chr2	166809754	166811142	57.5398	41.2872	-1.39365	TTC21B	-95
chr2	178977056	178978129	57.761	42.6803	-1.35334	RBM45	-412
chr2	179342698	179344209	65.1528	52.4364	-1.24251	FKBP7	-168
chr2	180725419	180726584	43.912	29.964	-1.46549	ZNF385B	230
chr2	191044782	191045953	56.8247	47.2106	-1.20364	C2orf88	-160
chr2	197503948	197505280	54.1014	41.9849	-1.28859	CCDC150	-259
chr2	198569306	198571662	101.694	57.6621	-1.76362	MARS2	-392
chr2	209118465	209121073	156.594	183.444	-0.853636	IDH1	88
chr2	216945973	216946576	28.4761	31.0098	-0.918295	PECR	264
chr2	217497736	217499496	92.3666	62.0178	-1.48936	IGFBP2	-499
chr2	218874543	218875469	57.1088	42.5069	-1.34352	TNS1	138
chr2	239228600	239230223	79.5798	66.5475	-1.19583	TRAF3IP1	-330
chr2	241390004	241392657	130.264	92.3298	-1.41085	GPC1	896
chr20	3746676	3748501	92.8928	71.0755	-1.30696	C20orf27	786
chr20	3995562	3996239	40.1684	30.6606	-1.3101	RNF24	136
chr20	13975896	13977077	44.4479	30.1386	-1.47478	MACROD2	-182
chr20	18477295	18478359	38.8964	30.4872	-1.27583	RBBP9	60
chr20	33759796	33760703	54.5017	46.5141	-1.17173	PROCR	-374
chr20	47443969	47445241	63.4917	38.5003	-1.64912	PREX1	-185
chr20	61001912	61003925	115.932	70.0333	-1.65538	RBBP8NL	-330
chr21	38352376	38353522	43.6601	40.5912	-1.07561	HLCS	315
chr21	42791871	42792927	44.5012	37.1072	-1.19926	MX1	42
chr22	18632084	18633303	58.3599	45.8193	-1.2737	USP18	-28
chr22	18923251	18924646	42.9967	23.5186	-1.8282	PRODH	16
chr22	21822452	21822814	23.5654	11.3237	-2.08107	TMEM191C	803
chr22	24819584	24820631	41.2936	18.1172	-2.27925	ADORA2A	-544
chr22	30723165	30724816	52.6824	44.7718	-1.17669	TBC1D10A	-956
chr22	36784394	36785182	42.3768	34.4944	-1.22851	MYH9	-676
chr22	39189523	39190193	47.8557	46.6887	-1.025	SUN2	290
chr22	39377751	39378834	34.8477	34.6684	-1.00517	APOBEC3B	58
chr22	40439734	40440607	44.259	35.0163	-1.26395	TNRC6B	650
chr22	43484549	43486181	92.4618	80.8339	-1.14385	TTLL1	69
chr22	44286887	44288414	52.9972	40.0692	-1.32264	PNPLA5	240
chr3	11195842	11197182	47.8024	52.7867	-0.905577	HRH1	-299
chr3	12045386	12046487	40.2314	30.486	-1.31967	SYN2	-58
chr3	15642508	15644260	97.8245	116.549	-0.839346	HACL1	-25
chr3	16306635	16307384	41.1467	30.3126	-1.35741	OXNAD1	-38
chr3	27526141	27526871	38.6962	24.7378	-1.56426	SLC4A7	-595
chr3	32148026	32148937	44.1848	26.828	-1.64696	GPD1L	-480
chr3	42530980	42532525	66.7833	52.9618	-1.26097	VIPR1	-962
chr3	46204450	46205972	60.1372	49.9992	-1.20276	CCR3	-116
chr3	48230109	48231192	38.4234	32.0537	-1.19872	CDC25A	-804
chr3	49591164	49592343	43.2598	33.1006	-1.30692	BSN	168
chr3	50540200	50541557	60.0952	51.3918	-1.16935	CACNA2D2	-20
chr3	51534329	51535348	38.0763	35.7141	-1.06614	VPRBP	-820
chr3	52930827	52931688	43.9539	29.0923	-1.51084	TMEM110-MUSTN1	320
chr3	56835612	56836391	36.194	35.8875	-1.00854	ARHGEF3	-6
chr3	58317897	58319430	67.0351	42.1572	-1.59012	PXK	10
chr3	66270783	66272034	62.2616	48.0824	-1.2949	SLC25A26	28
chr3	71631934	71633669	55.0587	50.5201	-1.08984	FOXP1	102
chr3	72896737	72897672	36.257	26.1315	-1.38748	SHQ1	426
chr3	72936444	72937859	56.9296	35.7135	-1.59406	GXYLT2	72
chr3	97540315	97541844	66.9302	28.9172	-2.31455	CRYBG3	-196
chr3	105586971	105588635	72.7142	80.8344	-0.899544	CBLB	84
chr3	111311499	111315342	141.221	125.955	-1.1212	ZBED2	870
chr3	123602793	123603190	24.7213	21.2538	-1.16315	MYLK	170
chr3	127842826	127843401	32.7023	27.0026	-1.21108	RUVBL1	-446
chr3	131100620	131101295	33.5337	26.4795	-1.2664	NUDT16	-330
chr3	133613612	133614879	70.6737	31.8803	-2.21684	RAB6B	52
chr3	142607096	142608236	63.9227	53.4821	-1.19522	PCOLCE2	75
chr3	145968235	145969675	79.696	67.2447	-1.18516	PLSCR4	11
chr3	148847044	148848609	64.9107	51.7392	-1.25457	HPS3	-402
chr3	150803008	150804507	76.7402	73.8647	-1.03893	MED12L	422
chr3	152552271	152553513	56.405	38.8478	-1.45195	P2RY1	-411
chr3	160822043	160823316	58.0871	48.6044	-1.1951	B3GALNT1	248
chr3	169379975	169381643	87.288	71.6016	-1.21908	MECOM	449
chr3	169755211	169756630	68.1603	61.845	-1.10211	GPR160	-204
chr3	183541976	183543804	103.565	62.1918	-1.66525	MAP6D1	476
chr3	184016245	184016818	29.8741	29.2681	-1.02071	PSMD2	-36
chr3	184279522	184280751	51.462	28.7432	-1.79041	EPHB3	-566
chr3	193853885	193856003	108.697	75.2561	-1.44436	HES1	-1011
chr3	197687100	197687599	28.3599	21.0792	-1.3454	LMLN	-222
chr4	13545994	13546877	43.5439	33.9706	-1.28181	NKX3-2	238
chr4	20701463	20703050	55.8997	33.2723	-1.68007	PACRGL	-158
chr4	42659191	42659862	32.7976	27.3506	-1.19915	ATP8A1	-404
chr4	75858168	75859089	39.0223	32.5781	-1.19781	PARM1	-304
chr4	77818381	77819787	65.2578	39.3703	-1.65754	SOWAHB	216
chr4	81104745	81106114	41.9667	34.4938	-1.21665	PRDM8	8
chr4	89977702	89978839	56.2678	44.7718	-1.25677	FAM13A	40
chr4	101111187	101111716	26.9716	16.3743	-1.64719	DDIT4L	174
chr4	103681484	103682642	42.0087	32.2295	-1.30342	MANBA	27
chr4	106815915	106817556	99.6325	50.6929	-1.96541	NPNT	-86
chr4	115519537	115521373	94.2601	71.0767	-1.32618	UGT8	-845
chr4	118954206	118955216	57.8449	44.422	-1.30217	NDST3	788
chr4	120547984	120550541	69.7164	62.7155	-1.11163	PDE5A	-24
chr4	124318003	124320574	108.918	84.4924	-1.28908	SPRY1	252
chr4	140586054	140588146	107.614	91.1113	-1.18112	MGST2	-112
chr4	141293915	141294566	28.4438	28.5697	-0.995593	SCOC	386
chr4	159131070	159132777	67.8342	63.9347	-1.06099	TMEM144	-288
chr4	166299540	166300898	44.2381	48.0835	-0.920025	CPE	-126
chr5	321113	322545	57.4559	51.3918	-1.118	AHRR	925
chr5	41904384	41905077	31.6724	24.2152	-1.30796	C5orf51	-262
chr5	52083176	52084571	59.138	50.8698	-1.16254	PELO	-100
chr5	72415820	72417103	49.5798	46.6881	-1.06194	TMEM171	-66
chr5	74807653	74808522	36.278	33.0989	-1.09605	COL4A3BP	-124
chr5	75013480	75014132	31.8823	25.0863	-1.2709	POC5	-500
chr5	79783423	79786283	128.908	96.5116	-1.33567	FAM151B	-1066
chr5	83017675	83018802	52.9342	31.8798	-1.66043	HAPLN1	-806
chr5	96211468	96213225	107.53	74.2133	-1.44893	ERAP2	-138
chr5	99870335	99871975	65.3627	66.8961	-0.977078	FAM174A	-147
chr5	112629766	112631433	50.9261	43.2047	-1.17872	MCC	36
chr5	112823130	112825188	78.9276	45.9927	-1.71609	MCC	368
chr5	115909649	115911829	80.19	73.5161	-1.09078	SEMA6A	-109
chr5	128300180	128301580	60.8314	37.6292	-1.6166	SLC27A6	-60
chr5	129239461	129241154	87.2767	45.2944	-1.92688	CHSY3	-144
chr5	130505811	130506497	32.7766	24.0406	-1.36338	LYRM7	348
chr5	133967473	133969045	65.8147	58.8835	-1.11771	SAR1B	205
chr5	140079975	140080828	45.1324	41.2878	-1.09312	ZMAT2	-484
chr5	150827109	150827872	39.8746	29.4421	-1.35434	SLC36A1	-304
chr5	154091841	154092972	46.2365	32.7521	-1.41171	LARP1	54
chr5	159436107	159437075	51.8511	53.3087	-0.972657	TTC1	-472
chr5	172067528	172068972	93.8695	86.5833	-1.08415	NEURL1B	18
chr5	178322488	178323567	48.7177	45.1215	-1.0797	ZFP2	-134
chr6	19838268	19839650	71.4195	46.5141	-1.53544	ID4	-1343
chr6	26658986	26660624	61.2414	52.0889	-1.17571	ZNF322	175
chr6	28219188	28220732	75.6264	53.6567	-1.40945	ZKSCAN4	42
chr6	31370651	31372513	98.2345	79.0904	-1.24205	MICA	-227
chr6	37664463	37666955	136.151	107.662	-1.26462	MDGA1	57
chr6	41908040	41910611	122.903	95.641	-1.28504	CCND3	-68
chr6	44186693	44188065	80.5483	73.1693	-1.10085	SLC29A1	-7
chr6	46620119	46621278	54.0804	48.0824	-1.12474	SLC25A27	-22
chr6	46701699	46703767	121.663	71.2536	-1.70746	PLA2G7	346
chr6	56954849	56955198	18.4546	16.2026	-1.13899	ZNF451	-20
chr6	73933576	73935062	57.4979	53.8307	-1.06812	KHDC1L	856
chr6	84936908	84937890	46.3415	29.2663	-1.58344	CEP162	-46
chr6	90538340	90539348	63.2286	42.5075	-1.48747	CASP8AP2	774
chr6	99797093	99798265	61.2204	30.312	-2.01967	FAXC	-148
chr6	106544622	106547525	140.873	108.708	-1.29589	PRDM1	740
chr6	116380483	116382712	102.472	78.5684	-1.30424	FRK	324
chr6	119468656	119469733	56.9619	27.5246	-2.06949	FAM184A	1158
chr6	130030101	130032577	83.3766	88.151	-0.945838	ARHGAP18	31
chr6	144384535	144385830	52.2611	38.5003	-1.35742	PLAGL1	554
chr6	144416955	144417479	28.665	22.9949	-1.24658	SF3B5	-507
chr6	148662875	148664638	90.8524	71.5998	-1.26889	SASH1	-28
chr6	158487958	158490767	114.46	116.895	-0.979169	SYNJ2	1796
chr6	163148242	163148813	29.2219	25.0869	-1.16483	PARK2	172
chr7	29602166	29604941	109.959	84.4924	-1.30141	PRR15	-128
chr7	36191997	36192598	36.5831	29.2681	-1.24993	EEPD1	460
chr7	36192810	36193837	61.9355	33.4475	-1.85173	EEPD1	-448
chr7	64022307	64024014	83.8399	53.1335	-1.57791	ZNF680	258
chr7	64254770	64255663	43.6811	42.8567	-1.01924	ZNF138	-412
chr7	76025689	76027482	48.3077	39.8935	-1.21092	ZP3	248
chr7	80547400	80550029	107.982	88.8452	-1.21539	SEMA3C	-48
chr7	83822636	83826137	170.022	92.5067	-1.83794	SEMA3A	-170
chr7	90225030	90226502	79.2747	75.433	-1.05093	CDK14	44
chr7	93220586	93221915	67.7825	69.8587	-0.97028	GNGT1	-366
chr7	100136784	100137486	42.1766	42.5087	-0.992188	AGFG2	-288
chr7	105220593	105222288	76.7725	63.4121	-1.21069	EFCAB10	492
chr7	107642897	107644192	70.2637	42.1589	-1.66664	LAMB1	88
chr7	111846714	111847705	44.259	30.3126	-1.46009	ZNF277	-454
chr7	121945012	121946460	70.8206	44.2492	-1.60049	FEZF1	-1177
chr7	122525718	122527105	86.7827	63.4127	-1.36854	CADPS2	0
chr7	124405507	124406523	46.9404	41.8109	-1.12268	GPR37	-334
chr7	128001141	128002122	44.9532	36.9326	-1.21717	PRRT4	26
chr7	129141489	129143149	48.1075	40.2421	-1.19545	SMKR1	0
chr7	129927281	129932763	174.879	150.341	-1.16322	CPA4	2951
chr7	142981524	142983730	105.165	68.6384	-1.53216	TMEM139	-578
chr7	150864426	150865518	51.1036	20.7294	-2.46527	GBX1	-337
chr8	182834	183662	34.1955	38.8478	-0.880245	ZNF596	-852
chr8	22446483	22447211	29.159	20.7312	-1.40653	AC037459.4	-42
chr8	27471435	27473048	86.384	59.4049	-1.45416	CLU	306
chr8	30891268	30891939	41.2096	34.8423	-1.18275	WRN	-288
chr8	80680151	80681185	54.4694	69.1615	-0.787568	HEY1	-570
chr8	81785514	81787141	130.21	67.7667	-1.92145	ZNF704	688
chr8	86018957	86020093	61.8613	39.7212	-1.55739	LRRCC1	-144
chr8	92052276	92053806	90.9896	89.1967	-1.0201	TMEM55A	-64
chr8	99838238	99838942	40.6317	31.7069	-1.28148	STK3	-681
chr8	145596685	145597534	76.7305	32.7497	-2.34294	ADCK5	630
chr9	469680	471292	58.623	36.5835	-1.60245	KANK1	-196
chr9	4489653	4491658	95.3417	58.8824	-1.61919	SLC1A1	-212
chr9	15306701	15307324	33.1866	36.4101	-0.911468	TTC39B	346
chr9	33472858	33473914	45.2583	53.1347	-0.851766	NOL6	542
chr9	34650912	34652705	67.8455	69.6853	-0.973598	IL11RA	380
chr9	36036549	36037587	45.4681	48.4286	-0.93887	RECK	-639
chr9	43684889	43685419	24.5534	20.0334	-1.22562	CH17-296N19.1	84
chr9	43686016	43687161	53.6284	43.0295	-1.24632	CH17-296N19.1	-1350
chr9	95639562	95640864	48.5918	46.1649	-1.05257	ZNF484	77
chr9	95820360	95822118	72.6189	45.2932	-1.60331	SUSD3	-251
chr9	99328870	99329874	43.1759	35.1898	-1.22694	CDC14B	164
chr9	99800887	99802077	76.5933	51.7404	-1.48034	CTSV	110
chr9	100880341	100882099	102.798	93.3756	-1.10091	TRIM14	260
chr9	102583475	102584726	54.7213	51.2166	-1.06843	NR4A3	36
chr9	114287407	114288255	36.5298	33.2741	-1.09785	ZNF483	-319
chr9	115912774	115913795	40.8416	24.9117	-1.63945	SLC31A2	-64
chr9	116162872	116163642	33.2286	24.5632	-1.35278	ALAD	356
chr9	116860061	116861197	54.2483	33.9712	-1.59689	KIF12	708
chr9	123836716	123837749	43.9007	39.0229	-1.125	CNTRL	56
chr9	124029979	124031378	60.2422	56.4447	-1.06728	GSN	-234
chr9	124412125	124415052	101.347	75.259	-1.34664	DAB2IP	284
chr9	131486669	131487356	43.6182	31.0092	-1.40662	ZDHHC12	-610
chr9	132596411	132597564	48.4336	37.9766	-1.27535	C9orf78	566
chr9	134378017	134379255	48.5708	40.2421	-1.20697	POMT1	-306
chr9	139734978	139738823	192.001	108.704	-1.76627	C9orf172	1966
chr9	140335672	140336519	43.0709	31.5318	-1.36595	ENTPD8	-194
chrX	192477	194067	60.862	60.9738	-0.998167	PLCXD1	-284
chrX	15353005	15353678	32.6184	29.2669	-1.11451	PIGA	210
chrX	15807985	15809182	40.3686	39.0229	-1.03448	ZRSR2	10
chrX	24711420	24712650	52.1352	36.0627	-1.44568	POLA1	0
chrX	46432751	46434099	54.3016	45.6418	-1.18973	CHST7	-207
chrX	48956971	48958132	49.9898	25.7823	-1.93892	WDR45	508
chrX	49687223	49687934	32.0824	19.3375	-1.65908	CLCN5	-304
chrX	54465896	54467590	57.1831	38.8478	-1.47198	TSR2	90
chrX	54834425	54835361	38.1393	42.5069	-0.897248	MAGED2	-90
chrX	56755323	56756866	62.4618	66.7239	-0.936124	NBDY	-308
chrX	57313077	57313828	31.2834	23.6926	-1.32038	FAAH2	-314
chrX	68047857	68048667	39.0643	32.0543	-1.21869	EFNB1	577
chrX	74375390	74376669	40.7786	36.4106	-1.11996	ABCB7	78
chrX	77150500	77150980	23.7543	24.2152	-0.980968	MAGT1	188
chrX	99890897	99892274	55.0167	34.8412	-1.57907	TSPAN6	218
chrX	101186561	101187104	26.9716	20.3826	-1.32327	ZMAT1	-96
chrX	105969355	105970928	56.6568	18.9883	-2.98377	RNF128	-248
chrX	106045714	106046700	35.0479	31.1844	-1.12389	TBC1D8B	-165
chrX	118891737	118893033	66.772	40.9398	-1.63098	SOWAHD	190
chrX	119764120	119765285	43.9539	56.7944	-0.773913	C1GALT1C1	-698
chrX	128976959	128977900	46.7095	46.6875	-1.00047	ZDHHC9	6
chrX	129473224	129474365	43.5649	26.306	-1.65608	SLC25A14	66
chrX	148712692	148713544	40.3476	27.5246	-1.46587	TMEM185A	263
chrX	151999510	152000548	42.556	30.312	-1.40393	NSDHL	-519
chrX	152863604	152864614	49.4748	35.8863	-1.37865	FAM58A	464
chrX	152991373	152993045	61.4303	52.2635	-1.17539	ABCD1	-938
