# Supplementary material for: Ezh2-dCas9 and KRAB-dCas9 enable engineering of epigenetic memory in a context-dependent manner
Source: Epigenetics Chromatin. 2019 May 3;12:26. doi: 10.1186/s13072-019-0275-8 (PMC6498470; doi:10.1186/s13072-019-0275-8)
Supplement: Supplementary file 9 — Additional file 9: Table S3. Lists of hypermethylated CpG probes and hypermethylated gene promoters (>3 probes). [file 13072_2019_275_MOESM9_ESM.xlsx]

## Sheet: KRAB 17d (223)
Lists of hypermethylated CpG probes and hypermethylated gene promoters (>3 probes).
Hypermethylated CpG probes 17 days after treatment with KRAB+D3A/D3L
IlmnID	Genome_Build	CHR	MAPINFO	Control mean	KRAB mean	KRAB hypermethylation	GencodeCompV12_NAME	Relation_to_UCSC_CpG_Island	GencodeCompV12_Group
cg17779336	37	2	24299434	0.0753945	0.314895	4.17663	AC008073.6;AC008073.6;AC008073.6;AC008073.5;AC008073.5;AC008073.6;AC008073.6	Island	TSS1500;TSS1500;TSS1500;TSS200;TSS200;1stExon;5'UTR
cg13977526	37	9	32384244	0.126887	0.336392	2.6511	ACO1;ACO1	N_Shore	TSS1500;TSS1500
cg11523538	37	1	244013970	0.0649795	0.311699	4.79688	AKT3;AKT3	Island	TSS1500;5'UTR
cg08309251	37	21	46348306	0.361252	0.569851	1.57743	AL844908.5;ITGB2;ITGB2;ITGB2;ITGB2	N_Shelf	5'UTR;5'UTR;5'UTR;5'UTR;5'UTR
cg13640200	37	12	47474202	0.0367685	0.333993	9.08368	AMIGO2;AMIGO2;AMIGO2;AMIGO2;FAM113B	S_Shore	TSS1500;TSS1500;TSS1500;TSS1500;5'UTR
cg24603490	37	12	47473995	0.0600926	0.323342	5.38073	AMIGO2;AMIGO2;AMIGO2;AMIGO2;FAM113B	Island	TSS1500;TSS1500;TSS1500;TSS1500;5'UTR
cg24283921	37	11	10477461	0.0703865	0.282048	4.00714	AMPD3;AMPD3;AMPD3;AMPD3;AMPD3;AMPD3;AMPD3		5'UTR;TSS1500;5'UTR;5'UTR;5'UTR;5'UTR;5'UTR
cg20360704	37	4	113739170	0.0910303	0.298418	3.27823	ANK2		TSS200
cg26535072	37	9	72288156	0.0548518	0.262488	4.78541	APBA1;RP11-109D9.4	S_Shore	TSS1500;5'UTR
cg19361339	37	X	11399821	0.111403	0.316231	2.83862	ARHGAP6;ARHGAP6		5'UTR;3'UTR
cg07634959	37	4	114901187	0.100259	0.382208	3.81221	ARSJ;ARSJ;ARSJ;ARSJ	S_Shore	TSS1500;TSS1500;TSS1500;TSS1500
cg03391479	37	4	114901073	0.0269401	0.308139	11.4379	ARSJ;ARSJ;ARSJ;ARSJ	S_Shore	TSS1500;TSS1500;TSS1500;TSS200
cg07840120	37	4	114901163	0.063188	0.318914	5.04706	ARSJ;ARSJ;ARSJ;ARSJ	S_Shore	TSS1500;TSS1500;TSS1500;TSS1500
cg09662694	37	2	85980803	0.0672799	0.387572	5.76059	ATOH8;ATOH8;ATOH8	Island	TSS1500;TSS1500;5'UTR
cg03128635	37	2	85980756	0.249959	0.548703	2.19517	ATOH8;ATOH8;ATOH8	Island	TSS1500;TSS1500;5'UTR
cg19956166	37	2	85980874	0.0362591	0.278307	7.67549	ATOH8;ATOH8;ATOH8	Island	TSS1500;TSS200;5'UTR
cg05907478	37	20	52679395	0.200081	0.407783	2.03809	BCAS1;BCAS1;BCAS1;BCAS1		5'UTR;5'UTR;5'UTR;5'UTR
cg27441048	37	7	72972316	0.0500119	0.25169	5.03261	BCL7B;BCL7B;BCL7B;BCL7B;BCL7B;BCL7B;BCL7B;BCL7B;BCL7B;BCL7B;BCL7B	S_Shore	TSS1500;TSS1500;TSS1500;TSS1500;1stExon;5'UTR;TSS1500;TSS1500;TSS1500;TSS1500;TSS1500
cg25389261	37	7	33944415	0.257434	0.461004	1.79077	BMPER;BMPER;BMPER;BMPER;BMPER	Island	TSS1500;TSS1500;TSS1500;TSS1500;TSS200
cg17180012	37	10	97666929	0.0546392	0.321698	5.88768	C10orf131;C10orf131;RP11-429G19.2;C10orf131;RP11-429G19.2;RP11-429G19.2;RP11-429G19.2;RP11-429G19.2;RP11-429G19.2;RP11-429G19.2	N_Shore	TSS1500;TSS1500;3'UTR;5'UTR;3'UTR;3'UTR;3'UTR;3'UTR;3'UTR;3'UTR
cg23750265	37	1	159824856	0.0272826	0.276137	10.1213	C1orf204	Island	TSS200
cg09369381	37	1	159824866	0.0207469	0.26242	12.6486	C1orf204	Island	TSS200
cg27242702	37	3	118864465	0.360746	0.56242	1.55905	C3orf30;C3orf30;C3orf30;C3orf30;C3orf30;C3orf30;IGSF11;IGSF11;IGSF11;IGSF11		TSS1500;TSS1500;TSS1500;TSS1500;TSS1500;TSS1500;5'UTR;5'UTR;5'UTR;3'UTR
cg24677780	37	19	49149055	0.0916141	0.338707	3.6971	CA11;CA11;AC008888.7;AC008888.7		1stExon;5'UTR;5'UTR;5'UTR
cg07507685	37	5	96038285	0.0307286	0.313785	10.2115	CAST;CAST;CAST;CAST;CAST;CAST;CAST;CAST;CAST;CAST;CAST	Island	TSS1500;TSS1500;TSS1500;TSS1500;TSS1500;TSS1500;TSS1500;5'UTR;5'UTR;5'UTR;5'UTR
cg19178679	37	1	10853408	0.247554	0.4855	1.96119	CASZ1;CASZ1	N_Shore	5'UTR;5'UTR
cg16443148	37	16	776667	0.136236	0.357066	2.62093	CCDC78;CCDC78;CCDC78;CCDC78;HAGHL;HAGHL;CCDC78;HAGHL;HAGHL;HAGHL;HAGHL;HAGHL;HAGHL;HAGHL;HAGHL;HAGHL;HAGHL;CCDC78;HAGHL;CCDC78;CCDC78;CCDC78;CCDC78;CCDC78;CCDC78;CCDC78;CCDC78;CCDC78;MSLN	Island	3'UTR;3'UTR;3'UTR;5'UTR;TSS1500;TSS1500;TSS1500;TSS1500;TSS1500;TSS1500;TSS1500;TSS1500;TSS1500;TSS1500;TSS1500;TSS1500;TSS1500;TSS1500;TSS1500;TSS200;TSS1500;1stExon;TSS1500;TSS1500;TSS1500;TSS1500;TSS1500;TSS1500;5'UTR
cg14552376	37	2	56412597	0.0436672	0.247784	5.67436	CCDC85A;AC007743.1;AC007743.1	S_Shore	5'UTR;TSS1500;3'UTR
cg12273505	37	10	35534954	0.595618	0.844569	1.41797	CCNY;CCNY		TSS1500;TSS1500
cg25732732	37	2	208576794	0.0233443	0.272107	11.6563	CCNYL1;CCNYL1;CCNYL1;CCNYL1;CCNYL1	Island	5'UTR;1stExon;1stExon;1stExon;TSS200
cg07868273	37	2	87035758	0.0693236	0.328646	4.74074	CD8A	N_Shore	TSS1500
cg07778290	37	12	6325048	0.270763	0.642215	2.37187	CD9;CD9;CD9;CD9;CD9;CD9		5'UTR;5'UTR;5'UTR;5'UTR;5'UTR;5'UTR
cg05245650	37	2	37900205	0.165864	0.436397	2.63105	CDC42EP3;CDC42EP3;CDC42EP3	S_Shore	TSS1500;TSS1500;5'UTR
cg02879471	37	6	111135854	0.03806	0.242618	6.37461	CDK19;CDK19;CDK19;CDK19;CDK19	Island	3'UTR;3'UTR;5'UTR;5'UTR;3'UTR
cg10983586	37	11	65624773	0.0289625	0.299289	10.3337	CFL1;CFL1;CFL1;CFL1;CFL1;CFL1;MUS81;MUS81;CFL1;CFL1;CFL1	Island	3'UTR;5'UTR;5'UTR;5'UTR;TSS1500;1stExon;5'UTR;1stExon;TSS1500;TSS1500;3'UTR
cg13828873	37	14	35184330	0.286505	0.570524	1.99133	CFL2;CFL2;CFL2;CFL2;CFL2;CFL2	S_Shore	TSS1500;TSS1500;TSS1500;TSS1500;TSS1500;TSS1500
cg20258811	37	2	175869688	0.0463091	0.313747	6.77507	CHN1;CHN1;CHN1;CHN1;CHN1;CHN1;CHN1;CHN1	Island	1stExon;1stExon;5'UTR;5'UTR;5'UTR;5'UTR;3'UTR;3'UTR
cg14052114	37	3	33760014	0.148599	0.432703	2.91188	CLASP2;CLASP2;CLASP2	S_Shore	TSS1500;TSS1500;TSS200
cg06719589	37	7	73725965	0.396653	0.607692	1.53205	CLIP2;CLIP2		5'UTR;5'UTR
cg18362495	37	21	47401153	0.0405645	0.277272	6.83534	COL6A1;COL6A1;COL6A1	Island	TSS1500;TSS1500;TSS1500
cg14454798	37	5	173314559	0.543053	0.746354	1.37437	CPEB4	N_Shore	TSS1500
cg15154002	37	22	25961523	0.267214	0.514326	1.92477	CTA-407F11.8;CTA-407F11.8;CTA-407F11.8	S_Shore	TSS1500;TSS1500;TSS1500
cg15599832	37	5	38845129	0.0656204	0.315898	4.81402	CTD-2127H9.1;OSMR;OSMR;CTD-2127H9.1	N_Shore	3'UTR;TSS1500;TSS1500;3'UTR
cg03843571	37	14	62394394	0.0865437	0.483313	5.58461	CTD-2277K2.1;CTD-2277K2.1		5'UTR;5'UTR
cg24119607	37	5	139047739	0.373068	0.604112	1.61931	CXXC5;CXXC5;CXXC5;CXXC5;CXXC5;CXXC5;CXXC5;CXXC5;CXXC5;CXXC5	N_Shore	5'UTR;5'UTR;5'UTR;5'UTR;5'UTR;5'UTR;5'UTR;5'UTR;5'UTR;5'UTR
cg00503298	37	1	47263713	0.100353	0.327391	3.26238	CYP4B1;CYP4B1;CYP4B1;CYP4B1;CYP4B1;CYP4B1		TSS1500;TSS1500;TSS1500;TSS1500;TSS1500;5'UTR
cg03763620	37	9	90113281	0.0361081	0.236268	6.54335	DAPK1;DAPK1;DAPK1;DAPK1;DAPK1;DAPK1;DAPK1;DAPK1;DAPK1;DAPK1;DAPK1	Island	TSS1500;5'UTR;TSS1500;TSS1500;5'UTR;5'UTR;5'UTR;5'UTR;5'UTR;TSS200;5'UTR
cg10480382	37	13	42684804	0.214778	0.456406	2.12501	DGKH		5'UTR
cg22457516	37	11	83393422	0.0734584	0.341481	4.64863	DLG2;DLG2;DLG2;DLG2;DLG2;DLG2;DLG2;DLG2;DLG2;DLG2;DLG2;RP11-160H12.2;DLG2;DLG2		1stExon;1stExon;1stExon;TSS1500;TSS200;TSS200;5'UTR;3'UTR;5'UTR;5'UTR;5'UTR;5'UTR;3'UTR;5'UTR
cg03136342	37	7	96654255	0.258242	0.477521	1.84913	DLX5;DLX5;DLX5;DLX5;DLX5	S_Shore	3'UTR;1stExon;1stExon;5'UTR;TSS200
cg12097037	37	2	183581562	0.0362571	0.267809	7.38639	DNAJC10;DNAJC10;DNAJC10;DNAJC10;DNAJC10;DNAJC10	S_Shore	TSS1500;TSS1500;5'UTR;5'UTR;5'UTR;5'UTR
cg00784718	37	1	221916686	0.0978599	0.309477	3.16245	DUSP10;DUSP10;DUSP10	Island	TSS1500;TSS1500;TSS1500
cg24360924	37	11	1594326	0.0495085	0.259035	5.23214	DUSP8;RP13-25N22.1;RP13-25N22.1;RP13-25N22.1;RP13-25N22.1	Island	TSS1500;TSS1500;TSS200;5'UTR;5'UTR
cg03674127	37	2	71693870	0.123935	0.324213	2.61598	DYSF;DYSF	Island	5'UTR;1stExon
cg19921776	37	1	184724497	0.030544	0.242061	7.92499	EDEM3;EDEM3;EDEM3	S_Shore	TSS1500;TSS1500;TSS1500
cg14261863	37	20	45035638	0.0578804	0.276215	4.77217	ELMO2;ELMO2;ELMO2;ELMO2;ELMO2;ELMO2;ELMO2;ELMO2;ELMO2;ELMO2	S_Shore	TSS1500;TSS1500;TSS1500;TSS1500;TSS1500;TSS1500;TSS1500;TSS1500;5'UTR;3'UTR
cg11244037	37	5	60139516	0.0880415	0.386246	4.3871	ELOVL7;ELOVL7;ELOVL7;ELOVL7;ELOVL7;ELOVL7	Island	TSS200;5'UTR;5'UTR;5'UTR;5'UTR;5'UTR
cg08173404	37	3	134514124	0.270944	0.502998	1.85647	EPHB1;EPHB1;EPHB1;EPHB1;EPHB1	Island	TSS1500;TSS1500;5'UTR;1stExon;5'UTR
cg16065186	37	17	37856663	0.0197892	0.304016	15.3628	HER2;HER2	Island	5'UTR;5'UTR
cg20030243	37	5	76011643	0.0373928	0.25427	6.79997	F2R;F2R;CTD-2384B11.2	Island	TSS1500;TSS1500;3'UTR
cg01953591	37	1	169555805	0.131036	0.403943	3.08269	F5;F5;F5		1stExon;5'UTR;TSS200
cg05630745	37	11	61659450	0.0997405	0.303844	3.04634	FADS3;FADS3;FADS3;FADS3;FADS3;FADS3	Island	TSS1500;TSS1500;TSS1500;TSS1500;1stExon;5'UTR
cg26185964	37	17	20320102	0.638466	0.948894	1.48621	FAM106B		TSS1500
cg14385280	37	18	30051183	0.0219586	0.25622	11.6683	FAM59A;FAM59A	Island	TSS1500;TSS1500
cg00189906	37	8	124780357	0.12621	0.333041	2.63878	FAM91A1;FAM91A1;FAM91A1;FAM91A1	Island	TSS1500;TSS1500;TSS1500;TSS1500
cg24597705	37	1	11724700	0.0534906	0.259048	4.84287	FBXO6;FBXO6;FBXO6	Island	5'UTR;1stExon;5'UTR
cg14660839	37	13	28674720	0.0346365	0.245137	7.0774	FLT3;FLT3;FLT3	Island	1stExon;5'UTR;TSS200
cg10128806	37	4	78977322	0.445132	0.747504	1.67929	FRAS1;FRAS1	N_Shore	TSS1500;TSS1500
cg11710000	37	8	28352559	0.0543537	0.315083	5.79691	FZD3;FZD3;FZD3	Island	5'UTR;5'UTR;5'UTR
cg09200497	37	7	30634125	0.0485552	0.314391	6.47493	GARS;GARS;GARS	Island	TSS1500;TSS1500;TSS200
cg20913420	37	16	850750	0.0196882	0.343832	17.4638	GNG13	Island	TSS200
cg26010834	37	16	850776	0.0201603	0.225482	11.1845	GNG13	Island	TSS200
cg08576864	37	4	176922779	0.523021	0.759076	1.45133	GPM6A;GPM6A	Island	5'UTR;5'UTR
cg04001668	37	16	57654347	0.111022	0.375439	3.38166	GPR56;GPR56;GPR56;GPR56;GPR56;GPR56;GPR56;GPR56;GPR56;GPR56;GPR56;GPR56;GPR56;GPR56;GPR56;GPR56;GPR56;GPR56;GPR56		TSS1500;TSS1500;5'UTR;5'UTR;5'UTR;5'UTR;5'UTR;5'UTR;5'UTR;5'UTR;5'UTR;5'UTR;5'UTR;5'UTR;5'UTR;5'UTR;5'UTR;5'UTR;5'UTR
cg00550797	37	16	57653904	0.0579161	0.312162	5.3899	GPR56;GPR56;GPR56;GPR56;GPR56;GPR56;GPR56;GPR56;GPR56;GPR56;GPR56;GPR56;GPR56;GPR56;GPR56;GPR56;GPR56;GPR56		TSS1500;TSS200;TSS1500;TSS200;TSS200;TSS200;TSS200;TSS200;1stExon;5'UTR;5'UTR;5'UTR;5'UTR;5'UTR;5'UTR;5'UTR;5'UTR;5'UTR
cg16630572	37	16	57653917	0.0874716	0.36729	4.19896	GPR56;GPR56;GPR56;GPR56;GPR56;GPR56;GPR56;GPR56;GPR56;GPR56;GPR56;GPR56;GPR56;GPR56;GPR56;GPR56;GPR56;GPR56;GPR56		TSS1500;TSS1500;TSS200;TSS200;TSS200;TSS200;TSS200;1stExon;1stExon;5'UTR;5'UTR;5'UTR;5'UTR;5'UTR;5'UTR;5'UTR;5'UTR;5'UTR;5'UTR
cg02912326	37	6	97285743	0.0179144	0.233129	13.0135	GPR63	Island	TSS1500
cg15623249	37	19	48896947	0.356072	0.623739	1.75172	GRIN2D	Island	TSS1500
cg10196309	37	12	13154429	0.0318174	0.245522	7.7166	HEBP1;HEBP1;HTR7P1;RP11-377D9.3	Island	TSS1500;TSS1500;5'UTR;5'UTR
cg18390472	37	1	185703538	0.105776	0.375354	3.54857	HMCN1	Island	TSS200
cg01121464	37	1	33352018	0.233385	0.447545	1.91762	HPCA;HPCA;HPCA;HPCA	Island	TSS200;TSS200;5'UTR;5'UTR
cg09569033	37	20	30192433	0.126088	0.383147	3.03873	ID1;ID1	S_Shore	TSS1500;TSS1500
cg03625261	37	2	217497941	0.143651	0.350708	2.4414	IGFBP2;IGFBP2;IGFBP2	Island	TSS200;TSS1500;5'UTR
cg14587604	37	5	158758756	0.0181628	0.286616	15.7804	IL12B;AC008697.1;AC008697.1;AC008697.1	Island	TSS1500;1stExon;5'UTR;5'UTR
cg19360943	37	12	6762431	0.674298	0.918935	1.3628	ING4;ING4;ING4;ING4;ING4;ING4;ING4;ING4;ING4		3'UTR;3'UTR;3'UTR;3'UTR;1stExon;3'UTR;3'UTR;3'UTR;5'UTR
cg17340922	37	1	38412785	0.0965544	0.34371	3.55975	INPP5B;INPP5B;INPP5B;INPP5B		TSS1500;TSS1500;TSS200;TSS200
cg14193565	37	10	121485087	0.292699	0.49684	1.69744	INPP5F;RP11-179H18.8	Island	TSS1500;TSS1500
cg07546326	37	10	102827143	0.0463483	0.309806	6.68431	KAZALD1;KAZALD1	Island	5'UTR;5'UTR
cg12212555	37	14	90526722	0.111414	0.396836	3.56181	KCNK13	Island	TSS1500
cg16595365	37	8	140716505	0.132505	0.360074	2.71745	KCNK9;KCNK9	Island	TSS1500;TSS1500
cg26573952	37	6	17987707	0.0152883	0.237382	15.5271	KIF13A;KIF13A;KIF13A;KIF13A;KIF13A;KIF13A;KIF13A;KIF13A;KIF13A;KIF13A;KIF13A;KIF13A;KIF13A;KIF13A	Island	TSS1500;1stExon;1stExon;1stExon;1stExon;1stExon;1stExon;5'UTR;5'UTR;5'UTR;5'UTR;5'UTR;TSS200;3'UTR
cg14197576	37	6	17987703	0.0151019	0.261469	17.3137	KIF13A;KIF13A;KIF13A;KIF13A;KIF13A;KIF13A;KIF13A;KIF13A;KIF13A;KIF13A;KIF13A;KIF13A;KIF13A;KIF13A	Island	TSS1500;1stExon;1stExon;1stExon;1stExon;1stExon;1stExon;5'UTR;5'UTR;5'UTR;5'UTR;5'UTR;TSS200;3'UTR
cg13789015	37	9	136890014	0.0525377	0.288747	5.496	LINC00094;LINC00094;LINC00094	N_Shore	TSS1500;TSS1500;TSS1500
cg04170994	37	Y	20488293	0.446141			LINC00230A;LINC00230A	Island	1stExon;5'UTR
cg14204081	37	6	170190660	0.115321	0.366144	3.175	LINC00242;LINC00574	Island	3'UTR;5'UTR
cg05372727	37	13	107029018	0.129502	0.334151	2.58028	LINC00460;LINC00460;LINC00460		5'UTR;5'UTR;TSS200
cg03243135	37	8	144513697	0.084589	0.291923	3.45108	MAFA	Island	TSS1500
cg09738156	37	3	183543587	0.136557	0.342722	2.50972	MAP6D1;MAP6D1;MAP6D1;MAP6D1	Island	TSS1500;TSS1500;TSS1500;TSS1500
cg15909600	37	22	51038723	0.0181798	0.226064	12.4349	MAPK8IP2;MAPK8IP2;CHKB	Island	TSS1500;TSS1500;3'UTR
cg03293015	37	8	98881351	0.119355	0.373716	3.13114	MATN2;MATN2;MATN2;MATN2;MATN2;MATN2;MATN2;MATN2;MATN2	Island	1stExon;TSS200;1stExon;1stExon;1stExon;5'UTR;5'UTR;5'UTR;5'UTR
cg11287851	37	11	119187772	0.0315531	0.236447	7.49363	MCAM;MCAM;MCAM;MCAM;MCAM;MCAM;MCAM;MCAM;MCAM;MCAM;MCAM;MCAM;MCAM;MCAM;MCAM;MCAM;MCAM;MCAM	Island	3'UTR;3'UTR;3'UTR;3'UTR;3'UTR;3'UTR;3'UTR;3'UTR;3'UTR;3'UTR;3'UTR;3'UTR;TSS1500;TSS1500;1stExon;1stExon;1stExon;TSS1500
cg03365354	37	11	119187391	0.0405941	0.31869	7.85065	MCAM;MCAM;MCAM;MCAM;MCAM;MCAM;MCAM;MCAM;MCAM;MCAM;MCAM;MCAM;MCAM;MCAM;MCAM;MCAM	Island	3'UTR;3'UTR;3'UTR;3'UTR;3'UTR;3'UTR;3'UTR;3'UTR;3'UTR;3'UTR;3'UTR;3'UTR;3'UTR;TSS1500;TSS1500;1stExon
cg23166970	37	3	182817578	0.101286	0.304819	3.00948	MCCC1;MCCC1;MCCC1;MCCC1;MCCC1;MCCC1;MCCC1;MCCC1;MCCC1;MCCC1	S_Shore	TSS1500;TSS1500;TSS1500;TSS1500;TSS1500;TSS1500;TSS1500;TSS1500;TSS1500;5'UTR
cg05176569	37	3	183146789	0.0633169	0.294444	4.65033	MCF2L2;MCF2L2;MCF2L2;MCF2L2;MCF2L2	Island	TSS1500;TSS1500;TSS1500;TSS1500;TSS1500
cg02961109	37	1	150552537	0.173441	0.377538	2.17676	MCL1;MCL1;MCL1;MCL1	S_Shore	TSS1500;TSS1500;TSS1500;TSS1500
cg26645069	37	12	6861493	0.235978	0.575829	2.44018	MLF2;MLF2;MLF2;MLF2	N_Shore	3'UTR;TSS1500;3'UTR;1stExon
cg18679318	37	4	146538184	0.213243	0.416729	1.95424	MMAA	N_Shore	TSS1500
cg10469359	37	12	132315227	0.0736554	0.280985	3.81487	MMP17;MMP17	Island	5'UTR;5'UTR
cg18391427	37	17	34122800	0.0434679	0.305725	7.03334	MMP28	Island	TSS200
cg07546558	37	17	34122765	0.0129288	0.251391	19.4443	MMP28	Island	TSS200
cg16246294	37	17	34122769	0.019505	0.257721	13.2131	MMP28	Island	TSS200
cg00213853	37	X	154034091	0.0819149	0.298188	3.64021	MPP1;MPP1;MPP1;MPP1;MPP1;MPP1;MPP1;MPP1;MPP1;MPP1	S_Shore	TSS1500;TSS1500;TSS1500;TSS1500;TSS1500;TSS1500;TSS1500;TSS1500;TSS1500;5'UTR
cg08786860	37	X	154034184	0.107012	0.310351	2.90017	MPP1;MPP1;MPP1;MPP1;MPP1;MPP1;MPP1;MPP1;MPP1;MPP1	S_Shore	TSS1500;TSS1500;TSS1500;TSS1500;TSS1500;TSS1500;TSS1500;TSS1500;TSS1500;5'UTR
cg04784122	37	X	154033688	0.0531115	0.30422	5.72794	MPP1;MPP1;MPP1;MPP1;MPP1;MPP1;MPP1;MPP1;MPP1;MPP1;MPP1;MPP1;MPP1;MPP1;MPP1;MPP1;MPP1;MPP1;MPP1	Island	5'UTR;1stExon;1stExon;1stExon;1stExon;1stExon;1stExon;1stExon;1stExon;5'UTR;5'UTR;5'UTR;5'UTR;5'UTR;TSS200;3'UTR;3'UTR;3'UTR;5'UTR
cg16423567	37	17	41987786	0.177534	0.443924	2.5005	MPP2;MPP2	S_Shelf	TSS1500;TSS1500
cg21983255	37	18	11909294	0.41569	0.622088	1.49652	MPPE1;MPPE1;MPPE1;MPPE1;MPPE1	S_Shore	TSS1500;TSS1500;TSS1500;TSS1500;TSS1500
cg11520509	37	17	60704698	0.0707123	0.293324	4.14814	MRC2	Island	TSS200
cg09267324	37	17	60704634	0.048582	0.258049	5.31162	MRC2	Island	TSS200
cg10596490	37	22	30504901	0.315276	0.555647	1.76241	MTMR3		5'UTR
cg21403602	37	10	112039248	0.21107	0.425599	2.01638	MXI1;MXI1;MXI1		5'UTR;5'UTR;5'UTR
cg19165652	37	17	54671146	0.0322171	0.293605	9.11331	NOG;NOG	Island	5'UTR;1stExon
cg09440095	37	4	164253767	0.231066	0.465804	2.0159	NPY1R;NPY1R;NPY1R;NPY1R;NPY1R;NPY1R	S_Shore	TSS1500;1stExon;TSS200;5'UTR;5'UTR;5'UTR
cg06417612	37	5	111092845	0.19937	0.432531	2.16949	NREP;NREP;NREP;NREP;NREP;NREP;NREP;NREP;NREP;NREP;NREP;NREP;NREP;NREP;NREP;NREP;NREP;NREP;NREP;NREP;NREP;NREP;NREP;NREP	N_Shore	3'UTR;5'UTR;5'UTR;5'UTR;5'UTR;5'UTR;5'UTR;5'UTR;5'UTR;5'UTR;5'UTR;5'UTR;5'UTR;5'UTR;TSS1500;ExonBnd;1stExon;1stExon;1stExon;1stExon;3'UTR;3'UTR;3'UTR;5'UTR
cg06792358	37	6	24126324	0.382049	0.72414	1.89541	NRSN1;NRSN1;NRSN1;NRSN1	Island	TSS200;TSS200;TSS200;TSS200
cg06206881	37	12	5620842	0.0930693	0.316768	3.40357	NTF3;NTF3;NTF3;NTF3;NTF3		1stExon;5'UTR;1stExon;5'UTR;5'UTR
cg01501184	37	14	24881456	0.102667	0.324327	3.15903	NYNRIN		TSS1500
cg20699323	37	8	133071588	0.256991	0.46912	1.82544	OC90;OC90		1stExon;5'UTR
cg22944122	37	2	148779335	0.0560175	0.256039	4.5707	ORC4;ORC4;ORC4;ORC4;ORC4;ORC4;ORC4;ORC4;MBD5;ORC4;ORC4;MBD5;MBD5;MBD5;MBD5;MBD5;MBD5	S_Shore	TSS1500;TSS1500;TSS1500;TSS1500;TSS1500;TSS1500;TSS1500;TSS1500;5'UTR;TSS200;TSS1500;5'UTR;5'UTR;5'UTR;5'UTR;5'UTR;5'UTR
cg21019253	37	20	18039801	0.0401697	0.405688	10.0994	OVOL2;OVOL2;OVOL2;RP4-726N1.2;OVOL2;OVOL2	Island	TSS200;1stExon;3'UTR;TSS1500;TSS1500;3'UTR
cg03143105	37	11	77184693	0.0130046	0.254952	19.6048	PAK1;PAK1;PAK1;PAK1;PAK1;PAK1;PAK1;PAK1	Island	TSS200;1stExon;5'UTR;5'UTR;5'UTR;5'UTR;1stExon;1stExon
cg11973244	37	11	31832367	0.115744	0.332964	2.87672	PAX6;PAX6;PAX6;PAX6;PAX6;PAX6;PAX6;PAX6;PAX6;PAX6;PAX6;PAX6;PAX6;PAX6;PAX6;PAX6;PAX6	Island	5'UTR;3'UTR;5'UTR;5'UTR;5'UTR;5'UTR;5'UTR;5'UTR;5'UTR;TSS1500;TSS200;ExonBnd;5'UTR;3'UTR;5'UTR;5'UTR;5'UTR
cg21017288	37	1	164528753	0.0869674	0.292839	3.36723	PBX1;PBX1;PBX1;PBX1;PBX1;PBX1;PBX1		1stExon;5'UTR;1stExon;5'UTR;TSS200;5'UTR;TSS1500
cg22035008	37	5	58647658	0.112355	0.374507	3.33325	PDE4D;PDE4D;PDE4D		3'UTR;5'UTR;3'UTR
cg19968946	37	3	73481531	0.149592	0.377678	2.52472	PDZRN3;PDZRN3;PDZRN3		5'UTR;3'UTR;5'UTR
cg18976803	37	X	71934394	0.0287725	0.295774	10.2798	PHKA1;PHKA1;PHKA1;PHKA1	S_Shore	TSS1500;TSS1500;TSS1500;TSS1500
cg05533783	37	18	44481416	0.655502	0.895033	1.36542	PIAS2;PIAS2		TSS200;5'UTR
cg25648267	37	5	134370385	0.0154588	0.293029	18.9555	PITX1;PITX1;PITX1;PITX1;PITX1;PITX1;CTC-203F4.1;CTC-349C3.1;CTC-349C3.1	Island	5'UTR;5'UTR;TSS1500;1stExon;TSS200;1stExon;5'UTR;5'UTR;5'UTR
cg19204283	37	6	151041962	0.269797	0.529925	1.96416	PLEKHG1;PLEKHG1;PLEKHG1;PLEKHG1		TSS1500;TSS200;5'UTR;5'UTR
cg22507354	37	17	62493832	0.228099	0.44505	1.95113	POLG2	S_Shore	TSS1500
cg01600621	37	19	42681426	0.0239318	0.235622	9.84557	POU2F2;POU2F2	Island	TSS1500;5'UTR
cg18083863	37	14	23772111	0.0398666	0.318031	7.97739	PPP1R3E;PPP1R3E;PPP1R3E;PPP1R3E;PPP1R3E;PPP1R3E;BCL2L2	S_Shore	TSS1500;TSS1500;TSS1500;TSS1500;TSS1500;TSS200;5'UTR
cg13939300	37	1	156736298	0.125873	0.359634	2.85711	PRCC;PRCC;PRCC;HDGF;PRCC	N_Shore	TSS1500;TSS1500;TSS1500;3'UTR;5'UTR
cg11596580	37	12	3600764	0.420532	0.752224	1.78874	PRMT8;PRMT8;PRMT8;PRMT8	Island	5'UTR;1stExon;1stExon;5'UTR
cg23478284	37	4	87516007	0.0296913	0.362227	12.1997	PTPN13;MAPK10;MAPK10;MAPK10;PTPN13;PTPN13;PTPN13	S_Shore	TSS1500;TSS1500;TSS1500;TSS1500;5'UTR;5'UTR;5'UTR
cg27304516	37	2	161349835	0.0463281	0.250698	5.41136	RBMS1;RBMS1;RBMS1;RBMS1;RBMS1;RBMS1;RBMS1	Island	TSS1500;1stExon;1stExon;1stExon;1stExon;3'UTR;3'UTR
cg09293560	37	7	150068240	0.499421	0.921782	1.8457	REPIN1;REPIN1;REPIN1;REPIN1;REPIN1;REPIN1;REPIN1;REPIN1;RP4-584D14.5;ZNF775	N_Shore	5'UTR;5'UTR;5'UTR;5'UTR;3'UTR;3'UTR;3'UTR;TSS200;3'UTR;5'UTR
cg12072290	37	12	124018993	0.068203	0.331871	4.86593	RILPL1	Island	TSS1500
cg18324467	37	17	74237002	0.0878184	0.382129	4.35135	RNF157	Island	TSS1500
cg04172254	37	1	203274185	0.289567	0.62151	2.14634	RP11-134P9.1;RP11-134P9.1;BTG2;BTG2;RP11-134P9.1;RP11-134P9.1;RP11-134P9.1	N_Shore	3'UTR;3'UTR;TSS1500;TSS1500;TSS1500;1stExon;1stExon
cg03646441	37	9	134691480	0.202871	0.442877	2.18305	RP11-323H21.3		TSS200
cg04432234	37	6	106808089	0.123893	0.335549	2.70837	RP11-404H14.1;AIM1	N_Shore	TSS1500;TSS1500
cg07445742	37	1	235092849	0.231882	0.44123	1.90282	RP11-443B7.2		TSS200
cg04919263	37	16	3086292	0.0818493	0.311274	3.80301	RP11-473M20.5;CCDC64B;CCDC64B;CCDC64B	Island	5'UTR;5'UTR;TSS1500;3'UTR
cg20013672	37	11	113146094	0.416896	0.619934	1.48702	RP11-839D17.2;NCAM1;NCAM1;NCAM1;NCAM1;NCAM1;NCAM1;NCAM1		TSS1500;3'UTR;5'UTR;5'UTR;5'UTR;5'UTR;5'UTR;5'UTR
cg03675739	37	12	52702559	0.0370619	0.263721	7.11568	RP11-845M18.6;KRT86;AC021066.1;AC021066.1;RP11-259K21.3	Island	TSS1500;3'UTR;3'UTR;3'UTR;3'UTR
cg27269940	37	12	52241972	0.512484	0.752328	1.468	RP11-923I11.5	Island	TSS200
cg21401794	37	1	90099060	0.0234209	0.229191	9.78575	RP5-1007M22.2;RP5-1007M22.2;RP5-1007M22.2;RP5-1007M22.2;RP11-413E1.4;LRRC8C;LRRC8C;LRRC8C;LRRC8C	Island	TSS1500;TSS1500;TSS1500;TSS1500;5'UTR;5'UTR;5'UTR;5'UTR;5'UTR
cg22736444	37	1	8483475	0.0497723	0.266385	5.35207	RP5-1115A15.1;RERE;RERE;RERE;RERE;RERE;RERE;RERE	Island	TSS1500;1stExon;3'UTR;5'UTR;3'UTR;3'UTR;3'UTR;3'UTR
cg18266853	37	X	41134875	0.174115	0.376383	2.16169	RP5-1172N10.2	N_Shore	TSS200
cg16179976	37	17	45056634	0.013832	0.217621	15.7332	RPRML;RP11-156P1.1	Island	TSS200;5'UTR
cg16730484	37	X	71497424	0.0759814	0.282095	3.71268	RPS4X;RPS4X;RPS4X	S_Shore	TSS1500;TSS1500;TSS1500
cg14387428	37	11	118023538	0.122331	0.322728	2.63815	SCN4B;SCN4B;SCN4B	Island	1stExon;5'UTR;TSS200
cg18047082	37	2	167232696	0.0731978	0.355649	4.85874	SCN9A;SCN9A	Island	TSS200;TSS200
cg20424311	37	4	141221527	0.0858602	0.351902	4.09855	SCOC;RP11-425I13.3		5'UTR;3'UTR
cg05081033	37	7	83825219	0.177596	0.410332	2.31048	SEMA3A;SEMA3A;SEMA3A;SEMA3A;SEMA3A		TSS1500;TSS1500;TSS1500;5'UTR;5'UTR
cg03642425	37	3	122746419	0.234544	0.561418	2.39365	SEMA5B;SEMA5B;SEMA5B;SEMA5B;SEMA5B;SEMA5B;SEMA5B;SEMA5B;SEMA5B;SEMA5B;SEMA5B;SEMA5B	Island	1stExon;1stExon;1stExon;1stExon;1stExon;3'UTR;3'UTR;5'UTR;5'UTR;5'UTR;5'UTR;5'UTR
cg07330630	37	3	122746539	0.137908	0.458657	3.32583	SEMA5B;SEMA5B;SEMA5B;SEMA5B;SEMA5B;SEMA5B;SEMA5B;SEMA5B;SEMA5B;SEMA5B	Island	1stExon;1stExon;1stExon;1stExon;TSS200;3'UTR;5'UTR;5'UTR;5'UTR;5'UTR
cg21807034	37	18	61144150	0.0269241	0.530965	19.7208	SERPINB5;SERPINB5;SERPINB5;SERPINB5		TSS1500;TSS200;1stExon;5'UTR
cg13542022	37	19	40932276	0.143197	0.34841	2.43309	SERTAD1	S_Shore	TSS1500
cg03983865	37	13	50018636	0.0713421	0.28422	3.9839	SETDB2;CAB39L;CAB39L;CAB39L;SETDB2;CAB39L;SETDB2;SETDB2;SETDB2;SETDB2	Island	TSS1500;TSS1500;TSS1500;TSS1500;1stExon;TSS1500;1stExon;TSS200;5'UTR;5'UTR
cg25694447	37	3	157824150	0.0489839	0.249669	5.09696	SHOX2;SHOX2;SHOX2;SHOX2;SHOX2;AC112502.1;RSRC1;SHOX2;RSRC1	S_Shore	TSS1500;1stExon;TSS1500;5'UTR;TSS200;TSS1500;TSS1500;TSS1500;5'UTR
cg15548431	37	3	157824283	0.0704937	0.282729	4.01069	SHOX2;SHOX2;SHOX2;SHOX2;AC112502.1;RSRC1;SHOX2;SHOX2;RSRC1	S_Shore	TSS1500;1stExon;TSS1500;5'UTR;TSS1500;TSS1500;TSS1500;TSS1500;5'UTR
cg25977493	37	3	157823817	0.037922	0.481416	12.6949	SHOX2;SHOX2;SHOX2;SHOX2;SHOX2;SHOX2;SHOX2;SHOX2;AC112502.1;SHOX2;RSRC1	Island	3'UTR;5'UTR;TSS1500;1stExon;1stExon;1stExon;TSS1500;5'UTR;TSS200;5'UTR;5'UTR
cg06156376	37	3	157823814	0.0811092	0.301657	3.71915	SHOX2;SHOX2;SHOX2;SHOX2;SHOX2;SHOX2;SHOX2;SHOX2;AC112502.1;SHOX2;RSRC1	Island	3'UTR;5'UTR;TSS1500;1stExon;1stExon;1stExon;TSS1500;5'UTR;TSS200;5'UTR;5'UTR
cg18722402	37	5	138477779	0.27394	0.498609	1.82014	SIL1;SIL1;SIL1;SIL1;SIL1;SIL1;SIL1;SIL1;SIL1;SIL1		3'UTR;5'UTR;5'UTR;5'UTR;5'UTR;5'UTR;5'UTR;5'UTR;5'UTR;3'UTR
cg26615176	37	11	65150416	0.0843484	0.287439	3.40775	SLC25A45;SLC25A45;SLC25A45;SLC25A45;SLC25A45;SLC25A45;SLC25A45;SLC25A45;SLC25A45;SLC25A45;SLC25A45;SLC25A45;SLC25A45;SLC25A45	N_Shelf	5'UTR;5'UTR;TSS1500;TSS1500;TSS1500;TSS1500;TSS1500;TSS1500;TSS1500;TSS1500;TSS1500;TSS1500;TSS1500;TSS1500
cg25150243	37	15	50474159	0.133964	0.334918	2.50006	SLC27A2;SLC27A2;ATP8B4	N_Shore	TSS1500;TSS1500;5'UTR
cg02102889	37	4	139164723	0.233997	0.47288	2.02088	SLC7A11		TSS1500
cg16513820	37	15	66999853	0.235	0.506078	2.15352	SMAD6	S_Shelf	TSS1500
cg12223105	37	20	4153034	0.0247546	0.322719	13.0367	SMOX;SMOX;SMOX;SMOX;SMOX	Island	5'UTR;5'UTR;5'UTR;5'UTR;5'UTR
cg08830853	37	20	4153047	0.0413665	0.253834	6.13621	SMOX;SMOX;SMOX;SMOX;SMOX	Island	5'UTR;5'UTR;5'UTR;5'UTR;5'UTR
cg24222504	37	15	75918608	0.12712	0.342403	2.69355	SNUPN;SNUPN;SNUPN;SNUPN;SNUPN;SNUPN;SNUPN;SNUPN;SNUPN;SNUPN	S_Shore	5'UTR;TSS1500;TSS1500;TSS1500;TSS1500;TSS1500;TSS1500;TSS1500;TSS200;1stExon
cg27368606	37	4	186768730	0.340739	0.623078	1.82861	SORBS2;SORBS2;SORBS2;SORBS2;SORBS2;SORBS2;SORBS2;SORBS2;SORBS2		3'UTR;3'UTR;3'UTR;5'UTR;5'UTR;5'UTR;5'UTR;5'UTR;5'UTR
cg01258200	37	4	77819018	0.0371831	0.324649	8.7311	SOWAHB	Island	TSS200
cg15460348	37	4	88896909	0.0600482	0.351218	5.84893	SPP1;SPP1;SPP1;SPP1;SPP1;SPP1;SPP1;SPP1;SPP1;SPP1;SPP1;SPP1;SPP1;SPP1;SPP1;SPP1		TSS1500;1stExon;5'UTR;1stExon;5'UTR;1stExon;5'UTR;1stExon;5'UTR;5'UTR;1stExon;1stExon;5'UTR;5'UTR;5'UTR;5'UTR
cg20261167	37	4	88896942	0.119647	0.364828	3.04921	SPP1;SPP1;SPP1;SPP1;SPP1;SPP1;SPP1;SPP1;SPP1;SPP1;SPP1;SPP1;SPP1;SPP1;SPP1;SPP1		TSS1500;1stExon;5'UTR;1stExon;5'UTR;1stExon;5'UTR;1stExon;5'UTR;5'UTR;1stExon;1stExon;5'UTR;5'UTR;5'UTR;5'UTR
cg09080114	37	12	6983111	0.178831	0.39805	2.22585	SPSB2;RPL13P5;RPL13P5;SPSB2;SPSB2;RPL13P5;RPL13P5;LRRC23;LRRC23	S_Shore	5'UTR;5'UTR;5'UTR;TSS1500;TSS1500;5'UTR;5'UTR;5'UTR;5'UTR
cg16013896	37	9	131314031	0.36111	0.563921	1.56164	SPTAN1;SPTAN1;SPTAN1;RP11-216B9.6	N_Shore	TSS1500;TSS1500;TSS1500;3'UTR
cg10614623	37	14	35450111	0.0523701	0.285845	5.45818	SRP54;RP11-85K15.2;RP11-85K15.2;RP11-85K15.2;RP11-85K15.2	N_Shore	TSS1500;3'UTR;3'UTR;3'UTR;3'UTR
cg11529663	37	17	74582309	0.0163417	0.227957	13.9494	ST6GALNAC2	Island	TSS200
cg02206373	37	7	89841767	0.207265	0.426545	2.05797	STEAP2-AS1;STEAP2;STEAP2;STEAP2;STEAP2;STEAP2;STEAP2;STEAP2;STEAP2	S_Shore	TSS1500;TSS1500;5'UTR;5'UTR;5'UTR;5'UTR;5'UTR;5'UTR;5'UTR
cg25101327	37	2	119981142	0.0613113	0.267351	4.36055	STEAP3;STEAP3;STEAP3	Island	TSS1500;TSS1500;TSS1500
cg22659356	37	2	169104591	0.0306637	0.25694	8.37929	STK39;STK39	S_Shore	1stExon;5'UTR
cg25401628	37	20	46415688	0.441395	0.684076	1.5498	SULF2;SULF2;SULF2;SULF2;SULF2	S_Shore	TSS1500;TSS1500;TSS1500;TSS1500;TSS1500
cg19695334	37	6	33393897	0.0570368	0.311568	5.46258	SYNGAP1;SYNGAP1	Island	5'UTR;5'UTR
cg15657178	37	3	63337105	0.158677	0.396775	2.50053	SYNPR;SYNPR;SYNPR;SYNPR;SYNPR		1stExon;5'UTR;5'UTR;5'UTR;5'UTR
cg13969252	37	4	38015260	0.149674	0.366259	2.44704	TBC1D1;TBC1D1	N_Shore	TSS1500;5'UTR
cg02710015	37	12	55362424	0.365519	0.595167	1.62828	TESPA1;TESPA1;TESPA1;TESPA1;TESPA1;TESPA1;TESPA1;TESPA1		3'UTR;5'UTR;5'UTR;5'UTR;5'UTR;5'UTR;5'UTR;5'UTR
cg12439899	37	6	10415232	0.0444555	0.286089	6.4354	TFAP2A;TFAP2A;TFAP2A;RP1-290I10.6;RP1-290I10.6;RP1-290I10.6;TFAP2A;TFAP2A;TFAP2A;TFAP2A;TFAP2A;TFAP2A;TFAP2A;TFAP2A;TFAP2A;TFAP2A	Island	3'UTR;3'UTR;3'UTR;5'UTR;1stExon;5'UTR;1stExon;1stExon;1stExon;1stExon;TSS200;5'UTR;5'UTR;5'UTR;5'UTR;5'UTR
cg26748945	37	7	11871690	0.0420387	0.259949	6.18357	THSD7A;THSD7A		1stExon;5'UTR
cg25953453	37	20	30697017	0.221158	0.465926	2.10676	TM9SF4;TM9SF4;TM9SF4;TM9SF4;TM9SF4		TSS1500;TSS1500;TSS1500;TSS1500;TSS1500
cg11042361	37	14	105994616	0.181312	0.402723	2.22116	TMEM121;TMEM121;TMEM121	Island	5'UTR;5'UTR;TSS1500
cg06981471	37	7	142982076	0.212803	0.41881	1.96807	TMEM139;TMEM139;TMEM139;TMEM139;TMEM139;TMEM139;TMEM139;TMEM139;TMEM139;AC073342.12;TMEM139;TMEM139;TMEM139	N_Shelf	5'UTR;TSS1500;1stExon;5'UTR;5'UTR;5'UTR;1stExon;5'UTR;1stExon;3'UTR;5'UTR;5'UTR;5'UTR
cg09089430	37	19	18723596	0.0715057	0.404255	5.65346	TMEM59L	Island	TSS200
cg05570009	37	1	201139713	0.202329	0.409673	2.02478	TMEM9	N_Shore	5'UTR
cg22823009	37	X	107019005	0.0638077	0.309803	4.85527	TSC22D3;TSC22D3;TSC22D3;TSC22D3;TSC22D3;TSC22D3;TSC22D3;TSC22D3;TSC22D3;TSC22D3;TSC22D3;TSC22D3;TSC22D3;TSC22D3	Island	1stExon;5'UTR;5'UTR;5'UTR;5'UTR;5'UTR;5'UTR;5'UTR;TSS200;5'UTR;5'UTR;5'UTR;5'UTR;5'UTR
cg07558275	37	3	87040739	0.310047	0.635778	2.05058	VGLL3;VGLL3;VGLL3	S_Shore	TSS1500;TSS1500;TSS1500
cg00915831	37	7	120969243	0.0458394	0.28013	6.11111	WNT16;WNT16;WNT16	N_Shore	5'UTR;1stExon;TSS200
cg07443287	37	12	1739687	0.0553466	0.260736	4.71097	WNT5B;WNT5B;WNT5B;WNT5B;WNT5B;WNT5B;WNT5B;WNT5B;WNT5B	Island	5'UTR;TSS1500;TSS1500;5'UTR;5'UTR;5'UTR;5'UTR;5'UTR;5'UTR
cg03111482	37	12	108523171	0.118695	0.369743	3.11508	WSCD2;WSCD2;WSCD2;WSCD2;WSCD2;WSCD2	Island	TSS1500;TSS1500;TSS1500;TSS1500;TSS200;TSS200
cg09791324	37	1	154973945	0.0298967	0.285098	9.5361	ZBTB7B;ZBTB7B;ZBTB7B;ZBTB7B;ZBTB7B;ZBTB7B	Island	TSS1500;TSS1500;TSS1500;TSS1500;TSS1500;TSS1500
cg01288674	37	18	45936515	0.0352627	0.274983	7.79813	ZBTB7C	Island	TSS1500
cg15691464	37	18	45935764	0.0171286	0.227224	13.2658	ZBTB7C	Island	TSS200
cg17661300	37	8	144329544	0.08424	0.35897	4.26128	ZFP41;ZFP41;ZFP41;ZFP41;ZFP41;ZFP41	Island	1stExon;5'UTR;5'UTR;5'UTR;1stExon;5'UTR
cg01570662	37	12	133656953	0.687925	0.947647	1.37754	ZNF140;ZNF140;ZNF140;ZNF140;ZNF140;ZNF140;ZNF140;ZNF140;ZNF140;ZNF140	Island	TSS1500;TSS1500;TSS1500;TSS1500;TSS1500;TSS1500;1stExon;5'UTR;TSS1500;TSS200
cg08080916	37	16	71518834	0.0560207	0.277009	4.94475	ZNF19;ZNF19;AC010547.9;ZNF19;ZNF19;ZNF19;ZNF19;ZNF19;ZNF19;ZNF19;ZNF19		TSS1500;TSS1500;3'UTR;5'UTR;5'UTR;5'UTR;5'UTR;5'UTR;5'UTR;5'UTR;3'UTR
cg16424178	37	16	49889243	0.0520851	0.372626	7.15417	ZNF423;ZNF423	Island	5'UTR;5'UTR
cg12585429	37	16	49889252	0.0394677	0.240687	6.09832	ZNF423;ZNF423	Island	5'UTR;5'UTR
cg10211252	37	10	48355286	0.147149	0.401372	2.72765	ZNF488;ZNF488;ZNF488;ZNF488	S_Shore	5'UTR;5'UTR;5'UTR;5'UTR
cg18214600	37	8	146030545	0.21161	0.421443	1.9916	ZNF517;ZNF517;ZNF517	N_Shelf	5'UTR;5'UTR;5'UTR
cg26991064	37	18	22932086	0.0237532	0.23182	9.75955	ZNF521;ZNF521	S_Shore	5'UTR;1stExon
cg07320967	37	5	124082323	0.0445674	0.255325	5.72897	ZNF608;ZNF608;ZNF608;ZNF608		5'UTR;TSS1500;TSS1500;TSS200
cg07127410	37	22	29427851	0.0441994	0.255223	5.77436	ZNRF3-AS1;ZNRF3	S_Shore	TSS1500;5'UTR

## Sheet: KRAB 17d hyper meC
Distribution of hypermethylated probes per gene 17 days after KRAB+D3A/D3L treatment
Gene	# hyper meC probes
SHOX2	4
ARSJ	3
ATOH8	3
GPR56	3
MMP28	3
MPP1	3
AMIGO2	2
C1orf204	2
GNG13	2
KIF13A	2
MCAM	2
MRC2	2
SEMA5B	2
SMOX	2
SPP1	2
ZBTB7C	2
ZNF423	2
AC008073.6	1
ACO1	1
AKT3	1
AL844908.5	1
AMPD3	1
ANK2	1
APBA1	1
ARHGAP6	1
BCAS1	1
BCL7B	1
BMPER	1
C10orf131	1
C3orf30	1
CA11	1
CAST	1
CASZ1	1
CCDC78	1
CCDC85A	1
CCNY	1
CCNYL1	1
CD8A	1
CD9	1
CDC42EP3	1
CDK19	1
CFL1	1
CFL2	1
CHN1	1
CLASP2	1
CLIP2	1
COL6A1	1
CPEB4	1
CTA-407F11.8	1
CTD-2127H9.1	1
CTD-2277K2.1	1
CXXC5	1
CYP4B1	1
DAPK1	1
DGKH	1
DLG2	1
DLX5	1
DNAJC10	1
DUSP10	1
DUSP8	1
DYSF	1
EDEM3	1
ELMO2	1
ELOVL7	1
EPHB1	1
HER2	1
F2R	1
F5	1
FADS3	1
FAM106B	1
FAM59A	1
FAM91A1	1
FBXO6	1
FLT3	1
FRAS1	1
FZD3	1
GARS	1
GPM6A	1
GPR63	1
GRIN2D	1
HEBP1	1
HMCN1	1
HPCA	1
ID1	1
IGFBP2	1
IL12B	1
ING4	1
INPP5B	1
INPP5F	1
KAZALD1	1
KCNK13	1
KCNK9	1
LINC00094	1
LINC00230A	1
LINC00242	1
LINC00460	1
MAFA	1
MAP6D1	1
MAPK8IP2	1
MATN2	1
MCCC1	1
MCF2L2	1
MCL1	1
MLF2	1
MMAA	1
MMP17	1
MPP2	1
MPPE1	1
MTMR3	1
MXI1	1
NOG	1
NPY1R	1
NREP	1
NRSN1	1
NTF3	1
NYNRIN	1
OC90	1
ORC4	1
OVOL2	1
PAK1	1
PAX6	1
PBX1	1
PDE4D	1
PDZRN3	1
PHKA1	1
PIAS2	1
PITX1	1
PLEKHG1	1
POLG2	1
POU2F2	1
PPP1R3E	1
PRCC	1
PRMT8	1
PTPN13	1
RBMS1	1
REPIN1	1
RILPL1	1
RNF157	1
RP11-134P9.1	1
RP11-323H21.3	1
RP11-404H14.1	1
RP11-443B7.2	1
RP11-473M20.5	1
RP11-839D17.2	1
RP11-845M18.6	1
RP11-923I11.5	1
RP5-1007M22.2	1
RP5-1115A15.1	1
RP5-1172N10.2	1
RPRML	1
RPS4X	1
SCN4B	1
SCN9A	1
SCOC	1
SEMA3A	1
SERPINB5	1
SERTAD1	1
SETDB2	1
SIL1	1
SLC25A45	1
SLC27A2	1
SLC7A11	1
SMAD6	1
SNUPN	1
SORBS2	1
SOWAHB	1
SPSB2	1
SPTAN1	1
SRP54	1
ST6GALNAC2	1
STEAP2-AS1	1
STEAP3	1
STK39	1
SULF2	1
SYNGAP1	1
SYNPR	1
TBC1D1	1
TESPA1	1
TFAP2A	1
THSD7A	1
TM9SF4	1
TMEM121	1
TMEM139	1
TMEM59L	1
TMEM9	1
TSC22D3	1
VGLL3	1
WNT16	1
WNT5B	1
WSCD2	1
ZBTB7B	1
ZFP41	1
ZNF140	1
ZNF19	1
ZNF488	1
ZNF517	1
ZNF521	1
ZNF608	1
ZNRF3-AS1	1

## Sheet: Ezh2 17d (2,966)
Hypermethylated CpG probes 17 days after treatment with KRAB+D3A/D3L
IlmnID	Genome_Build	CHR	MAPINFO	Control mean	Ezh2 17d mean	Ezh2 hypermethylation	GencodeCompV12_NAME	GencodeCompV12_Group	Relation_to_UCSC_CpG_Island
cg01219672	37	1	220960086	0.16547	0.399024	2.41146	2018-03-01	TSS200	Island
cg22116191	37	1	220960021	0.108031	0.452553	4.18912	2018-03-01	TSS200	Island
cg22027897	37	17	60885856	0.263726	0.491976	1.86548	MARCH10;MARCH10	TSS200;TSS1500	Island
cg04452095	37	17	75315868	0.258719	0.488993	1.89005	SEPT9;SEPT9;SEPT9;SEPT9	5'UTR;1stExon;5'UTR;5'UTR
cg25416067	37	17	75315667	0.030853	0.370237	12	SEPT9;SEPT9;SEPT9;SEPT9	5'UTR;1stExon;5'UTR;5'UTR
cg15545700	37	12	9268985	0.172231	0.397166	2.306	A2M;A2M;A2M;A2M;A2M;A2M	TSS1500;TSS1500;TSS1500;TSS200;TSS1500;TSS1500
cg13414010	37	22	43118522	0.570007	0.780394	1.36909	A4GALT	TSS1500	S_Shore
cg23219305	37	22	43117326	0.0490483	0.421829	8.60026	A4GALT	TSS200	S_Shore
cg15906181	37	2	69870526	0.0500196	0.36847	7.3665	AAK1;AAK1;AC092431.1;AAK1;AAK1;AAK1;AAK1;AAK1	3'UTR;3'UTR;TSS1500;5'UTR;5'UTR;3'UTR;3'UTR;3'UTR	Island
cg10441726	37	17	41116781	0.0257973	0.237971	9.22462	AARSD1;AARSD1;AARSD1;AARSD1;AARSD1;AARSD1;AARSD1	TSS1500;TSS1500;TSS1500;TSS1500;TSS1500;TSS1500;TSS1500	S_Shore
cg14889011	37	12	7261983	0.0927034	0.315734	3.40585	ABC12-49244600F4.3;ABC12-49244600F4.3;C1RL;C1RL;ABC12-49244600F4.3;ABC12-49244600F4.3;C1RL;C1RL;C1RL;C1RL;C1RL;C1RL;C1RL	5'UTR;5'UTR;TSS1500;TSS1500;5'UTR;5'UTR;TSS1500;TSS200;TSS200;TSS200;TSS200;TSS200;TSS1500
cg14019757	37	17	67231728	0.122706	0.331593	2.70234	ABCA10;ABCA10	5'UTR;5'UTR
cg08197943	37	17	67323709	0.153574	0.369781	2.40783	ABCA5	TSS1500	Island
cg01123829	37	7	87238078	0.437121	0.658172	1.5057	ABCB1;ABCB1;ABCB1;ABCB1	5'UTR;5'UTR;5'UTR;3'UTR
cg09458497	37	16	48190013	0.222136	0.489332	2.20285	ABCC12;ABCC12	TSS200;TSS200
cg27658518	37	3	183723888	0.124885	0.390573	3.12745	ABCC5-AS1;ABCC5;ABCC5	TSS1500;3'UTR;5'UTR
cg19844581	37	11	119020147	0.0170356	0.237113	13.9187	ABCG4;ABCG4;ABCG4;ABCG4	TSS1500;5'UTR;5'UTR;TSS200	Island
cg00454770	37	10	116286974	0.236961	0.532295	2.24634	ABLIM1;ABLIM1;ABLIM1;ABLIM1	TSS1500;TSS1500;TSS1500;TSS1500
cg05719818	37	4	8106273	0.203131	0.418807	2.06176	ABLIM2	5'UTR
cg08992229	37	7	126866923	0.272477	0.565095	2.07392	AC000099.1;AC000099.1	5'UTR;5'UTR
cg16983084	37	7	127117859	0.220247	0.477029	2.16588	AC000124.1	5'UTR
cg25315287	37	19	36103455	0.0314396	0.310031	9.86115	AC002115.6;HAUS5;AC002115.6;HAUS5	TSS1500;TSS1500;TSS1500;TSS200	N_Shore
cg08063340	37	7	90225873	0.0611705	0.3398	5.55496	AC002456.2;AC002456.2;CDK14;CDK14;AC002456.2;CDK14;CDK14;CDK14	3'UTR;TSS1500;5'UTR;1stExon;TSS1500;5'UTR;5'UTR;5'UTR	Island
cg03700230	37	7	25702848	0.115841	0.365573	3.15582	AC003090.1;AC003090.1;AC003090.1	TSS200;TSS1500;3'UTR
cg24945346	37	7	87918887	0.410495	0.65549	1.59683	AC003991.3;AC003991.3;STEAP4;STEAP4;STEAP4	5'UTR;5'UTR;5'UTR;5'UTR;5'UTR
cg01562833	37	X	133684080	0.344007	0.571292	1.6607	AC004383.5	5'UTR	Island
cg26011946	37	X	133683979	0.0939291	0.343495	3.65697	AC004383.5	TSS200	Island
cg04515268	37	17	12516748	0.0906132	0.407364	4.49564	AC005358.1	5'UTR
cg18502317	37	5	141990747	0.357	0.680384	1.90584	AC005592.2;FGF1;FGF1;FGF1;AC005592.2	5'UTR;3'UTR;3'UTR;3'UTR;5'UTR
cg15482003	37	16	2039745	0.350547	0.580248	1.65526	AC005606.14;SYNGR3;SYNGR3;SYNGR3;SYNGR3;SYNGR3;SYNGR3	3'UTR;TSS1500;TSS1500;TSS1500;5'UTR;1stExon;TSS200	N_Shore
cg13861458	37	Y	9304971	0.585383			AC006156.6;TSPY1	TSS1500;1stExon	Island
cg03463279	37	4	15004942	0.0429513	0.339396	7.90189	AC006296.3;CPEB2;CPEB2;CPEB2;CPEB2	TSS1500;TSS1500;TSS1500;TSS1500;1stExon	Island
cg18896448	37	17	36905135	0.0287786	0.279306	9.70531	AC006449.1;PCGF2	TSS1500;TSS1500	Island
cg16379704	37	7	8302251	0.0523864	0.293804	5.6084	AC007009.1;ICA1;ICA1;ICA1;ICA1;ICA1;ICA1;ICA1;ICA1;ICA1;ICA1;ICA1;ICA1;ICA1;AC007128.1	5'UTR;TSS1500;TSS1500;TSS1500;TSS1500;TSS1500;TSS1500;1stExon;TSS1500;TSS200;TSS200;TSS200;TSS200;5'UTR;5'UTR	Island
cg09541333	37	2	59092988	0.128211	0.330506	2.57782	AC007092.1;AC007092.1;AC007092.1;AC007092.1;AC007092.1	5'UTR;5'UTR;5'UTR;5'UTR;5'UTR
cg25292309	37	2	58989427	0.0889448	0.301454	3.38922	AC007092.1;AC007092.1;AC007092.1;AC007092.1;AC007092.1	5'UTR;5'UTR;5'UTR;5'UTR;5'UTR
cg06478457	37	7	29604764	0.0823752	0.348835	4.23471	AC007255.8;AC007255.8;PRR15;PRR15	TSS1500;TSS1500;TSS1500;5'UTR	Island
cg12182078	37	2	64870281	0.0686558	0.301336	4.38908	AC007365.3;SERTAD2;SERTAD2	TSS1500;3'UTR;5'UTR
cg11150840	37	12	11695608	0.214883	0.43681	2.03278	AC007450.1;RP11-434C1.2	TSS1500;3'UTR
cg26157546	37	2	16938566	0.100027	0.362482	3.62386	AC008069.1;AC008069.1	5'UTR;5'UTR
cg03459008	37	2	160472720	0.0932953	0.299059	3.20551	AC009506.1;BAZ2B;BAZ2B;BAZ2B;BAZ2B;BAZ2B;BAZ2B;BAZ2B	5'UTR;TSS1500;TSS1500;3'UTR;5'UTR;5'UTR;5'UTR;5'UTR	Island
cg14987534	37	2	160472660	0.0352796	0.305631	8.66312	AC009506.1;BAZ2B;BAZ2B;BAZ2B;BAZ2B;BAZ2B;BAZ2B;BAZ2B	5'UTR;TSS1500;TSS1500;3'UTR;5'UTR;5'UTR;5'UTR;5'UTR	Island
cg16766209	37	7	135868982	0.31594	0.52415	1.65902	AC009784.3;AC009784.3	5'UTR;5'UTR
cg25734127	37	2	167026955	0.102986	0.313055	3.03977	AC010127.3	5'UTR
cg19002845	37	2	166968800	0.375829	0.597794	1.5906	AC010127.4;AC010127.3	3'UTR;5'UTR
cg21560570	37	2	218853493	0.107581	0.384563	3.57464	AC010136.2;TNS1	5'UTR;3'UTR
cg22954037	37	5	153474133	0.0886305	0.321856	3.63144	AC010295.1;MFAP3;MFAP3	TSS1500;5'UTR;5'UTR
cg19410855	37	2	114881454	0.0627741	0.289644	4.61406	AC010982.2	TSS1500
cg27521194	37	7	132036232	0.271413	0.51258	1.88856	AC011625.1	TSS1500
cg00323305	37	3	24537182	0.0165287	0.243698	14.7439	AC012087.2;AC012087.2;THRB;THRB;THRB;THRB;THRB;THRB;THRB;THRB;THRB;THRB;THRB;THRB	5'UTR;5'UTR;TSS1500;TSS1500;TSS1500;TSS1500;TSS1500;TSS1500;TSS1500;TSS1500;TSS1500;TSS1500;TSS1500;TSS1500	Island
cg21303011	37	3	24537177	0.02559	0.261076	10.2023	AC012087.2;AC012087.2;THRB;THRB;THRB;THRB;THRB;THRB;THRB;THRB;THRB;THRB;THRB;THRB	5'UTR;5'UTR;TSS1500;TSS1500;TSS1500;TSS1500;TSS1500;TSS1500;TSS1500;TSS1500;TSS1500;TSS1500;TSS1500;TSS1500	Island
cg24120841	37	3	24536562	0.0738857	0.334917	4.5329	AC012087.2;AC012087.2;THRB;THRB;THRB;THRB;THRB;THRB;THRB;THRB;THRB;THRB;THRB;THRB	5'UTR;5'UTR;TSS1500;TSS1500;TSS1500;TSS200;TSS1500;TSS1500;TSS1500;TSS1500;TSS200;TSS1500;TSS1500;5'UTR	Island
cg26139133	37	3	24536765	0.0151754	0.236499	15.5844	AC012087.2;AC012087.2;THRB;THRB;THRB;THRB;THRB;THRB;THRB;THRB;THRB;THRB;THRB;THRB;THRB	5'UTR;5'UTR;TSS1500;TSS1500;TSS1500;TSS1500;TSS1500;TSS1500;TSS1500;TSS1500;TSS1500;1stExon;TSS1500;TSS1500;5'UTR	Island
cg20985755	37	3	24536474	0.0255299	0.268048	10.4994	AC012087.2;AC012087.2;THRB;THRB;THRB;THRB;THRB;THRB;THRB;THRB;THRB;THRB;THRB;THRB;THRB	5'UTR;5'UTR;1stExon;TSS200;TSS200;TSS200;TSS200;TSS1500;TSS1500;TSS1500;TSS200;TSS1500;TSS1500;5'UTR;5'UTR	Island
cg23234832	37	3	24536323	0.02328	0.263691	11.327	AC012087.2;AC012087.2;THRB;THRB;THRB;THRB;THRB;THRB;THRB;THRB;THRB;THRB;THRB;THRB;THRB;THRB	5'UTR;5'UTR;TSS200;TSS200;TSS200;TSS200;TSS200;1stExon;1stExon;TSS200;TSS200;TSS200;TSS200;5'UTR;5'UTR;5'UTR	Island
cg12306156	37	3	24536327	0.0235694	0.346062	14.6827	AC012087.2;AC012087.2;THRB;THRB;THRB;THRB;THRB;THRB;THRB;THRB;THRB;THRB;THRB;THRB;THRB;THRB	5'UTR;5'UTR;TSS200;TSS200;TSS200;TSS200;TSS200;1stExon;1stExon;TSS200;TSS200;TSS200;TSS200;5'UTR;5'UTR;5'UTR	Island
cg15385623	37	3	24536309	0.126574	0.391535	3.09334	AC012087.2;AC012087.2;THRB;THRB;THRB;THRB;THRB;THRB;THRB;THRB;THRB;THRB;THRB;THRB;THRB;THRB;THRB	5'UTR;5'UTR;1stExon;TSS200;TSS200;TSS200;TSS200;TSS200;1stExon;1stExon;TSS200;TSS200;TSS200;5'UTR;5'UTR;5'UTR;5'UTR	Island
cg13459801	37	2	236479171	0.238785	0.476455	1.99533	AC012305.1	TSS1500
cg02643468	37	2	23422464	0.0481779	0.288947	5.9975	AC016768.1	TSS1500
cg15539287	37	3	34225597	0.0498278	0.281867	5.65681	AC018359.1;AC018359.1	5'UTR;5'UTR
cg02311540	37	15	76030565	0.101446	0.35241	3.47388	AC019294.2;RP11-24M17.4;RP11-24M17.7	1stExon;5'UTR;3'UTR	Island
cg09024536	37	7	50245184	0.0593965	0.311108	5.23783	AC020743.3	TSS1500
cg14021728	37	2	96987478	0.0911075	0.333278	3.65807	AC021188.4	TSS200	Island
cg08961250	37	4	123747831	0.0265969	0.284321	10.69	AC021205.1;FGF2	TSS1500;TSS200	Island
cg05922058	37	19	14183323	0.112009	0.333105	2.97392	AC022098.1	TSS200	Island
cg23972165	37	2	67517336	0.178845	0.451292	2.52337	AC023115.3	5'UTR
cg16617297	37	7	130582172	0.289851	0.577887	1.99374	AC058791.1;AC058791.1;AC058791.1;AC016831.7	3'UTR;3'UTR;3'UTR;5'UTR
cg18460964	37	7	130793423	0.146833	0.361226	2.46012	AC058791.2;AC058791.2;AC058791.2;MKLN1;MKLN1;AC058791.2	TSS1500;TSS1500;TSS1500;TSS1500;TSS1500;3'UTR	S_Shore
cg22365240	37	2	105374995	0.19668	0.42586	2.16524	AC068057.2	TSS1500
cg26293434	37	2	217384123	0.235584	0.468537	1.98883	AC073321.5;AC073321.5	5'UTR;5'UTR
cg14282004	37	19	46270700	0.176724	0.392067	2.21852	AC074212.5	5'UTR	Island
cg27165456	37	7	1782577	0.155216	0.366258	2.35967	AC074389.9;AC074389.9;ELFN1;ELFN1	TSS1500;TSS1500;5'UTR;5'UTR	N_Shore
cg06095190	37	2	130681504	0.111363	0.448824	4.0303	AC079776.2;AC079776.2;AC079776.3	3'UTR;TSS200;5'UTR
cg04830146	37	17	31203787	0.0358602	0.370171	10.3226	AC084809.2;AC084809.2	1stExon;5'UTR	Island
cg13801161	37	17	20896312	0.349572	0.568451	1.62614	AC090774.1	5'UTR
cg04061196	37	7	25591247	0.0484754	0.272816	5.62793	AC091705.1	TSS1500
cg18320356	37	12	10103812	0.286619	0.594863	2.07545	AC091814.3;CLEC12A	3'UTR;TSS200
cg06842507	37	7	5469880	0.0836932	0.296445	3.54205	AC092171.1	TSS1500	S_Shore
cg06763162	37	2	69942040	0.193511	0.52571	2.71669	AC092431.3;AC092431.1	TSS1500;5'UTR
cg20917093	37	2	191399090	0.0380236	0.285632	7.51197	AC093388.3;TMEM194B;TMEM194B;TMEM194B	TSS1500;TSS200;TSS200;TSS200	Island
cg05354171	37	7	194000	0.114514	0.329746	2.87953	AC093627.12;FAM20C;AC093627.12	3'UTR;TSS1500;1stExon	N_Shore
cg19241279	37	2	176175002	0.394313	0.602196	1.5272	AC096649.3;AC096649.3	5'UTR;5'UTR
cg03838335	37	2	111874601	0.050673	0.284479	5.61402	AC096670.3;ACOXL	TSS1500;3'UTR	N_Shore
cg07999596	37	3	20383585	0.318986	0.528336	1.6563	AC107622.1	TSS1500
cg10576242	37	3	38947870	0.343034	0.589921	1.71972	AC116038.1	TSS1500
cg18801579	37	5	1003897	0.236579	0.440631	1.86251	AC116351.2	TSS1500	N_Shore
cg19092163	37	17	4403417	0.238047	0.5058	2.12479	AC118754.4	TSS1500	S_Shore
cg17080388	37	8	142524576	0.157094	0.362065	2.30477	AC138647.1	TSS200	N_Shelf
cg07375130	37	7	562438	0.113077	0.385857	3.41234	AC147651.3;AC147651.3	1stExon;5'UTR	Island
cg14099526	37	10	124781242	0.371966	0.64935	1.74572	ACADSB	5'UTR
cg23393484	37	11	76631161	0.0739003	0.359847	4.86936	ACER3;ACER3;ACER3;ACER3;ACER3;ACER3	TSS1500;5'UTR;5'UTR;5'UTR;5'UTR;3'UTR
cg27220968	37	7	100493724	0.0388957	0.240284	6.17764	ACHE;ACHE;ACHE;ACHE;ACHE;ACHE;ACHE;ACHE	5'UTR;5'UTR;5'UTR;TSS200;1stExon;TSS1500;TSS1500;TSS1500	Island
cg21266314	37	7	100493710	0.0167524	0.31467	18.7835	ACHE;ACHE;ACHE;ACHE;ACHE;ACHE;ACHE;ACHE	5'UTR;5'UTR;5'UTR;TSS200;1stExon;TSS1500;TSS1500;TSS1500	Island
cg25687894	37	17	40075716	0.0467112	0.266007	5.69471	ACLY;ACLY;ACLY	TSS1500;TSS1500;TSS1500	S_Shore
cg13977526	37	9	32384244	0.126887	0.520929	4.10544	ACO1;ACO1	TSS1500;TSS1500	N_Shore
cg09273516	37	1	6454339	0.170029	0.418075	2.45885	ACOT7;ACOT7;ACOT7;ACOT7	1stExon;5'UTR;TSS1500;TSS1500	S_Shore
cg22111705	37	4	8430496	0.0730763	0.276812	3.78799	ACOX3;ACOX3;ACOX3;ACOX3	TSS1500;TSS1500;5'UTR;5'UTR	S_Shore
cg17342367	37	3	132036163	0.266475	0.54043	2.02807	ACPP;ACPP;ACPP;ACPP;ACPP;ACPP	TSS200;TSS200;TSS200;TSS200;TSS200;TSS200
cg11152574	37	10	114134550	0.327339	0.534855	1.63395	ACSL5;ACSL5;ACSL5;ACSL5;ACSL5	TSS1500;TSS1500;TSS1500;TSS1500;5'UTR
cg16066219	37	10	114135054	0.136805	0.361802	2.64466	ACSL5;ACSL5;ACSL5;ACSL5;ACSL5;ACSL5;ACSL5	TSS1500;TSS1500;1stExon;1stExon;5'UTR;5'UTR;5'UTR
cg07148914	37	20	33460835	0.174709	0.383532	2.19526	ACSS2;GGT7;GGT7;ACSS2	5'UTR;TSS200;TSS1500;5'UTR	Island
cg00495036	37	2	158733490	0.450492	0.664688	1.47547	ACVR1;ACVR1;ACVR1	TSS1500;TSS1500;TSS1500
cg19286686	37	2	158731699	0.214433	0.423464	1.97481	ACVR1;ACVR1;ACVR1;ACVR1	TSS200;5'UTR;5'UTR;5'UTR
cg15800282	37	11	67415829	0.242848	0.48892	2.01327	ACY3;ACY3	5'UTR;TSS1500
cg05870271	37	20	43281046	0.0552501	0.333431	6.03494	ADA;ADA;ADA;ADA;ADA;ADA	TSS1500;TSS1500;TSS1500;TSS1500;TSS200;TSS1500	S_Shore
cg17199081	37	8	39130643	0.170595	0.373704	2.19059	ADAM32;ADAM32;ADAM32;ADAM32	5'UTR;5'UTR;5'UTR;3'UTR
cg02484111	37	11	130318594	0.0490758	0.327042	6.66401	ADAMTS15	TSS1500	Island
cg18140645	37	5	64778147	0.0619629	0.263731	4.25628	ADAMTS6;ADAMTS6;ADAMTS6	TSS1500;TSS1500;TSS1500
cg09821905	37	11	130298682	0.623919	0.891812	1.42937	ADAMTS8;ADAMTS8;ADAMTS8	1stExon;5'UTR;TSS1500	S_Shore
cg17626022	37	3	64673914	0.0788523	0.344361	4.36716	ADAMTS9;ADAMTS9;ADAMTS9;ADAMTS9;ADAMTS9-AS2;ADAMTS9-AS2;ADAMTS9-AS2;ADAMTS9-AS2	TSS1500;TSS1500;TSS1500;TSS1500;5'UTR;5'UTR;5'UTR;5'UTR	Island
cg23078228	37	3	64711384	0.085925	0.322332	3.75132	ADAMTS9-AS2;ADAMTS9-AS2;ADAMTS9-AS2;ADAMTS9-AS2	5'UTR;5'UTR;5'UTR;5'UTR
cg03105136	37	9	18824173	0.149255	0.407331	2.7291	ADAMTSL1	5'UTR
cg02305849	37	9	18675469	0.0870148	0.493376	5.67002	ADAMTSL1	5'UTR
cg04863713	37	1	150521201	0.229542	0.436477	1.90152	ADAMTSL4;AL356356.1;ADAMTSL4;ADAMTSL4;RP11-54A4.2	TSS1500;TSS1500;TSS1500;TSS1500;3'UTR	N_Shore
cg09622957	37	1	150521190	0.103467	0.333303	3.22134	ADAMTSL4;AL356356.1;ADAMTSL4;ADAMTSL4;RP11-54A4.2	TSS1500;TSS1500;TSS1500;TSS1500;3'UTR	N_Shore
cg18570853	37	21	46557241	0.414119	0.715516	1.7278	ADARB1;ADARB1;ADARB1;ADARB1;ADARB1	5'UTR;5'UTR;5'UTR;5'UTR;5'UTR	S_Shelf
cg26229990	37	14	24801301	0.65512	0.864905	1.32022	ADCY4;ADCY4;ADCY4;ADCY4;ADCY4	3'UTR;TSS1500;1stExon;5'UTR;3'UTR	N_Shore
cg22087450	37	17	15848067	0.0464704	0.263074	5.66111	ADORA2B	TSS200	Island
cg17504341	37	8	26724836	0.24745	0.463811	1.87436	ADRA1A	TSS200	S_Shore
cg05963618	37	5	159343468	0.387822	0.590863	1.52354	ADRA1B	TSS1500	Island
cg19806221	37	8	37824765	0.124939	0.378395	3.02864	ADRB3	TSS1500	S_Shore
cg26280038	37	8	10924758	0.0639024	0.299563	4.68783	AF131215.6	TSS200
cg08891072	37	8	10924641	0.0316957	0.281155	8.87047	AF131215.6	TSS200
cg23007325	37	8	10924633	0.0833917	0.455475	5.46188	AF131215.6	TSS200
cg23092072	37	4	87927706	0.0618514	0.262062	4.23695	AFF1;AFF1;AFF1;AFF1;AFF1;AFF1	TSS1500;TSS1500;TSS1500;5'UTR;5'UTR;5'UTR	N_Shore
cg21853334	37	10	88729292	0.201651	0.521127	2.5843	AGAP11;RP11-96C23.8;RP11-96C23.8;MMRN2;AGAP11	TSS1500;TSS1500;TSS200;TSS200;5'UTR	S_Shore
cg10991809	37	1	49130105	0.154616	0.48515	3.13778	AGBL4;AGBL4	TSS1500;5'UTR
cg03267400	37	2	27273215	0.213227	0.471533	2.21142	AGBL5;AGBL5;AGBL5;AGBL5;AGBL5;AGBL5;AGBL5-AS1	5'UTR;TSS1500;TSS1500;TSS1500;TSS1500;TSS1500;TSS200	Island
cg06944029	37	2	27273287	0.260639	0.567771	2.17838	AGBL5;AGBL5;AGBL5;AGBL5;AGBL5;AGBL5;AGBL5-AS1;AGBL5	5'UTR;TSS1500;TSS1500;TSS1500;TSS1500;TSS1500;TSS200;TSS1500	Island
cg16589614	37	21	45395446	0.113291	0.498899	4.40371	AGPAT3;AGPAT3;AGPAT3	5'UTR;5'UTR;5'UTR	S_Shore
cg01150641	37	1	976168	0.0603793	0.271593	4.49811	AGRN	5'UTR	Island
cg27353293	37	14	77925696	0.186322	0.401873	2.15688	AHSA1;AHSA1;C14orf133;AHSA1;AHSA1;AHSA1;AHSA1;AHSA1	5'UTR;5'UTR;TSS1500;TSS1500;TSS1500;5'UTR;TSS1500;TSS1500	S_Shore
cg00146004	37	16	3241434	0.0839555	0.347332	4.1371	AJ003147.9	5'UTR	N_Shore
cg03803701	37	9	135603286	0.424983	0.662604	1.55913	AK8;AK8	TSS1500;3'UTR
cg10270306	37	6	151561032	0.530461	0.743562	1.40173	AKAP12;AKAP12	TSS1500;TSS200	N_Shore
cg15961780	37	15	86037949	0.167076	0.393536	2.35543	AKAP13	5'UTR
cg20478877	37	14	33102891	0.0965572	0.405422	4.19878	AKAP6;AKAP6	5'UTR;5'UTR
cg27307206	37	1	244013727	0.0324714	0.237649	7.31872	AKT3;AKT3	TSS1500;5'UTR	N_Shore
cg21826900	37	1	244013668	0.0345499	0.301901	8.7381	AKT3;AKT3	TSS1500;5'UTR	N_Shore
cg11523538	37	1	244013970	0.0649795	0.468842	7.21523	AKT3;AKT3	TSS1500;5'UTR	Island
cg25594826	37	X	37765018	0.080616	0.494644	6.1358	AL121578.2	TSS1500	Island
cg25151529	37	10	44529280	0.213878	0.54672	2.55622	AL512640.1	TSS1500
cg08309251	37	21	46348306	0.361252	0.792163	2.19283	AL844908.5;ITGB2;ITGB2;ITGB2;ITGB2	5'UTR;5'UTR;5'UTR;5'UTR;5'UTR	N_Shelf
cg11531198	37	3	105084500	0.0239496	0.232434	9.70511	ALCAM;ALCAM	TSS1500;TSS1500	N_Shore
cg20878463	37	15	58358758	0.177522	0.508923	2.86682	ALDH1A2;ALDH1A2;ALDH1A2;ALDH1A2;CTD-2330J20.2;ALDH1A2;ALDH1A2;ALDH1A2;ALDH1A2;ALDH1A2	TSS1500;TSS1500;TSS1500;TSS200;5'UTR;5'UTR;3'UTR;3'UTR;3'UTR;5'UTR	Island
cg26509022	37	15	101419296	0.0555076	0.298531	5.3782	ALDH1A3;ALDH1A3;ALDH1A3;ALDH1A3;ALDH1A3;ALDH1A3;ALDH1A3	TSS1500;TSS1500;TSS1500;TSS1500;TSS1500;TSS1500;5'UTR	Island
cg16086130	37	15	101419275	0.194881	0.444114	2.2789	ALDH1A3;ALDH1A3;ALDH1A3;ALDH1A3;ALDH1A3;ALDH1A3;ALDH1A3	TSS1500;TSS1500;TSS1500;TSS1500;TSS1500;TSS1500;5'UTR	Island
cg19435033	37	17	19648414	0.0261482	0.263397	10.0733	ALDH3A1;ALDH3A1;ALDH3A1;ALDH3A1;ALDH3A1;ALDH3A1;ALDH3A1;ALDH3A1;ALDH3A1;ALDH3A1	3'UTR;3'UTR;5'UTR;5'UTR;3'UTR;1stExon;1stExon;1stExon;ExonBnd;3'UTR	Island
cg07730301	37	11	67777952	0.0718357	0.319946	4.45386	ALDH3B1;ALDH3B1;ALDH3B1;ALDH3B1;ALDH3B1;ALDH3B1;ALDH3B1;ALDH3B1	5'UTR;5'UTR;5'UTR;5'UTR;5'UTR;5'UTR;5'UTR;5'UTR
cg14514237	37	10	45868696	0.124001	0.378288	3.05067	ALOX5;ALOX5	TSS1500;TSS1500	N_Shore
cg03213775	37	1	21866491	0.0504636	0.437034	8.66038	ALPL;ALPL;ALPL;ALPL	5'UTR;5'UTR;5'UTR;5'UTR
cg08135379	37	12	47474763	0.0292453	0.231111	7.90252	AMIGO2;AMIGO2;AMIGO2;AMIGO2;FAM113B	TSS1500;TSS1500;TSS1500;TSS1500;5'UTR	S_Shore
cg17241016	37	12	47473761	0.0414372	0.245093	5.9148	AMIGO2;AMIGO2;AMIGO2;AMIGO2;FAM113B	TSS1500;TSS200;TSS200;TSS1500;5'UTR	Island
cg18348142	37	12	47474055	0.0736875	0.287569	3.90254	AMIGO2;AMIGO2;AMIGO2;AMIGO2;FAM113B	TSS1500;TSS1500;TSS1500;TSS1500;5'UTR	Island
cg24498349	37	12	47473188	0.121899	0.379258	3.11125	AMIGO2;AMIGO2;AMIGO2;AMIGO2;FAM113B	5'UTR;5'UTR;5'UTR;5'UTR;TSS200	Island
cg13640200	37	12	47474202	0.0367685	0.493212	13.414	AMIGO2;AMIGO2;AMIGO2;AMIGO2;FAM113B	TSS1500;TSS1500;TSS1500;TSS1500;5'UTR	S_Shore
cg24603490	37	12	47473995	0.0600926	0.53461	8.89644	AMIGO2;AMIGO2;AMIGO2;AMIGO2;FAM113B	TSS1500;TSS1500;TSS1500;TSS1500;5'UTR	Island
cg21905768	37	12	47473374	0.0349073	0.25102	7.19105	AMIGO2;AMIGO2;AMIGO2;AMIGO2;FAM113B;AMIGO2;AMIGO2;AMIGO2;AMIGO2	5'UTR;5'UTR;5'UTR;5'UTR;TSS200;1stExon;1stExon;1stExon;1stExon	Island
cg08741156	37	12	47473370	0.0592398	0.331422	5.59458	AMIGO2;AMIGO2;AMIGO2;AMIGO2;FAM113B;AMIGO2;AMIGO2;AMIGO2;AMIGO2	5'UTR;5'UTR;5'UTR;5'UTR;TSS200;1stExon;1stExon;1stExon;1stExon	Island
cg24722112	37	3	49757016	0.0766622	0.298877	3.89862	AMIGO3;RNF123;AMIGO3;RNF123;RNF123;RNF123;GMPPB;RNF123;AMIGO3	1stExon;TSS1500;5'UTR;5'UTR;5'UTR;3'UTR;3'UTR;5'UTR;5'UTR	Island
cg01365568	37	3	134094235	0.0334831	0.239852	7.16338	AMOTL2;AMOTL2;AMOTL2;AMOTL2;AMOTL2;AMOTL2;AMOTL2;AMOTL2;AMOTL2	TSS1500;TSS1500;TSS1500;TSS1500;TSS1500;TSS1500;TSS1500;1stExon;5'UTR	S_Shore
cg24283921	37	11	10477461	0.0703865	0.42816	6.08298	AMPD3;AMPD3;AMPD3;AMPD3;AMPD3;AMPD3;AMPD3	5'UTR;TSS1500;5'UTR;5'UTR;5'UTR;5'UTR;5'UTR
cg01236751	37	7	38492620	0.113536	0.467062	4.11376	AMPH	5'UTR
cg17289942	37	7	38469108	0.343053	0.641866	1.87104	AMPH;AMPH	3'UTR;TSS1500
cg04200103	37	7	38457673	0.111323	0.3322	2.98412	AMPH;AMPH;AMPH;AMPH	TSS200;3'UTR;3'UTR;3'UTR
cg15847926	37	7	2749597	0.225578	0.4555	2.01926	AMZ1	5'UTR
cg26044428	37	14	77279408	0.111023	0.359413	3.2373	ANGEL1;ANGEL1;ANGEL1;ANGEL1	TSS1500;TSS200;TSS1500;3'UTR	Island
cg17695543	37	19	8429614	0.0584299	0.283985	4.86027	ANGPTL4	5'UTR	S_Shore
cg20360704	37	4	113739170	0.0910303	0.514734	5.65454	ANK2	TSS200
cg19949241	37	4	114238881	0.273671	0.479864	1.75344	ANK2;ANK2;ANK2;ANK2;ANK2;ANK2	TSS1500;1stExon;ExonBnd;5'UTR;5'UTR;5'UTR
cg00558174	37	5	14872551	0.0459482	0.301724	6.56663	ANKH;ANKH;ANKH	TSS1500;TSS1500;TSS1500	Island
cg00376537	37	16	89387460	0.111902	0.350584	3.13296	ANKRD11;AC137932.6;ANKRD11;ANKRD11;ANKRD11;ANKRD11;ANKRD11;ANKRD11	TSS1500;TSS200;3'UTR;3'UTR;5'UTR;5'UTR;5'UTR;5'UTR
cg11867368	37	16	89387462	0.247793	0.543269	2.19243	ANKRD11;AC137932.6;ANKRD11;ANKRD11;ANKRD11;ANKRD11;ANKRD11;ANKRD11	TSS1500;TSS200;3'UTR;3'UTR;5'UTR;5'UTR;5'UTR;5'UTR
cg11971517	37	5	55497063	0.0883601	0.39871	4.51233	ANKRD55;ANKRD55	3'UTR;5'UTR
cg22512475	37	12	99737641	0.132052	0.382996	2.90035	ANKS1B;ANKS1B;ANKS1B	TSS200;3'UTR;3'UTR
cg06536506	37	12	99227017	0.134235	0.378906	2.8227	ANKS1B;ANKS1B;ANKS1B;ANKS1B;ANKS1B;ANKS1B;ANKS1B;ANKS1B;ANKS1B;ANKS1B;ANKS1B;ANKS1B;ANKS1B	TSS1500;TSS1500;3'UTR;5'UTR;5'UTR;3'UTR;3'UTR;3'UTR;3'UTR;3'UTR;3'UTR;3'UTR;3'UTR
cg25188975	37	12	99227115	0.343585	0.651297	1.89559	ANKS1B;ANKS1B;ANKS1B;ANKS1B;ANKS1B;ANKS1B;ANKS1B;ANKS1B;ANKS1B;ANKS1B;ANKS1B;ANKS1B;ANKS1B	TSS1500;TSS1500;3'UTR;5'UTR;5'UTR;3'UTR;3'UTR;3'UTR;3'UTR;3'UTR;3'UTR;3'UTR;3'UTR
cg22130585	37	11	69924355	0.0431762	0.257403	5.96169	ANO1;ANO1;ANO1	TSS1500;TSS1500;TSS200	Island
cg02891774	37	4	80993552	0.0651985	0.267479	4.10253	ANTXR2;ANTXR2;ANTXR2;ANTXR2	5'UTR;TSS1500;3'UTR;3'UTR	Island
cg12667673	37	4	80994647	0.34243	0.603563	1.76259	ANTXR2;ANTXR2;ANTXR2;ANTXR2;ANTXR2;ANTXR2;ANTXR2	TSS1500;TSS1500;TSS1500;TSS200;TSS200;3'UTR;3'UTR	S_Shore
cg04813590	37	11	115205871	0.278474	0.498011	1.78836	AP000462.3;CADM1;CADM1	5'UTR;3'UTR;3'UTR
cg10029594	37	21	38073992	0.152617	0.366204	2.3995	AP000697.6;SIM2;SIM2	TSS200;5'UTR;5'UTR	S_Shore
cg03724612	37	21	38074003	0.0868998	0.350222	4.03018	AP000697.6;SIM2;SIM2	TSS200;5'UTR;5'UTR	S_Shore
cg14074328	37	11	84646972	0.267787	0.471965	1.76246	AP000857.3	TSS1500
cg16213346	37	11	64188916	0.215936	0.464565	2.1514	AP003774.7;AP003774.5	TSS1500;5'UTR
cg10407113	37	16	71843647	0.12666	0.407467	3.21701	AP1G1;AP1G1;AP1G1;AP1G1;AP1G1;AP1G1;AP1G1;AP1G1;AP1G1;AP1G1;AP1G1;AP1G1;AP1G1;AP1G1;AP1G1	TSS1500;TSS1500;TSS1500;TSS1500;TSS1500;TSS1500;TSS1500;TSS1500;TSS1500;TSS1500;TSS1500;TSS1500;TSS1500;TSS1500;TSS1500	S_Shore
cg07757096	37	5	77591498	0.0461561	0.252114	5.46219	AP3B1;AP3B1;AP3B1	TSS1500;TSS1500;TSS1500	S_Shore
cg03449621	37	15	83351564	0.400564	0.673148	1.6805	AP3B2;RP11-752G15.3;AP3B2	TSS1500;5'UTR;3'UTR	S_Shore
cg14329685	37	9	72288179	0.0356155	0.257653	7.23428	APBA1;RP11-109D9.4	TSS1500;5'UTR	S_Shore
cg15623573	37	9	72288098	0.0231093	0.272463	11.7902	APBA1;RP11-109D9.4	TSS1500;5'UTR	S_Shore
cg26535072	37	9	72288156	0.0548518	0.456883	8.3294	APBA1;RP11-109D9.4	TSS1500;5'UTR	S_Shore
cg01591938	37	15	29396267	0.0654227	0.267783	4.09312	APBA2	5'UTR	Island
cg14525407	37	15	63570327	0.319502	0.572688	1.79244	APH1B;APH1B	3'UTR;5'UTR	S_Shore
cg01222408	37	15	63570099	0.278169	0.544171	1.95626	APH1B;APH1B;APH1B	3'UTR;5'UTR;1stExon	Island
cg07646999	37	19	36359211	0.172162	0.462895	2.68872	APLP1	TSS200	N_Shore
cg12285371	37	X	84257919	0.073967	0.312309	4.22227	APOOL;APOOL	TSS1500;TSS1500
cg04825119	37	12	50361467	0.0698656	0.297453	4.2575	AQP6;AQP6	5'UTR;5'UTR	Island
cg12566133	37	4	148752847	0.351593	0.580764	1.65181	ARHGAP10	5'UTR
cg03475182	37	11	110581454	0.144614	0.45412	3.14023	ARHGAP20;ARHGAP20;ARHGAP20	5'UTR;5'UTR;5'UTR	N_Shore
cg20609883	37	10	49863421	0.196205	0.427095	2.17678	ARHGAP22	5'UTR	N_Shore
cg02052774	37	4	86396080	0.0344308	0.29654	8.61266	ARHGAP24;ARHGAP24;ARHGAP24;ARHGAP24	TSS1500;TSS1500;TSS1500;TSS200
cg12580583	37	3	119012721	0.036323	0.244818	6.74002	ARHGAP31;ARHGAP31	TSS1500;TSS1500	N_Shore
cg03529275	37	X	130202832	0.279547	0.531378	1.90085	ARHGAP36	5'UTR
cg05155131	37	8	145909566	0.159001	0.433004	2.72327	ARHGAP39	5'UTR	N_Shore
cg13273147	37	X	153192582	0.114876	0.321449	2.79823	ARHGAP4;ARHGAP4;ARHGAP4;ARHGAP4;ARHGAP4;ARHGAP4;ARHGAP4;ARHGAP4;ARHGAP4	TSS1500;TSS1500;TSS1500;TSS1500;TSS1500;TSS1500;3'UTR;3'UTR;5'UTR	N_Shore
cg05512301	37	X	153192053	0.0373012	0.2447	6.5601	ARHGAP4;ARHGAP4;ARHGAP4;ARHGAP4;ARHGAP4;ARHGAP4;ARHGAP4;ARHGAP4;ARHGAP4;ARHGAP4	TSS1500;TSS1500;TSS1500;TSS1500;1stExon;3'UTR;3'UTR;3'UTR;5'UTR;5'UTR	S_Shore
cg19361339	37	X	11399821	0.111403	0.497872	4.46911	ARHGAP6;ARHGAP6	5'UTR;3'UTR
cg06457408	37	17	79827882	0.119028	0.33362	2.80286	ARHGDIA;ARHGDIA;ARHGDIA	5'UTR;5'UTR;5'UTR	N_Shore
cg24613789	37	8	1840794	0.286799	0.526849	1.837	ARHGEF10;ARHGEF10	5'UTR;5'UTR
cg23105827	37	1	16539119	0.0451539	0.302598	6.70149	ARHGEF19;ARHGEF19;ARHGEF19	5'UTR;1stExon;TSS200
cg25220781	37	1	16539013	0.154722	0.403483	2.60779	ARHGEF19;ARHGEF19;ARHGEF19;ARHGEF19	5'UTR;5'UTR;1stExon;1stExon
cg25284913	37	6	157270181	0.143645	0.348252	2.4244	ARID1B	5'UTR
cg00035453	37	12	46122355	0.0436669	0.371393	8.50513	ARID2;ARID2;ARID2;ARID2;ARID2;ARID2	TSS1500;TSS1500;TSS1500;TSS1500;TSS1500;TSS1500	Island
cg25463831	37	14	58766031	0.0228227	0.224703	9.8456	ARID4A;RP11-349A22.5;RP11-349A22.5;RP11-349A22.5;RP11-349A22.5;RP11-349A22.5;RP11-349A22.5;RP11-349A22.5;RP11-349A22.5;RP11-349A22.5;RP11-349A22.5;C14orf37;ARID4A;ARID4A;ARID4A;ARID4A;ARID4A;ARID4A	TSS1500;TSS1500;TSS1500;TSS1500;TSS1500;TSS1500;TSS1500;TSS1500;TSS1500;TSS1500;TSS1500;TSS1500;5'UTR;5'UTR;5'UTR;5'UTR;5'UTR;TSS200	Island
cg02085953	37	2	97202260	0.150381	0.395593	2.63061	ARID5A;ARID5A;ARID5A;ARID5A;ARID5A	TSS1500;TSS1500;TSS1500;TSS1500;TSS1500	N_Shore
cg14308980	37	2	152685322	0.197452	0.414003	2.09673	ARL5A;ARL5A;ARL5A;ARL5A;ARL5A	TSS1500;TSS1500;TSS1500;TSS1500;TSS1500	S_Shore
cg13909895	37	22	51066142	0.0445876	0.381852	8.56407	ARSA;ARSA;ARSA;ARSA;ARSA	3'UTR;5'UTR;1stExon;1stExon;1stExon	Island
cg18537571	37	X	2836300	0.0448609	0.299378	6.67348	ARSD;ARSD;ARSD	TSS1500;3'UTR;3'UTR	S_Shore
cg21967637	37	4	114900915	0.0429741	0.252388	5.87302	ARSJ;ARSJ;ARSJ;ARSJ	TSS1500;TSS200;TSS200;TSS200	S_Shore
cg16421526	37	4	114901071	0.0334045	0.459055	13.7423	ARSJ;ARSJ;ARSJ;ARSJ	TSS1500;TSS1500;TSS1500;TSS200	S_Shore
cg07634959	37	4	114901187	0.100259	0.562361	5.60909	ARSJ;ARSJ;ARSJ;ARSJ	TSS1500;TSS1500;TSS1500;TSS1500	S_Shore
cg25451082	37	4	114901059	0.0265862	0.52456	19.7305	ARSJ;ARSJ;ARSJ;ARSJ	TSS1500;TSS1500;TSS1500;TSS200	S_Shore
cg07840120	37	4	114901163	0.063188	0.568792	9.00158	ARSJ;ARSJ;ARSJ;ARSJ	TSS1500;TSS1500;TSS1500;TSS1500	S_Shore
cg03391479	37	4	114901073	0.0269401	0.572638	21.256	ARSJ;ARSJ;ARSJ;ARSJ	TSS1500;TSS1500;TSS1500;TSS200	S_Shore
cg04823455	37	4	114900602	0.0771935	0.394888	5.11557	ARSJ;ARSJ;ARSJ;ARSJ;ARSJ;ARSJ	1stExon;1stExon;5'UTR;5'UTR;3'UTR;TSS1500	Island
cg03525309	37	12	50464340	0.149036	0.362403	2.43165	ASIC1	TSS200
cg23126949	37	12	50450889	0.104706	0.330257	3.15414	ASIC1;ASIC1;ASIC1	TSS1500;TSS1500;TSS1500	N_Shore
cg10624328	37	17	31527241	0.0912099	0.318032	3.48682	ASIC2	5'UTR
cg09287402	37	17	31520309	0.243661	0.525553	2.1569	ASIC2	5'UTR
cg19079158	37	9	133321090	0.072903	0.291385	3.99689	ASS1;ASS1;ASS1;ASS1;ASS1	5'UTR;5'UTR;5'UTR;5'UTR;5'UTR	S_Shore
cg13782604	37	9	119809427	0.119846	0.351695	2.93454	ASTN2	5'UTR
cg25046621	37	2	26074926	0.447354	0.768981	1.71895	ASXL2;ASXL2	5'UTR;5'UTR
cg06285727	37	11	72524028	0.0539365	0.357393	6.62618	ATG16L2;ATG16L2;ATG16L2;ATG16L2;ATG16L2;ATG16L2;ATG16L2	TSS1500;TSS1500;TSS1500;TSS1500;TSS1500;TSS1500;TSS1500	N_Shore
cg15239532	37	14	51009875	0.211525	0.51365	2.42832	ATL1;ATL1;MAP4K5	5'UTR;5'UTR;5'UTR
cg22475430	37	12	7033563	0.0374769	0.25218	6.72896	ATN1	TSS200	N_Shelf
cg05081546	37	12	7046915	0.0829347	0.420884	5.07489	ATN1;ATN1;ATN1	TSS1500;1stExon;5'UTR	Island
cg15649452	37	2	85981006	0.0732738	0.324172	4.42413	ATOH8;ATOH8;ATOH8	TSS1500;TSS200;5'UTR	Island
cg18815025	37	2	85980731	0.12766	0.382772	2.99836	ATOH8;ATOH8;ATOH8	TSS1500;TSS1500;5'UTR	Island
cg19956166	37	2	85980874	0.0362591	0.383545	10.5779	ATOH8;ATOH8;ATOH8	TSS1500;TSS200;5'UTR	Island
cg01751470	37	2	85980788	0.0646003	0.507955	7.86305	ATOH8;ATOH8;ATOH8	TSS1500;TSS1500;5'UTR	Island
cg03128635	37	2	85980756	0.249959	0.898845	3.59597	ATOH8;ATOH8;ATOH8	TSS1500;TSS1500;5'UTR	Island
cg09662694	37	2	85980803	0.0672799	0.763586	11.3494	ATOH8;ATOH8;ATOH8	TSS1500;TSS1500;5'UTR	Island
cg24762359	37	13	25254447	0.0729817	0.434799	5.95765	ATP12A;ATP12A	TSS1500;TSS200	Island
cg16634108	37	13	25254440	0.0452901	0.409785	9.04799	ATP12A;ATP12A	TSS1500;TSS200	Island
cg12228659	37	13	25254867	0.661486	0.892618	1.34941	ATP12A;ATP12A;ATP12A;ATP12A	5'UTR;1stExon;5'UTR;1stExon	Island
cg16602799	37	13	25254742	0.0198617	0.400974	20.1883	ATP12A;ATP12A;ATP12A;ATP12A	5'UTR;1stExon;5'UTR;1stExon	Island
cg23159337	37	3	193272778	0.0722684	0.288315	3.98951	ATP13A4-AS1;ATP13A4;ATP13A4;ATP13A4;ATP13A4;ATP13A4;ATP13A4;ATP13A4	5'UTR;1stExon;TSS200;5'UTR;TSS200;TSS200;TSS200;3'UTR
cg01536279	37	1	169074888	0.0805387	0.281057	3.48971	ATP1B1;ATP1B1	TSS1500;TSS200	Island
cg19364064	37	17	7554103	0.349956	0.58921	1.68367	ATP1B2;ATP1B2	5'UTR;TSS1500	N_Shore
cg16347859	37	8	86999602	0.064017	0.277333	4.33218	ATP6V0D2;ATP6V0D2	1stExon;5'UTR
cg09947615	37	4	42659549	0.0504194	0.292246	5.7963	ATP8A1;ATP8A1;RP11-109E24.2	TSS1500;TSS1500;5'UTR	Island
cg08331949	37	18	55470773	0.0308745	0.243961	7.90169	ATP8B1	TSS1500	Island
cg24498628	37	20	50385278	0.296774	0.528561	1.78102	ATP9A;ATP9A;ATP9A	TSS1500;TSS1500;TSS200	S_Shore
cg10948748	37	22	46067515	0.117097	0.420156	3.58809	ATXN10;ATXN10;ATXN10;ATXN10	TSS1500;TSS1500;TSS200;TSS200	Island
cg03658985	37	X	153167899	0.309777	0.559493	1.80612	AVPR2;L1CAM	TSS200;3'UTR
cg19664267	37	6	33245163	0.0363671	0.334939	9.20995	B3GALT4;B3GALT4	5'UTR;1stExon	Island
cg25369862	37	11	134279948	0.124916	0.380867	3.04898	B3GAT1;B3GAT1	TSS200;5'UTR	N_Shore
cg11065385	37	12	568798	0.244321	0.46433	1.90049	B4GALNT3;B4GALNT3	TSS1500;TSS1500	Island
cg05769161	37	12	568826	0.0435723	0.286041	6.56474	B4GALNT3;B4GALNT3	TSS1500;TSS1500	Island
cg04931063	37	21	42540196	0.0647552	0.331374	5.11733	BACE2;BACE2;BACE2;TMPRSS3	1stExon;1stExon;5'UTR;3'UTR	Island
cg07142668	37	1	32230251	0.057071	0.273478	4.79189	BAI2;BAI2;BAI2;BAI2	TSS1500;TSS1500;TSS1500;TSS1500	Island
cg16704678	37	1	32230177	0.0676133	0.294895	4.3615	BAI2;BAI2;BAI2;BAI2	TSS1500;TSS1500;TSS1500;TSS1500	Island
cg03116642	37	1	32230162	0.0317906	0.27343	8.60097	BAI2;BAI2;BAI2;BAI2	TSS1500;TSS1500;TSS1500;TSS1500	Island
cg07679836	37	6	33548423	0.184126	0.39539	2.14739	BAK1;BAK1;BAK1;BAK1	TSS1500;TSS1500;TSS1500;TSS1500
cg05059605	37	11	129245568	0.0902729	0.339189	3.75738	BARX2	TSS1500	Island
cg00577182	37	11	129245558	0.052115	0.317986	6.10162	BARX2	TSS1500	Island
cg08335854	37	5	17216368	0.0628123	0.269817	4.29561	BASP1;AC091878.1;BASP1;AC091878.1;AC091878.1	TSS1500;1stExon;TSS1500;3'UTR;3'UTR	N_Shore
cg22168255	37	1	156627392	0.258173	0.473809	1.83524	BCAN;BCAN;BCAN;RP11-284F21.7	3'UTR;1stExon;5'UTR;3'UTR	Island
cg23790276	37	7	107221259	0.136914	0.468776	3.42387	BCAP29;BCAP29;BCAP29;BCAP29;BCAP29;BCAP29	5'UTR;1stExon;1stExon;5'UTR;5'UTR;5'UTR	S_Shore
cg18244029	37	X	152988881	0.0657107	0.331781	5.04912	BCAP31;BCAP31;BCAP31;BCAP31;BCAP31;ABCD1;BCAP31	5'UTR;5'UTR;5'UTR;5'UTR;5'UTR;TSS1500;TSS200	Island
cg05907478	37	20	52679395	0.200081	0.6601	3.29917	BCAS1;BCAS1;BCAS1;BCAS1	5'UTR;5'UTR;5'UTR;5'UTR
cg21270074	37	20	49412129	0.0343881	0.274153	7.97233	BCAS4	5'UTR	Island
cg23571474	37	20	49411370	0.0956661	0.331698	3.46725	BCAS4;BCAS4;BCAS4;BCAS4;BCAS4;BCAS4	TSS1500;TSS1500;TSS1500;TSS200;TSS200;TSS200	N_Shore
cg12685731	37	2	60779652	0.0313387	0.232537	7.42012	BCL11A;BCL11A	3'UTR;5'UTR	Island
cg19351000	37	2	60779617	0.0211355	0.358967	16.984	BCL11A;BCL11A	3'UTR;5'UTR	Island
cg26632873	37	2	60781640	0.0208914	0.266001	12.7326	BCL11A;BCL11A;BCL11A;BCL11A;BCL11A;BCL11A;BCL11A;BCL11A	TSS1500;TSS1500;TSS1500;TSS1500;TSS1500;TSS1500;TSS1500;TSS1500	Island
cg17628370	37	2	60780570	0.112646	0.356948	3.16875	BCL11A;BCL11A;BCL11A;BCL11A;BCL11A;BCL11A;BCL11A;BCL11A;BCL11A;BCL11A;BCL11A;BCL11A;BCL11A	3'UTR;1stExon;1stExon;1stExon;1stExon;1stExon;5'UTR;5'UTR;5'UTR;TSS200;TSS200;TSS200;5'UTR	N_Shore
cg03540108	37	22	18116657	0.310952	0.537685	1.72916	BCL2L13;BCL2L13	5'UTR;5'UTR
cg24550026	37	1	114430031	0.330795	0.5484	1.65783	BCL2L15;BCL2L15;BCL2L15;BCL2L15;BCL2L15;BCL2L15;BCL2L15;RP5-1073O3.5;BCL2L15	1stExon;1stExon;1stExon;TSS200;5'UTR;5'UTR;TSS200;5'UTR;3'UTR
cg27441048	37	7	72972316	0.0500119	0.367259	7.34342	BCL7B;BCL7B;BCL7B;BCL7B;BCL7B;BCL7B;BCL7B;BCL7B;BCL7B;BCL7B;BCL7B	TSS1500;TSS1500;TSS1500;TSS1500;1stExon;5'UTR;TSS1500;TSS1500;TSS1500;TSS1500;TSS1500	S_Shore
cg18422972	37	X	40029227	0.0614334	0.277181	4.51189	BCOR;BCOR	5'UTR;5'UTR	Island
cg13652795	37	X	40000784	0.145862	0.379029	2.59854	BCOR;BCOR;BCOR	5'UTR;5'UTR;5'UTR	N_Shelf
cg24156613	37	X	39950501	0.320206	0.520255	1.62475	BCOR;BCOR;BCOR;BCOR	5'UTR;5'UTR;5'UTR;5'UTR	N_Shore
cg18610223	37	X	39942648	0.678019	0.886965	1.30817	BCOR;BCOR;BCOR;BCOR	5'UTR;5'UTR;5'UTR;5'UTR	N_Shore
cg07601068	37	X	39953107	0.205647	0.444857	2.16321	BCOR;BCOR;BCOR;BCOR	5'UTR;5'UTR;5'UTR;5'UTR	N_Shore
cg00206414	37	X	39949510	0.221701	0.475313	2.14393	BCOR;BCOR;BCOR;BCOR	5'UTR;5'UTR;5'UTR;5'UTR	Island
cg00177496	37	3	197283127	0.0902315	0.389622	4.31803	BDH1;BDH1;BDH1;BDH1;BDH1;BDH1;BDH1;BDH1;BDH1	TSS1500;TSS1500;TSS1500;TSS1500;TSS1500;TSS1500;TSS1500;TSS1500;5'UTR	Island
cg03472212	37	14	96671037	0.0747338	0.399221	5.34191	BDKRB2;BDKRB2;BDKRB2;RP11-404P21.8;BDKRB2;BDKRB2	TSS200;TSS200;TSS200;TSS200;1stExon;5'UTR
cg10991578	37	14	96671020	0.0574547	0.449128	7.81708	BDKRB2;BDKRB2;BDKRB2;RP11-404P21.8;BDKRB2;BDKRB2	TSS200;TSS200;TSS200;TSS200;1stExon;5'UTR
cg12067298	37	11	27723658	0.0974679	0.325203	3.33651	BDNF;BDNF;BDNF;BDNF;BDNF;BDNF;RP11-587D21.4	TSS1500;TSS1500;TSS1500;5'UTR;5'UTR;5'UTR;3'UTR	S_Shore
cg00400999	37	X	101410998	0.31081	0.5567	1.79113	BEX5;BEX5;BEX5	5'UTR;1stExon;TSS1500
cg07366996	37	20	17537943	0.0705844	0.376803	5.33833	BFSP1;BFSP1;BFSP1	3'UTR;5'UTR;5'UTR
cg11076862	37	22	18256616	0.0631019	0.316058	5.0087	BID;BID;BID;BID;BID;BID;BID;BID;BID;BID	1stExon;5'UTR;3'UTR;5'UTR;5'UTR;3'UTR;5'UTR;5'UTR;5'UTR;3'UTR	Island
cg06865255	37	6	55740182	0.166724	0.461873	2.77028	BMP5;BMP5;BMP5	1stExon;5'UTR;TSS1500
cg15675070	37	6	7726324	0.017095	0.278907	16.3151	BMP6;BMP6;BMP6	TSS1500;TSS1500;TSS200	Island
cg00309582	37	20	55841925	0.682277	0.948134	1.38966	BMP7;BMP7;RP4-813D12.3;RP4-813D12.3;BMP7;BMP7;RP4-813D12.3;RP4-813D12.3	TSS1500;TSS1500;1stExon;1stExon;TSS1500;TSS1500;5'UTR;5'UTR	S_Shore
cg12518442	37	20	55841906	0.649196	0.947922	1.46015	BMP7;BMP7;RP4-813D12.3;RP4-813D12.3;BMP7;BMP7;RP4-813D12.3;RP4-813D12.3	TSS1500;TSS1500;1stExon;1stExon;TSS1500;TSS1500;5'UTR;5'UTR	S_Shore
cg10941747	37	20	55841898	0.576389	0.898361	1.5586	BMP7;BMP7;RP4-813D12.3;RP4-813D12.3;BMP7;BMP7;RP4-813D12.3;RP4-813D12.3	TSS1500;TSS1500;1stExon;1stExon;TSS1500;TSS1500;5'UTR;5'UTR	S_Shore
cg25389261	37	7	33944415	0.257434	0.727179	2.82472	BMPER;BMPER;BMPER;BMPER;BMPER	TSS1500;TSS1500;TSS1500;TSS1500;TSS200	Island
cg06605933	37	1	149870977	0.113016	0.343855	3.04253	BOLA1;BOLA1;BOLA1;BOLA1	TSS1500;TSS200;TSS200;5'UTR	N_Shore
cg21659572	37	1	220263987	0.29877	0.547929	1.83395	BPNT1;BPNT1;BPNT1;BPNT1;BPNT1;BPNT1;BPNT1;BPNT1;BPNT1	TSS1500;TSS1500;TSS1500;TSS1500;TSS1500;TSS1500;TSS1500;TSS1500;TSS200	N_Shelf
cg03177025	37	2	28112917	0.192346	0.41137	2.1387	BRE;BRE;BRE;BRE;BRE;BRE;BRE;BRE	TSS1500;TSS1500;TSS1500;TSS1500;TSS1500;TSS1500;1stExon;5'UTR	N_Shore
cg14746118	37	X	135569630	0.184134	0.391657	2.12702	BRS3	TSS1500
cg25230157	37	11	62473922	0.0328043	0.313798	9.56577	BSCL2;BSCL2;GNG3;BSCL2;BSCL2;BSCL2;BSCL2;BSCL2;BSCL2;RP11-831H9.16	3'UTR;5'UTR;TSS1500;TSS200;TSS200;TSS200;TSS1500;TSS1500;TSS1500;3'UTR	Island
cg06293339	37	12	107713793	0.0580041	0.266621	4.59658	BTBD11;BTBD11;BTBD11;BTBD11;BTBD11	1stExon;1stExon;1stExon;TSS1500;1stExon	Island
cg14746207	37	6	26422247	0.181967	0.483292	2.65593	BTN2A3P;BTN2A3P	TSS200;5'UTR
cg05435390	37	10	77863526	0.134322	0.354886	2.64205	C10orf11	5'UTR
cg25501844	37	10	21815649	0.0313191	0.272068	8.68699	C10orf140	TSS1500	Island
cg10916551	37	10	128192952	0.221474	0.441338	1.99273	C10orf90	TSS1500	N_Shore
cg23921031	37	11	111789452	0.040712	0.258276	6.34399	C11orf52;C11orf52;C11orf52;CRYAB;HSPB2	TSS1500;5'UTR;TSS200;5'UTR;3'UTR
cg11553515	37	11	63580553	0.342663	0.639131	1.86519	C11orf84	TSS1500	Island
cg10083285	37	12	110151885	0.0162571	0.239941	14.7591	C12orf34;C12orf34	TSS1500;TSS200	Island
cg23877213	37	14	23707185	0.1053	0.356143	3.38218	C14orf164;C14orf164	5'UTR;5'UTR
cg07340881	37	17	73629241	0.0694407	0.282981	4.07515	C17orf109	TSS1500	S_Shore
cg12197142	37	17	73629245	0.143762	0.430847	2.99695	C17orf109	TSS1500	S_Shore
cg00819788	37	17	7308579	0.189414	0.481267	2.54082	C17orf61;C17orf61-PLSCR3;C17orf61;NLGN2;NLGN2;NLGN2	TSS1500;TSS1500;TSS1500;1stExon;5'UTR;TSS200	Island
cg00041328	37	17	3749806	0.0299547	0.24067	8.03447	C17orf85;C17orf85	TSS1500;TSS1500	S_Shore
cg03288114	37	19	753259	0.227558	0.500254	2.19836	C19orf21	5'UTR
cg21859019	37	1	24882153	0.0934102	0.309303	3.31124	C1orf130	TSS1500
cg03655701	37	1	24885664	0.0449737	0.300432	6.68017	C1orf130	5'UTR
cg20156053	37	1	1052297	0.0751344	0.311019	4.1395	C1orf159;C1orf159;C1orf159;C1orf159;C1orf159;C1orf159;C1orf159;C1orf159	TSS1500;TSS1500;TSS1500;TSS1500;TSS1500;TSS1500;TSS1500;TSS1500	Island
cg13281420	37	1	57286811	0.0668074	0.309946	4.6394	C1orf168	TSS1500
cg23750265	37	1	159824856	0.0272826	0.433262	15.8805	C1orf204	TSS200	Island
cg09369381	37	1	159824866	0.0207469	0.430137	20.7326	C1orf204	TSS200	Island
cg08895440	37	1	36184853	0.246333	0.483574	1.96309	C1orf216;C1orf216;C1orf216;C1orf216	5'UTR;1stExon;TSS1500;TSS1500	S_Shore
cg09208328	37	1	45169116	0.428818	0.68817	1.60481	C1orf228;C1orf228;C1orf228;C1orf228;C1orf228;C1orf228	3'UTR;5'UTR;5'UTR;5'UTR;5'UTR;5'UTR
cg03763518	37	1	150245044	0.340946	0.595698	1.74719	C1orf54;C1orf54;C1orf54	TSS200;TSS200;5'UTR	S_Shelf
cg07124668	37	1	111889271	0.097596	0.30803	3.15618	C1orf88;C1orf88;C1orf88;C1orf88;C1orf88;C1orf88	5'UTR;1stExon;1stExon;5'UTR;5'UTR;1stExon	Island
cg01436362	37	1	229479015	0.144988	0.427374	2.94765	C1orf96;C1orf96;C1orf96;C1orf96	TSS1500;1stExon;TSS1500;3'UTR	S_Shore
cg04407929	37	17	5342732	0.089086	0.330155	3.70602	C1QBP;C1QBP;C1QBP;C1QBP	5'UTR;TSS1500;TSS1500;TSS1500	S_Shore
cg12871687	37	20	31072777	0.102388	0.469225	4.5828	C20orf112;C20orf112;C20orf112	TSS1500;TSS1500;TSS1500	S_Shore
cg09835867	37	20	31173147	0.0786552	0.303997	3.86494	C20orf112;C20orf112;RP11-410N8.1	TSS1500;TSS1500;5'UTR	Island
cg02537838	37	20	61002595	0.34364	0.55343	1.61049	C20orf151	TSS200
cg08258066	37	20	30605656	0.0298847	0.40641	13.5993	C20orf160	TSS1500	N_Shore
cg20156391	37	20	61148764	0.318474	0.520354	1.6339	C20orf166;C20orf166;C20orf166-AS1;C20orf166-AS1;C20orf166-AS1	5'UTR;5'UTR;TSS200;TSS200;TSS200	Island
cg19086599	37	20	61148784	0.360649	0.737129	2.0439	C20orf166;C20orf166;C20orf166-AS1;C20orf166-AS1;C20orf166-AS1	5'UTR;5'UTR;TSS200;TSS200;TSS200	Island
cg04833908	37	20	31240737	0.100864	0.351546	3.48534	C20orf203	TSS1500
cg22119133	37	20	20202259	0.158516	0.392303	2.47485	C20orf26;C20orf26;C20orf26;C20orf26;C20orf26;C20orf26	5'UTR;5'UTR;TSS1500;5'UTR;3'UTR;5'UTR
cg00385839	37	20	18812263	0.0916954	0.350627	3.82382	C20orf78	TSS1500
cg08499700	37	20	56724737	0.19697	0.422342	2.1442	C20orf85	TSS1500	N_Shore
cg19380675	37	22	32808489	0.390585	0.606756	1.55346	C22orf28;C22orf28;C22orf28;C22orf28	TSS1500;TSS1500;TSS1500;TSS1500	S_Shore
cg10211626	37	22	42085361	0.143863	0.353857	2.45968	C22orf46;NHP2L1;C22orf46;NHP2L1;NHP2L1;NHP2L1	5'UTR;TSS1500;TSS1500;TSS1500;TSS1500;TSS1500	S_Shore
cg25232541	37	19	409888	0.579085	0.810765	1.40008	C2CD4C	TSS1500	S_Shore
cg19233043	37	3	50605003	0.0397134	0.283174	7.13044	C3orf18;C3orf18;C3orf18;C3orf18;C3orf18;C3orf18;C3orf18;C3orf18;C3orf18;C3orf18;C3orf18;C3orf18;C3orf18;C3orf18;C3orf18;C3orf18;C3orf18	3'UTR;3'UTR;3'UTR;3'UTR;3'UTR;5'UTR;5'UTR;5'UTR;5'UTR;5'UTR;1stExon;1stExon;1stExon;1stExon;1stExon;1stExon;1stExon	Island
cg27242702	37	3	118864465	0.360746	0.731328	2.02727	C3orf30;C3orf30;C3orf30;C3orf30;C3orf30;C3orf30;IGSF11;IGSF11;IGSF11;IGSF11	TSS1500;TSS1500;TSS1500;TSS1500;TSS1500;TSS1500;5'UTR;5'UTR;5'UTR;3'UTR
cg03399783	37	3	69062163	0.106099	0.42617	4.01672	C3orf64;C3orf64;C3orf64;C3orf64;C3orf64;CTD-2013N24.2;C3orf64	5'UTR;5'UTR;5'UTR;5'UTR;5'UTR;TSS1500;5'UTR	Island
cg18703913	37	3	159943073	0.0285904	0.288042	10.0748	C3orf80;RP11-431I8.1;CTD-2049J23.2;CTD-2049J23.2	TSS1500;TSS1500;1stExon;3'UTR	Island
cg06467317	37	4	81283996	0.116478	0.323953	2.78123	C4orf22;C4orf22;C4orf22	5'UTR;5'UTR;5'UTR
cg19640007	37	4	146600771	0.472876	0.696183	1.47223	C4orf51;C4orf51	TSS1500;TSS1500
cg21744881	37	5	179286412	0.0326852	0.352615	10.7882	C5orf45;C5orf45;C5orf45;C5orf45;C5orf45;CTC-241N9.1;C5orf45;C5orf45;C5orf45;C5orf45;C5orf45;C5orf45;C5orf45;C5orf45	3'UTR;TSS1500;TSS1500;TSS1500;TSS1500;5'UTR;TSS1500;TSS1500;TSS1500;TSS1500;TSS1500;TSS1500;TSS1500;TSS1500	Island
cg16521454	37	5	150158951	0.536864	0.757088	1.4102	C5orf62	5'UTR	S_Shore
cg02134976	37	6	42110740	0.102704	0.340443	3.3148	C6orf132;C6orf132	TSS1500;TSS1500	S_Shore
cg15415747	37	6	11093416	0.123583	0.412505	3.33789	C6orf228;C6orf228	TSS1500;TSS1500	N_Shore
cg19003629	37	6	31628876	0.0877204	0.307901	3.51002	C6orf47;C6orf47	TSS1500;TSS1500	S_Shore
cg20422157	37	7	99754980	0.261682	0.496535	1.89747	C7orf43;C7orf43;C7orf43;C7orf43;C7orf43;C7orf43;C7orf43;C7orf43;C7orf43	3'UTR;TSS1500;TSS1500;3'UTR;5'UTR;TSS200;5'UTR;TSS1500;ExonBnd	N_Shore
cg04139049	37	7	134854288	0.209542	0.455998	2.17617	C7orf49;C7orf49;C7orf49;C7orf49;C7orf49;C7orf49;C7orf49;C7orf49;C7orf49;C7orf49;C7orf49	5'UTR;5'UTR;3'UTR;TSS1500;3'UTR;5'UTR;5'UTR;TSS1500;TSS200;TSS200;3'UTR	N_Shore
cg19369606	37	7	99746231	0.041697	0.309955	7.4335	C7orf59;C7orf59;C7orf59;C7orf59;C7orf59;C7orf59;C7orf59;C7orf59;C7orf59	TSS1500;TSS1500;TSS1500;TSS1500;TSS1500;TSS1500;TSS1500;TSS1500;TSS1500	N_Shore
cg12504226	37	1	57318988	0.165912	0.432849	2.6089	C8A	TSS1500
cg14424052	37	8	99076537	0.221031	0.502938	2.27541	C8orf47;C8orf47	TSS1500;TSS200	N_Shore
cg19216211	37	8	22455986	0.127211	0.456115	3.5855	C8orf58;C8orf58;C8orf58	TSS1500;TSS1500;TSS1500	N_Shore
cg23007592	37	8	144655679	0.0402212	0.264074	6.56553	C8orf73;C8orf73;RP11-661A12.9;RP11-661A12.9	TSS1500;TSS1500;1stExon;5'UTR	S_Shore
cg08727196	37	9	131592489	0.0840624	0.304765	3.62546	C9orf114;C9orf114;C9orf114	TSS1500;TSS1500;TSS1500	S_Shore
cg27255388	37	9	97431719	0.0517238	0.319062	6.16857	C9orf118	5'UTR
cg16705389	37	9	32551019	0.107856	0.330393	3.06327	C9orf133;C9orf133;C9orf133;C9orf133;C9orf133	TSS1500;TSS1500;TSS1500;TSS1500;TSS200	Island
cg03038816	37	19	49149549	0.0462532	0.251877	5.44561	CA11;AC008888.7;AC008888.7	TSS200;5'UTR;5'UTR
cg07443954	37	19	49149573	0.0273824	0.262091	9.5715	CA11;AC008888.7;AC008888.7	TSS200;5'UTR;5'UTR
cg24677780	37	19	49149055	0.0916141	0.522299	5.70107	CA11;CA11;AC008888.7;AC008888.7	1stExon;5'UTR;5'UTR;5'UTR
cg12470625	37	8	86376277	0.0187569	0.238395	12.7098	CA2;CA2;CA2;CA2;CA2;CA2;CA2;CA2;RP11-317J10.2;RP11-317J10.2;RP11-317J10.2;CA2;CA2	5'UTR;1stExon;5'UTR;1stExon;1stExon;1stExon;5'UTR;1stExon;3'UTR;3'UTR;TSS1500;5'UTR;5'UTR	Island
cg06119051	37	8	86376306	0.0322056	0.313884	9.74627	CA2;CA2;CA2;CA2;CA2;CA2;CA2;CA2;RP11-317J10.2;RP11-317J10.2;RP11-317J10.2;CA2;CA2	5'UTR;1stExon;5'UTR;1stExon;1stExon;1stExon;5'UTR;1stExon;3'UTR;3'UTR;TSS1500;5'UTR;5'UTR	Island
cg25954223	37	X	15756407	0.322071	0.686974	2.13299	CA5B;CA5B;CA5B;CA5B;CA5B;CA5B	TSS200;TSS200;TSS200;1stExon;5'UTR;5'UTR	Island
cg03768513	37	22	24552594	0.0894555	0.368433	4.11862	CABIN1	5'UTR	Island
cg07739483	37	12	121087267	0.0369871	0.295319	7.98436	CABP1;CABP1	TSS1500;TSS1500
cg13561918	37	9	136328561	0.543227	0.749525	1.37977	CACFD1;CACFD1	5'UTR;5'UTR	S_Shelf
cg00319893	37	1	181526714	0.19086	0.44096	2.31038	CACNA1E;CACNA1E	5'UTR;5'UTR
cg16427096	37	16	1202468	0.229032	0.471238	2.05752	CACNA1H;CACNA1H	TSS1500;TSS1500	Island
cg20319791	37	3	54180925	0.182768	0.507466	2.77656	CACNA2D3;CACNA2D3	5'UTR;5'UTR
cg23342296	37	3	54317727	0.273271	0.528279	1.93317	CACNA2D3;CACNA2D3;CACNA2D3;CACNA2D3;CACNA2D3	5'UTR;5'UTR;5'UTR;5'UTR;5'UTR
cg25327888	37	10	18689440	0.621104	0.851749	1.37135	CACNB2;CACNB2	TSS1500;5'UTR
cg17111845	37	22	37100540	0.106812	0.400262	3.74735	CACNG2;RP1-293L6.1	TSS1500;5'UTR	S_Shore
cg26757722	37	22	37098803	0.109645	0.341781	3.11715	CACNG2;RP1-293L6.1;CACNG2	1stExon;TSS1500;5'UTR	N_Shore
cg03119731	37	19	54494658	0.119818	0.347234	2.89802	CACNG6;CACNG6	TSS1500;TSS1500	Island
cg15240568	37	11	14996456	0.0506257	0.260292	5.14149	CALCB	5'UTR	S_Shore
cg24678292	37	12	54121771	0.21333	0.461196	2.16189	CALCOCO1;CALCOCO1;CALCOCO1;CALCOCO1;CALCOCO1;CALCOCO1;CALCOCO1;CALCOCO1;CALCOCO1;CALCOCO1;CALCOCO1	TSS1500;TSS1500;TSS1500;TSS1500;TSS1500;TSS1500;TSS1500;TSS1500;TSS1500;TSS1500;TSS1500
cg27530239	37	17	46909074	0.136928	0.39669	2.89706	CALCOCO2;CALCOCO2;CALCOCO2;CALCOCO2;CALCOCO2;CALCOCO2;CALCOCO2;CALCOCO2;CALCOCO2;CALCOCO2;CALCOCO2;CALCOCO2;CALCOCO2;CALCOCO2	5'UTR;5'UTR;5'UTR;5'UTR;5'UTR;5'UTR;5'UTR;5'UTR;5'UTR;1stExon;5'UTR;5'UTR;5'UTR;5'UTR	S_Shore
cg10024587	37	10	105211753	0.0402969	0.315103	7.81955	CALHM2;CALHM2;CALHM2;CALHM2;CALHM2;CALHM2;RP11-225H22.4;CALHM2;CALHM2	3'UTR;5'UTR;5'UTR;5'UTR;3'UTR;3'UTR;TSS1500;TSS1500;TSS1500	N_Shore
cg03845688	37	7	71803032	0.239148	0.472007	1.97371	CALN1;CALN1;CALN1;CALN1	TSS1500;TSS1500;5'UTR;5'UTR	S_Shore
cg24071500	37	4	114683176	0.0276122	0.242612	8.7864	CAMK2D;CAMK2D;CAMK2D;CAMK2D;CAMK2D;CAMK2D;CAMK2D;CAMK2D;CAMK2D	TSS1500;TSS1500;TSS1500;TSS1500;TSS1500;TSS1500;TSS1500;TSS1500;TSS200	S_Shore
cg01104045	37	5	110560587	0.144097	0.390317	2.7087	CAMK4;CAMK4	5'UTR;5'UTR	S_Shore
cg14479377	37	9	138742730	0.317136	0.520886	1.64247	CAMSAP1;CAMSAP1	3'UTR;5'UTR
cg05478348	37	12	30907260	0.132071	0.341648	2.58685	CAPRIN2;CAPRIN2;CAPRIN2;CAPRIN2;CAPRIN2;RP11-77I22.2;CAPRIN2;CAPRIN2;CAPRIN2;CAPRIN2;CAPRIN2;CAPRIN2;CAPRIN2;CAPRIN2	1stExon;5'UTR;5'UTR;5'UTR;5'UTR;TSS1500;5'UTR;TSS1500;TSS200;5'UTR;3'UTR;5'UTR;3'UTR;5'UTR	N_Shore
cg21769322	37	1	19811236	0.0690206	0.286847	4.15597	CAPZB;CAPZB;CAPZB;CAPZB;CAPZB;CAPZB	TSS1500;TSS1500;TSS200;3'UTR;3'UTR;5'UTR	N_Shore
cg05262617	37	16	8963279	0.0610694	0.422096	6.91175	CARHSP1;CARHSP1;CARHSP1;CARHSP1;CARHSP1;CARHSP1;CARHSP1;RP11-77H9.6	TSS1500;TSS1500;TSS1500;TSS1500;TSS1500;TSS1500;TSS1500;5'UTR	S_Shore
cg01999333	37	19	15162623	0.0625824	0.406693	6.49852	CASP14;CASP14;AC004699.1	5'UTR;TSS1500;TSS1500
cg22066000	37	5	95997654	0.0495669	0.37565	7.57865	CAST;CAST;CAST;CAST;CAST;CAST;CAST;CAST;CAST;CAST;CAST;CAST	TSS1500;TSS1500;TSS1500;TSS1500;TSS1500;TSS1500;TSS1500;TSS1500;TSS1500;TSS1500;TSS200;TSS200	N_Shore
cg08945452	37	1	10854445	0.0429009	0.282274	6.57968	CASZ1;CASZ1	5'UTR;5'UTR	Island
cg19178679	37	1	10853408	0.247554	0.78765	3.18173	CASZ1;CASZ1	5'UTR;5'UTR	N_Shore
cg20234170	37	11	34460107	0.117333	0.366017	3.11947	CAT	TSS1500	N_Shore
cg07581365	37	17	77770444	0.14193	0.375924	2.64866	CBX8;CBX8	3'UTR;5'UTR	N_Shore
cg02774186	37	18	57364587	0.0461635	0.256644	5.55947	CCBE1	TSS200	Island
cg26965275	37	18	57365116	0.152085	0.521334	3.42791	CCBE1	TSS1500	S_Shore
cg16719677	37	3	42872879	0.0472794	0.303263	6.41428	CCBP2;CCBP2;RP11-70C1.3;CCBP2;CCBP2;CCBP2;CCBP2;CCBP2;CCBP2;CCBP2;CCBP2;CCBP2;KRBOX1;CCBP2;KRBOX1	5'UTR;5'UTR;3'UTR;5'UTR;5'UTR;5'UTR;5'UTR;5'UTR;5'UTR;5'UTR;5'UTR;5'UTR;5'UTR;5'UTR;5'UTR
cg20670292	37	2	131099506	0.134693	0.367267	2.72669	CCDC115;CCDC115;IMP4;IMP4;IMP4;IMP4;IMP4;IMP4;IMP4;IMP4;IMP4;IMP4;IMP4;CCDC115	3'UTR;1stExon;TSS1500;TSS1500;TSS1500;TSS1500;TSS1500;TSS1500;TSS1500;TSS1500;TSS1500;TSS1500;TSS1500;ExonBnd	Island
cg02186126	37	7	31590045	0.0758269	0.349586	4.61031	CCDC129;CCDC129;CCDC129;CCDC129;CCDC129;CCDC129	TSS1500;5'UTR;5'UTR;5'UTR;5'UTR;5'UTR
cg24681661	37	4	24914779	0.269337	0.488656	1.81429	CCDC149;CCDC149;CCDC149;CCDC149;CCDC149;CCDC149	TSS200;TSS200;TSS1500;TSS1500;3'UTR;5'UTR
cg21108841	37	4	24914750	0.0449912	0.315743	7.01789	CCDC149;CCDC149;CCDC149;CCDC149;CCDC149;CCDC149	TSS200;TSS200;TSS200;TSS1500;3'UTR;5'UTR
cg18925412	37	2	197615949	0.221048	0.435069	1.96821	CCDC150	5'UTR
cg25153824	37	1	159870077	0.0728725	0.288635	3.96082	CCDC19;CCDC19;CCDC19	TSS200;TSS200;TSS200	Island
cg09345781	37	12	96337492	0.131175	0.371531	2.83232	CCDC38;CCDC38;CCDC38;CCDC38;RP11-410A13.3;CCDC38	TSS1500;TSS1500;TSS1500;TSS1500;3'UTR;TSS1500	S_Shore
cg03988926	37	12	113590790	0.0372887	0.379429	10.1755	CCDC42B;CCDC42B	TSS200;TSS1500	N_Shore
cg16120422	37	12	113590924	0.135045	0.414373	3.06841	CCDC42B;CCDC42B;CCDC42B	1stExon;5'UTR;TSS200	Island
cg23983188	37	12	119860997	0.248569	0.665895	2.67892	CCDC60;CCDC60;RP11-768F21.1;RP11-768F21.1;RP11-768F21.1	5'UTR;5'UTR;3'UTR;3'UTR;3'UTR
cg19931106	37	2	37311892	0.0852119	0.393385	4.61655	CCDC75;CCDC75;HEATR5B	5'UTR;5'UTR;TSS1500	Island
cg26032569	37	16	776658	0.225557	0.450195	1.99593	CCDC78;CCDC78;CCDC78;CCDC78;HAGHL;HAGHL;CCDC78;HAGHL;HAGHL;HAGHL;HAGHL;HAGHL;HAGHL;HAGHL;HAGHL;HAGHL;HAGHL;CCDC78;HAGHL;CCDC78;CCDC78;CCDC78;CCDC78;CCDC78;CCDC78;CCDC78;CCDC78;CCDC78;MSLN	3'UTR;3'UTR;3'UTR;5'UTR;TSS1500;TSS1500;TSS1500;TSS1500;TSS1500;TSS1500;TSS1500;TSS1500;TSS1500;TSS1500;TSS1500;TSS1500;TSS1500;TSS1500;TSS1500;TSS200;TSS1500;1stExon;TSS1500;TSS1500;TSS1500;TSS1500;TSS1500;TSS1500;5'UTR	Island
cg16443148	37	16	776667	0.136236	0.478371	3.51133	CCDC78;CCDC78;CCDC78;CCDC78;HAGHL;HAGHL;CCDC78;HAGHL;HAGHL;HAGHL;HAGHL;HAGHL;HAGHL;HAGHL;HAGHL;HAGHL;HAGHL;CCDC78;HAGHL;CCDC78;CCDC78;CCDC78;CCDC78;CCDC78;CCDC78;CCDC78;CCDC78;CCDC78;MSLN	3'UTR;3'UTR;3'UTR;5'UTR;TSS1500;TSS1500;TSS1500;TSS1500;TSS1500;TSS1500;TSS1500;TSS1500;TSS1500;TSS1500;TSS1500;TSS1500;TSS1500;TSS1500;TSS1500;TSS200;TSS1500;1stExon;TSS1500;TSS1500;TSS1500;TSS1500;TSS1500;TSS1500;5'UTR	Island
cg14552376	37	2	56412597	0.0436672	0.394683	9.03842	CCDC85A;AC007743.1;AC007743.1	5'UTR;TSS1500;3'UTR	S_Shore
cg08499840	37	17	32612007	0.0948624	0.313514	3.30493	CCL11	TSS1500
cg03297192	37	17	32611642	0.174192	0.407615	2.34003	CCL11	TSS1500
cg04633676	37	17	32581220	0.0753216	0.363862	4.83077	CCL2	TSS1500
cg24561932	37	14	20795711	0.544758	0.799478	1.46758	CCNB1IP1;CCNB1IP1;SNORD126;CCNB1IP1;CCNB1IP1;CCNB1IP1;CCNB1IP1;CCNB1IP1;CCNB1IP1;CCNB1IP1;CCNB1IP1;CCNB1IP1;CCNB1IP1;CCNB1IP1;CCNB1IP1;CCNB1IP1	3'UTR;3'UTR;TSS1500;TSS1500;5'UTR;5'UTR;5'UTR;5'UTR;5'UTR;5'UTR;5'UTR;5'UTR;5'UTR;3'UTR;3'UTR;5'UTR
cg19278744	37	4	78079628	0.136407	0.398565	2.92188	CCNG2;CCNG2;CCNG2;CCNG2;CCNG2;CCNG2;CCNG2;CCNG2;CCNG2	5'UTR;5'UTR;5'UTR;5'UTR;1stExon;5'UTR;5'UTR;1stExon;5'UTR	S_Shore
cg07152591	37	5	132083105	0.0947707	0.297504	3.1392	CCNI2	TSS200	Island
cg06979393	37	5	132082824	0.12067	0.407964	3.38082	CCNI2	TSS1500	N_Shore
cg27405856	37	2	208575645	0.211315	0.427485	2.02298	CCNYL1;CCNYL1;CCNYL1;CCNYL1;CCNYL1	TSS1500;TSS1500;TSS1500;TSS1500;TSS1500	N_Shore
cg09246520	37	2	208575839	0.0447898	0.3556	7.93932	CCNYL1;CCNYL1;CCNYL1;CCNYL1;CCNYL1	TSS1500;TSS1500;TSS1500;TSS1500;TSS1500	N_Shore
cg25732732	37	2	208576794	0.0233443	0.558789	23.9369	CCNYL1;CCNYL1;CCNYL1;CCNYL1;CCNYL1	5'UTR;1stExon;1stExon;1stExon;TSS200	Island
cg16218221	37	2	208576609	0.243116	0.507819	2.0888	CCNYL1;CCNYL1;CCNYL1;CCNYL1;CCNYL1;CCNYL1;CCNYL1;CCNYL1	TSS1500;5'UTR;5'UTR;1stExon;5'UTR;1stExon;5'UTR;1stExon	Island
cg03687953	37	17	40834511	0.102141	0.335878	3.28838	CCR10;CNTNAP1	TSS1500;TSS200	N_Shore
cg13070763	37	3	46448963	0.66027	0.876442	1.3274	CCRL2;CCRL2;CCRL2;RP11-24F11.2;CCRL2;CCRL2;CCRL2;CCRL2	1stExon;5'UTR;5'UTR;TSS1500;TSS200;TSS200;TSS200;TSS1500
cg03477080	37	3	46448920	0.431667	0.684775	1.58635	CCRL2;CCRL2;CCRL2;RP11-24F11.2;CCRL2;CCRL2;CCRL2;CCRL2	1stExon;5'UTR;5'UTR;TSS1500;TSS200;TSS200;TSS200;TSS1500
cg04574507	37	1	158301038	0.0704722	0.319857	4.53877	CD1B	TSS1500
cg02478603	37	1	158301451	0.0827354	0.362256	4.3785	CD1B;CD1B	TSS200;TSS1500
cg11139878	37	1	157811790	0.173699	0.415186	2.39026	CD5L;CD5L	TSS1500;3'UTR
cg00976121	37	11	44586372	0.129739	0.364732	2.81127	CD82;CD82;CD82;CD82;CD82;CD82;CD82;CD82	TSS1500;TSS1500;TSS1500;TSS1500;TSS1500;TSS1500;TSS1500;TSS1500	N_Shore
cg09058748	37	2	87035698	0.0722011	0.315425	4.3687	CD8A	TSS200	N_Shore
cg07868273	37	2	87035758	0.0693236	0.467475	6.74337	CD8A	TSS1500	N_Shore
cg07778290	37	12	6325048	0.270763	0.546993	2.02019	CD9;CD9;CD9;CD9;CD9;CD9	5'UTR;5'UTR;5'UTR;5'UTR;5'UTR;5'UTR
cg04199609	37	12	6310100	0.0920881	0.348615	3.78567	CD9;CD9;CD9;CD9;CD9;CD9;CD9	1stExon;5'UTR;5'UTR;5'UTR;5'UTR;5'UTR;5'UTR	Island
cg05245650	37	2	37900205	0.165864	0.767736	4.62869	CDC42EP3;CDC42EP3;CDC42EP3	TSS1500;TSS1500;5'UTR	S_Shore
cg27590090	37	7	21963488	0.261752	0.54138	2.06829	CDCA7L;CDCA7L	5'UTR;5'UTR
cg25148230	37	3	45182103	0.309232	0.51706	1.67208	CDCP1	TSS1500
cg07977152	37	8	95218380	0.445597	0.775861	1.74117	CDH17;CDH17;CDH17	5'UTR;5'UTR;5'UTR
cg09600585	37	20	44935813	0.241321	0.551699	2.28616	CDH22	5'UTR	N_Shore
cg20024827	37	20	44882188	0.0805996	0.414011	5.13664	CDH22	5'UTR	S_Shore
cg19417613	37	20	60203769	0.0874851	0.342005	3.90929	CDH4	5'UTR
cg27382051	37	5	175973401	0.147691	0.378656	2.56383	CDHR2;CDHR2	5'UTR;5'UTR	S_Shelf
cg16537097	37	7	90149985	0.108978	0.385327	3.53583	CDK14	5'UTR
cg08291902	37	7	90338293	0.293242	0.512465	1.74759	CDK14;CDK14;CDK14;CDK14;CDK14;CDK14;CDK14;CDK14	TSS1500;TSS1500;TSS1500;TSS1500;TSS1500;5'UTR;5'UTR;5'UTR
cg14695751	37	2	202671292	0.391813	0.640961	1.63589	CDK15;CDK15;CDK15;CDK15;CDK15;CDK15	5'UTR;TSS200;TSS200;TSS200;5'UTR;5'UTR
cg02879471	37	6	111135854	0.03806	0.432344	11.3595	CDK19;CDK19;CDK19;CDK19;CDK19	3'UTR;3'UTR;5'UTR;5'UTR;3'UTR	Island
cg25711239	37	17	73996656	0.342853	0.559	1.63044	CDK3;CDK3;TEN1;TEN1;RP11-685I11.1;RP11-685I11.1	TSS1500;TSS1500;3'UTR;3'UTR;5'UTR;5'UTR
cg26688574	37	20	31989989	0.208453	0.501337	2.40503	CDK5RAP1;CDK5RAP1;CDK5RAP1;CDK5RAP1;CDK5RAP1;CDK5RAP1;CDK5RAP1;CDK5RAP1;CDK5RAP1;CDK5RAP1;CDK5RAP1;CDK5RAP1	TSS1500;TSS1500;TSS1500;TSS1500;TSS1500;TSS1500;TSS1500;TSS1500;TSS1500;TSS1500;TSS1500;TSS1500	S_Shore
cg13534998	37	20	31990029	0.183821	0.526851	2.86611	CDK5RAP1;CDK5RAP1;CDK5RAP1;CDK5RAP1;CDK5RAP1;CDK5RAP1;CDK5RAP1;CDK5RAP1;CDK5RAP1;CDK5RAP1;CDK5RAP1;CDK5RAP1	TSS1500;TSS1500;TSS1500;TSS1500;TSS1500;TSS1500;TSS1500;TSS1500;TSS1500;TSS1500;TSS1500;TSS1500	S_Shore
cg24534378	37	20	5134721	0.13704	0.3571	2.6058	CDS2;CDS2;CDS2	5'UTR;5'UTR;5'UTR
cg18049776	37	13	28543531	0.0610392	0.27635	4.52741	CDX2;CDX2	1stExon;5'UTR	Island
cg06303875	37	13	28543515	0.0346226	0.256833	7.41807	CDX2;CDX2	1stExon;5'UTR	Island
cg05891548	37	19	42134620	0.271223	0.57106	2.1055	CEACAM4	TSS1500
cg26796679	37	22	17849639	0.0948047	0.31516	3.32431	CECR2;CECR2	5'UTR;5'UTR	Island
cg10678018	37	19	3228827	0.391083	0.614468	1.5712	CELF5	5'UTR	Island
cg10616281	37	1	109792538	0.0498823	0.254758	5.10718	CELSR2	TSS200	Island
cg08244238	37	11	790193	0.112145	0.404637	3.60815	CEND1;CEND1	TSS200;TSS200	N_Shore
cg05419984	37	3	196438463	0.124369	0.427186	3.43482	CEP19;PIGX;PIGX;PIGX;PIGX;PIGX;PIGX;PIGX;PIGX;PIGX	5'UTR;TSS1500;TSS1500;TSS1500;TSS1500;TSS1500;TSS1500;TSS1500;TSS1500;5'UTR	N_Shore
cg13221624	37	22	47134912	0.132953	0.354314	2.66496	CERK;CERK;CERK	TSS1500;TSS1500;TSS1500
cg27326469	37	22	47133964	0.0133194	0.269877	20.2621	CERK;CERK;CERK;CERK;CERK	3'UTR;1stExon;1stExon;1stExon;5'UTR
cg25208681	37	16	66988130	0.212373	0.459842	2.16526	CES2	5'UTR
cg12510140	37	16	66995006	0.0792411	0.326578	4.12132	CES3;CES3;CES3;CES3;CES3;CES3;CES2	TSS200;TSS200;TSS200;TSS200;TSS200;TSS200;5'UTR
cg20603273	37	16	55990926	0.304019	0.581964	1.91424	CES5A	TSS1500
cg17061179	37	10	89578541	0.0368405	0.243645	6.6135	CFL1P1;ATAD1;CFL1P1;ATAD1;ATAD1;CFL1P1	5'UTR;TSS1500;5'UTR;TSS1500;3'UTR;5'UTR	S_Shore
cg13828873	37	14	35184330	0.286505	0.78987	2.75692	CFL2;CFL2;CFL2;CFL2;CFL2;CFL2	TSS1500;TSS1500;TSS1500;TSS1500;TSS1500;TSS1500	S_Shore
cg15379887	37	3	88107415	0.059043	0.329393	5.57887	CGGBP1;CGGBP1;CGGBP1;CGGBP1;RP11-159G9.5;CGGBP1;CGGBP1	5'UTR;5'UTR;TSS1500;3'UTR;TSS1500;5'UTR;5'UTR	N_Shore
cg14807837	37	15	57668552	0.0229343	0.278175	12.1292	CGNL1;CGNL1;CGNL1	TSS1500;TSS200;5'UTR	Island
cg16000787	37	15	57668544	0.0653843	0.343016	5.24616	CGNL1;CGNL1;CGNL1	TSS1500;TSS200;5'UTR	Island
cg08121025	37	14	54976315	0.0672507	0.36203	5.3833	CGRRF1;CGRRF1;CGRRF1;CGRRF1;CGRRF1;CGRRF1;CGRRF1	TSS1500;TSS1500;TSS1500;TSS1500;TSS1500;TSS1500;TSS1500	Island
cg13916266	37	17	7787658	0.240695	0.529915	2.20161	CHD3;LSMD1;LSMD1;LSMD1	TSS1500;5'UTR;3'UTR;5'UTR	N_Shore
cg23433607	37	20	5892338	0.0660732	0.399682	6.04909	CHGB	5'UTR	Island
cg24220728	37	X	72782735	0.142794	0.362331	2.53744	CHIC1;CHIC1;CHIC1;CHIC1	TSS1500;TSS1500;TSS1500;TSS1500	N_Shore
cg18440474	37	2	175869653	0.0474317	0.328175	6.91889	CHN1;CHN1;CHN1;CHN1;CHN1;CHN1;CHN1;CHN1	1stExon;1stExon;5'UTR;5'UTR;5'UTR;5'UTR;3'UTR;3'UTR	Island
cg20258811	37	2	175869688	0.0463091	0.4157	8.97665	CHN1;CHN1;CHN1;CHN1;CHN1;CHN1;CHN1;CHN1	1stExon;1stExon;5'UTR;5'UTR;5'UTR;5'UTR;3'UTR;3'UTR	Island
cg08761513	37	11	62676863	0.263	0.594575	2.26074	CHRM1;AP000438.2	3'UTR;TSS200
cg26531231	37	4	40336255	0.0497291	0.259069	5.2096	CHRNA9	TSS1500
cg13424529	37	1	154539224	0.105424	0.318417	3.02034	CHRNB2	TSS1500	N_Shore
cg11415687	37	17	4806623	0.13887	0.364961	2.62807	CHRNE;CHRNE	TSS1500;TSS1500	S_Shore
cg02190985	37	10	125852191	0.021857	0.236428	10.817	CHST15;CHST15;CHST15;CHST15;CHST15	TSS1500;TSS1500;3'UTR;5'UTR;5'UTR	Island
cg24889366	37	16	850646	0.0745519	0.311081	4.17268	CHTF18;GNG13	5'UTR;5'UTR	Island
cg08074971	37	16	850562	0.0341565	0.29751	8.7102	CHTF18;GNG13	5'UTR;5'UTR	Island
cg09611472	37	16	850371	0.0718223	0.409102	5.69604	CHTF18;GNG13	5'UTR;5'UTR	Island
cg13363661	37	15	78405717	0.0745715	0.335167	4.49458	CIB2;CIB2;CIB2	5'UTR;5'UTR;5'UTR
cg27517219	37	9	130955684	0.22607	0.496953	2.19822	CIZ1;CIZ1	TSS1500;5'UTR	S_Shore
cg13473196	37	11	46848312	0.157738	0.379934	2.40863	CKAP5;CKAP5;CKAP5;CKAP5;CKAP5	5'UTR;1stExon;3'UTR;5'UTR;5'UTR
cg04114315	37	11	46868224	0.233179	0.458505	1.96633	CKAP5;CKAP5;CKAP5;RP11-411D10.1;RP11-411D10.1	TSS1500;TSS1500;TSS1500;5'UTR;5'UTR	S_Shore
cg19821840	37	3	33760231	0.351871	0.56271	1.59919	CLASP2;CLASP2;CLASP2	TSS1500;TSS1500;TSS1500	S_Shore
cg14052114	37	3	33760014	0.148599	0.734079	4.93999	CLASP2;CLASP2;CLASP2	TSS1500;TSS1500;TSS200	S_Shore
cg06292277	37	4	170541163	0.0224209	0.313802	13.9959	CLCN3;CLCN3;CLCN3;CLCN3;CLCN3;CLCN3;CLCN3	5'UTR;TSS1500;TSS1500;TSS1500;TSS1500;TSS1500;TSS1500	N_Shore
cg26955491	37	12	10153316	0.362373	0.607154	1.67549	CLEC1B;CLEC1B;CLEC1B	TSS1500;TSS1500;5'UTR
cg08043301	37	12	10204915	0.0976085	0.300158	3.07512	CLEC9A;CLEC9A	5'UTR;5'UTR
cg03168293	37	4	141348581	0.0941004	0.295551	3.1408	CLGN;CLGN;CLGN;CLGN;CLGN	TSS200;5'UTR;5'UTR;5'UTR;5'UTR	Island
cg14269558	37	6	45983808	0.505719	0.724231	1.43208	CLIC5;CLIC5;CLIC5	TSS1500;TSS1500;TSS1500	S_Shore
cg25482916	37	7	73704691	0.0408674	0.245843	6.01563	CLIP2;CLIP2	5'UTR;5'UTR	S_Shore
cg06719589	37	7	73725965	0.396653	0.607244	1.53092	CLIP2;CLIP2	5'UTR;5'UTR
cg21712685	37	6	35744605	0.0318406	0.243475	7.64667	CLPSL2;CLPSL2	5'UTR;5'UTR	S_Shore
cg09082921	37	6	35744226	0.157077	0.487842	3.10576	CLPSL2;CLPSL2;CLPSL2;CLPSL2	TSS1500;TSS200;TSS200;TSS200	Island
cg00559234	37	1	9885909	0.11332	0.376159	3.31944	CLSTN1	TSS1500	S_Shore
cg19040319	37	8	62376815	0.36467	0.632431	1.73426	CLVS1	TSS1500
cg23326228	37	8	62200498	0.319771	0.533996	1.66993	CLVS1;CLVS1;CLVS1;RP11-787D18.2;CLVS1	TSS200;TSS200;TSS200;3'UTR;5'UTR
cg16575104	37	5	10308246	0.127695	0.354259	2.77427	CMBL;CMBL;CMBL;CMBL;CMBL;CMBL	TSS1500;TSS1500;TSS1500;TSS200;TSS1500;TSS1500	S_Shore
cg17467873	37	5	10307544	0.0293504	0.271573	9.25279	CMBL;CMBL;CMBL;CMBL;CMBL;CMBL	3'UTR;3'UTR;3'UTR;3'UTR;3'UTR;5'UTR	Island
cg10178203	37	5	10308250	0.102957	0.346932	3.36968	CMBL;CMBL;CMBL;CMBL;CMBL;CMBL	TSS1500;TSS1500;TSS1500;TSS200;TSS1500;TSS1500	S_Shore
cg11108751	37	5	10307688	0.0284042	0.229438	8.07762	CMBL;CMBL;CMBL;CMBL;CMBL;CMBL;CMBL	1stExon;TSS200;TSS200;3'UTR;3'UTR;3'UTR;5'UTR	Island
cg17621960	37	16	81681224	0.624132	0.829446	1.32896	CMIP;CMIP;CMIP	5'UTR;5'UTR;5'UTR
cg07051894	37	2	7006325	0.0377087	0.274361	7.27579	CMPK2;CMPK2;CMPK2;CMPK2;CMPK2;CMPK2;RSAD2	3'UTR;TSS1500;TSS1500;TSS1500;3'UTR;3'UTR;5'UTR	Island
cg25494151	37	2	7006339	0.0509349	0.316096	6.20588	CMPK2;CMPK2;CMPK2;CMPK2;CMPK2;CMPK2;RSAD2	3'UTR;TSS1500;TSS1500;TSS1500;3'UTR;3'UTR;5'UTR	Island
cg07466433	37	2	7005728	0.187401	0.393597	2.1003	CMPK2;RSAD2;RSAD2;CMPK2;CMPK2;CMPK2;CMPK2;CMPK2	3'UTR;TSS1500;TSS1500;1stExon;1stExon;1stExon;3'UTR;3'UTR	Island
cg06251289	37	16	66639593	0.0305992	0.240202	7.84993	CMTM3;CMTM3;CMTM3;CMTM3;CMTM3;CMTM3	5'UTR;5'UTR;5'UTR;5'UTR;5'UTR;5'UTR	S_Shore
cg22749303	37	10	104829484	0.487083	0.743698	1.52684	CNNM2	5'UTR
cg01485196	37	5	154238899	0.192421	0.455529	2.36736	CNOT8;CNOT8;CNOT8;CNOT8;CNOT8;CNOT8;CNOT8;CNOT8;CNOT8;CNOT8;CNOT8;CNOT8;CNOT8;CNOT8;CNOT8;CNOT8;CNOT8;CNOT8;CNOT8;CNOT8;CNOT8;CNOT8;CNOT8;C5orf4	ExonBnd;5'UTR;TSS1500;5'UTR;5'UTR;5'UTR;5'UTR;5'UTR;5'UTR;5'UTR;5'UTR;5'UTR;5'UTR;5'UTR;5'UTR;5'UTR;5'UTR;5'UTR;5'UTR;5'UTR;5'UTR;5'UTR;5'UTR;TSS200	S_Shore
cg03689386	37	6	88875236	0.174858	0.382066	2.185	CNR1;CNR1;CNR1;CNR1	TSS1500;5'UTR;5'UTR;5'UTR	N_Shore
cg24245297	37	6	88866984	0.231425	0.560675	2.42271	CNR1;CNR1;CNR1;CNR1;CNR1	5'UTR;5'UTR;5'UTR;5'UTR;5'UTR
cg23276695	37	6	88855716	0.273661	0.495114	1.80923	CNR1;CNR1;CNR1;CNR1;CNR1;CNR1;CNR1;CNR1;CNR1	5'UTR;TSS1500;TSS1500;TSS1500;5'UTR;5'UTR;5'UTR;5'UTR;5'UTR
cg08596618	37	1	24275885	0.128997	0.40185	3.11519	CNR2	5'UTR
cg01067813	37	7	147829363	0.217512	0.43485	1.9992	CNTNAP2	TSS1500
cg16761096	37	7	51383119	0.201534	0.424258	2.10515	COBL	5'UTR	N_Shore
cg26069353	37	14	31343427	0.0873936	0.47221	5.40326	COCH;COCH;COCH;COCH;COCH;COCH;COCH	TSS1500;TSS1500;TSS1500;TSS1500;TSS1500;TSS1500;TSS1500	Island
cg18069386	37	10	71561067	0.046004	0.320868	6.97478	COL13A1;COL13A1;COL13A1;COL13A1;COL13A1	TSS1500;TSS1500;TSS1500;TSS1500;TSS1500	N_Shore
cg13927769	37	9	101740711	0.592544	0.795243	1.34208	COL15A1	5'UTR
cg25621182	37	1	32135830	0.224792	0.497379	2.21262	COL16A1;COL16A1;COL16A1;COL16A1;COL16A1	3'UTR;3'UTR;TSS1500;1stExon;3'UTR
cg04795668	37	6	56179634	0.635772	0.848436	1.3345	COL21A1	5'UTR
cg14572845	37	9	117068361	0.304623	0.54217	1.77981	COL27A1;COL27A1;COL27A1	TSS1500;TSS200;3'UTR
cg21558423	37	2	189843137	0.180612	0.384293	2.12773	COL3A1	5'UTR
cg19430430	37	19	10121323	0.127917	0.33968	2.65547	COL5A3	TSS200	S_Shore
cg19835478	37	21	47401109	0.0431143	0.413504	9.59089	COL6A1;COL6A1;COL6A1	TSS1500;TSS1500;TSS1500	Island
cg18362495	37	21	47401153	0.0405645	0.487747	12.024	COL6A1;COL6A1;COL6A1	TSS1500;TSS1500;TSS1500	Island
cg02157766	37	2	238305572	0.190952	0.414635	2.17141	COL6A3;COL6A3;COL6A3;COL6A3;COL6A3	TSS200;5'UTR;5'UTR;5'UTR;5'UTR
cg27434411	37	3	99355990	0.259106	0.459271	1.77252	COL8A1;COL8A1	TSS1500;TSS1500
cg15165735	37	3	99389480	0.167604	0.370862	2.21272	COL8A1;COL8A1;COL8A1;COL8A1;COL8A1	5'UTR;5'UTR;5'UTR;5'UTR;5'UTR
cg26105803	37	3	99366799	0.152849	0.367973	2.40743	COL8A1;COL8A1;COL8A1;COL8A1;COL8A1	5'UTR;5'UTR;5'UTR;5'UTR;5'UTR
cg20145692	37	1	40781289	0.0258278	0.295774	11.4518	COL9A2;COL9A2;COL9A2;COL9A2;COL9A2;COL9A2	3'UTR;3'UTR;TSS200;3'UTR;3'UTR;3'UTR	Island
cg14086933	37	8	120082684	0.452734	0.742301	1.6396	COLEC10	5'UTR
cg24797830	37	7	99686956	0.0500119	0.352323	7.04479	COPS6;COPS6;COPS6;COPS6;COPS6;COPS6;COPS6	TSS1500;TSS1500;TSS1500;5'UTR;5'UTR;5'UTR;5'UTR	S_Shore
cg23075568	37	9	100955349	0.0739907	0.299848	4.05251	CORO2A	TSS1500	S_Shore
cg21054441	37	15	68871409	0.0487345	0.389995	8.00245	CORO2B;CORO2B;CORO2B	1stExon;TSS200;5'UTR	Island
cg00258409	37	4	166299942	0.0275995	0.243713	8.83035	CPE;CPE;CPE;CPE	TSS1500;TSS1500;TSS200;5'UTR	N_Shore
cg14454798	37	5	173314559	0.543053	0.752492	1.38567	CPEB4	TSS1500	N_Shore
cg19649083	37	5	175295119	0.107659	0.406133	3.77238	CPLX2;CPLX2;CPLX2	5'UTR;5'UTR;5'UTR	N_Shelf
cg03675083	37	3	194064806	0.196237	0.483085	2.46174	CPN2;CPN2	5'UTR;5'UTR
cg21935198	37	3	131853582	0.163612	0.434948	2.65841	CPNE4	5'UTR
cg07977374	37	6	36807623	0.132953	0.447707	3.36742	CPNE5;CPNE5;PI16	1stExon;5'UTR;5'UTR	N_Shore
cg01076971	37	8	97657803	0.204472	0.520086	2.54355	CPQ;CPQ;CPQ	5'UTR;5'UTR;5'UTR	Island
cg18310495	37	10	125615419	0.230071	0.439331	1.90955	CPXM2;CPXM2	3'UTR;5'UTR	N_Shore
cg05508558	37	1	207627372	0.0891254	0.316612	3.55243	CR2;CR2;CR2	TSS1500;TSS1500;TSS1500	N_Shore
cg18294909	37	1	207627615	0.0615785	0.310405	5.0408	CR2;CR2;CR2;CR2	TSS1500;TSS200;5'UTR;1stExon	Island
cg11444033	37	1	207627656	0.0384973	0.288899	7.5044	CR2;CR2;CR2;CR2	TSS1500;TSS200;5'UTR;1stExon	Island
cg19231821	37	1	197169868	0.127537	0.330473	2.59118	CRB1;ZBTB41;ZBTB41	TSS1500;TSS200;TSS1500	N_Shore
cg18729488	37	3	3221555	0.0758855	0.282695	3.72529	CRBN;CRBN;CRBN;CRBN;CRBN;CRBN	TSS200;TSS200;TSS200;TSS200;TSS200;TSS200	Island
cg05303901	37	7	28338625	0.338758	0.624216	1.84266	CREB5	TSS1500
cg16989544	37	7	28666703	0.324659	0.649848	2.00164	CREB5;CREB5	5'UTR;5'UTR
cg02651820	37	10	35484824	0.0408444	0.366386	8.97028	CREM;CREM;CREM;CREM;CREM;CREM;CREM;CREM;CREM;CREM;CREM;CREM	TSS1500;TSS200;TSS200;TSS200;TSS200;1stExon;5'UTR;5'UTR;5'UTR;5'UTR;3'UTR;5'UTR
cg17930183	37	2	36583117	0.0398023	0.314092	7.89131	CRIM1;CRIM1;RP11-490M8.1;CRIM1;CRIM1	TSS1500;TSS1500;TSS1500;5'UTR;1stExon	Island
cg26177021	37	19	18718682	0.20415	0.406638	1.99186	CRLF1	TSS1500	Island
cg07609623	37	22	25884154	0.162217	0.52529	3.2382	CRYBB2P1;CRYBB2P1	5'UTR;5'UTR
cg24326142	37	1	110453144	0.074347	0.3025	4.06876	CSF1;CSF1;CSF1;CSF1;CSF1;CSF1;CSF1;CSF1;CSF1	TSS1500;TSS1500;TSS1500;TSS1500;TSS200;TSS200;TSS200;1stExon;5'UTR	Island
cg15515197	37	8	19612234	0.114389	0.341864	2.98863	CSGALNACT1;CSGALNACT1;CSGALNACT1;CSGALNACT1;CSGALNACT1	5'UTR;5'UTR;5'UTR;5'UTR;3'UTR	N_Shore
cg08677347	37	8	19615514	0.323731	0.556656	1.7195	CSGALNACT1;CSGALNACT1;CSGALNACT1;CSGALNACT1;CSGALNACT1;CSGALNACT1	TSS1500;TSS1500;1stExon;TSS200;TSS200;5'UTR	S_Shore
cg01829623	37	1	34280936	0.0511838	0.258333	5.04716	CSMD2;CSMD2	TSS1500;3'UTR
cg06723898	37	1	34280915	0.06615	0.292202	4.41727	CSMD2;CSMD2	TSS1500;3'UTR
cg02150343	37	19	1942464	0.0554561	0.31258	5.63653	CSNK1G2	5'UTR	S_Shore
cg02254461	37	3	39195904	0.0334705	0.407004	12.1601	CSRNP1;CSRNP1;CSRNP1	TSS1500;TSS1500;5'UTR	S_Shore
cg26623575	37	20	23807359	0.489578	0.691613	1.41267	CST2;CST2	1stExon;5'UTR
cg18581173	37	15	71408603	0.0642154	0.370828	5.77475	CT62;CT62;CT62;THSD4	TSS1500;TSS1500;TSS1500;5'UTR	S_Shore
cg20702008	37	22	42833881	0.17931	0.387511	2.16113	CTA-126B4.7	TSS200
cg01069791	37	22	25507395	0.0489655	0.267443	5.46187	CTA-221G9.11;KIAA1671	3'UTR;5'UTR	Island
cg15154002	37	22	25961523	0.267214	0.712342	2.66581	CTA-407F11.8;CTA-407F11.8;CTA-407F11.8	TSS1500;TSS1500;TSS1500	S_Shore
cg04456531	37	16	18066832	0.114108	0.389334	3.41198	CTA-481E9.4;CTA-481E9.4	TSS1500;3'UTR
cg24998096	37	5	115912261	0.359806	0.619085	1.72061	CTB-118N6.2	5'UTR	Island
cg19240112	37	5	139487015	0.0469734	0.254487	5.41769	CTB-131B5.4;CTB-131B5.4;CTB-131B5.4;CTB-131B5.4;CTB-131B5.4;PURA;CTB-131B5.4;CTB-131B5.4;CTB-131B5.4;CTB-131B5.4;CTB-131B5.4	3'UTR;3'UTR;3'UTR;3'UTR;3'UTR;TSS1500;1stExon;TSS1500;1stExon;1stExon;3'UTR	Island
cg09093955	37	19	7422522	0.138931	0.349442	2.51522	CTB-133G6.1	5'UTR
cg09545860	37	5	153825063	0.070791	0.347787	4.91287	CTB-157D17.1;CTB-157D17.1;SAP30L;SAP30L;SAP30L;SAP30L;CTB-157D17.1;CTB-157D17.1	3'UTR;3'UTR;TSS1500;TSS1500;TSS1500;TSS1500;3'UTR;3'UTR	N_Shore
cg23980366	37	5	134475606	0.238571	0.47919	2.00859	CTC-203F4.1;CTC-349C3.1;CTC-349C3.1;CTC-349C3.1	5'UTR;5'UTR;5'UTR;5'UTR
cg22066068	37	5	143748744	0.131283	0.333382	2.53942	CTC-218H9.1	TSS200
cg05358175	37	5	156693748	0.136791	0.449988	3.28961	CTC-248O19.1;CYFIP2;CYFIP2;CYFIP2;CYFIP2;CYFIP2;CYFIP2;CYFIP2;CYFIP2;CYFIP2;CYFIP2;CYFIP2	TSS200;1stExon;5'UTR;5'UTR;5'UTR;5'UTR;5'UTR;5'UTR;5'UTR;5'UTR;5'UTR;5'UTR	Island
cg22509636	37	5	170108522	0.444076	0.718589	1.61817	CTC-265N9.1;KCNIP1	TSS200;5'UTR
cg18559365	37	5	113910850	0.0968715	0.329342	3.39978	CTC-313D10.1;RP11-492A10.1	TSS1500;3'UTR
cg25120517	37	5	157683624	0.113559	0.366667	3.22888	CTC-436K13.3	5'UTR
cg15220150	37	5	157603433	0.177291	0.445602	2.5134	CTC-436K13.5;CTC-436K13.1	TSS200;5'UTR
cg27506889	37	16	67970774	0.195155	0.414654	2.12474	CTC-479C5.12;PSMB10;PSMB10;CTC-479C5.12;PSMB10;PSMB10;CTC-479C5.12;PSMB10	TSS1500;TSS1500;TSS1500;TSS1500;1stExon;5'UTR;TSS200;TSS200	S_Shore
cg11451801	37	16	67970768	0.167919	0.400607	2.38571	CTC-479C5.12;PSMB10;PSMB10;CTC-479C5.12;PSMB10;PSMB10;CTC-479C5.12;PSMB10	TSS1500;TSS1500;TSS1500;TSS1500;1stExon;5'UTR;TSS200;TSS200	S_Shore
cg26562990	37	5	110346052	0.12996	0.359504	2.76626	CTC-551A13.1	TSS1500
cg07818978	37	15	81823340	0.306195	0.568229	1.85577	CTD-2034I4.1	5'UTR
cg16426479	37	5	43020566	0.29019	0.497423	1.71413	CTD-2035E11.3;CTD-2035E11.3;CTD-2201E18.3	5'UTR;5'UTR;3'UTR	S_Shore
cg12782404	37	16	80773833	0.118156	0.33495	2.83481	CTD-2055G21.1	5'UTR
cg15599832	37	5	38845129	0.0656204	0.517897	7.89232	CTD-2127H9.1;OSMR;OSMR;CTD-2127H9.1	3'UTR;TSS1500;TSS1500;3'UTR	N_Shore
cg02072492	37	5	95063827	0.215471	0.418276	1.94122	CTD-2154I11.2;RHOBTB3;RHOBTB3;CTD-2154I11.2;RHOBTB3	3'UTR;5'UTR;5'UTR;3'UTR;5'UTR	N_Shelf
cg24836833	37	19	12662709	0.11549	0.41906	3.62853	CTD-2192J16.11;ZNF564;ZNF564;ZNF564;CTD-2192J16.17;ZNF564	TSS1500;TSS1500;TSS1500;TSS1500;TSS1500;TSS1500	S_Shore
cg12616710	37	5	112714881	0.0644669	0.35049	5.43675	CTD-2201G3.1	5'UTR
cg13365327	37	19	7451295	0.339971	0.601115	1.76814	CTD-2207O23.3	5'UTR
cg02947873	37	14	104605313	0.017763	0.23276	13.1036	CTD-2223O18.1;KIF26A	TSS1500;TSS200	Island
cg06587623	37	5	5079159	0.166333	0.408904	2.45835	CTD-2247C11.5	TSS1500
cg25357309	37	5	59325536	0.122466	0.384289	3.13792	CTD-2254N19.1;CTD-2254N19.1;PDE4D;PDE4D;PDE4D;PDE4D;PDE4D;PDE4D	5'UTR;TSS1500;3'UTR;3'UTR;3'UTR;3'UTR;3'UTR;3'UTR
cg09908751	37	5	96271355	0.0555551	0.297728	5.35914	CTD-2260A17.2;LNPEP;LNPEP;LNPEP;LNPEP;CTD-2260A17.2	1stExon;1stExon;5'UTR;1stExon;5'UTR;3'UTR	Island
cg26726097	37	14	62390395	0.180241	0.415513	2.30532	CTD-2277K2.1;CTD-2277K2.1	5'UTR;5'UTR
cg03843571	37	14	62394394	0.0865437	0.821792	9.49568	CTD-2277K2.1;CTD-2277K2.1	5'UTR;5'UTR
cg00992802	37	8	1134448	0.187402	0.458393	2.44605	CTD-2281E23.2	5'UTR	S_Shore
cg26874163	37	5	6337430	0.282483	0.570566	2.01982	CTD-2324F15.2;CTD-2324F15.2	3'UTR;TSS200
cg03442375	37	5	95720158	0.0959467	0.296148	3.08659	CTD-2337A12.1	5'UTR
cg11150614	37	5	95296502	0.0469847	0.256408	5.45727	CTD-2337A12.1;CTD-2337A12.1;ELL2;ELL2	TSS1500;TSS1500;3'UTR;3'UTR	Island
cg25328784	37	5	158412190	0.15093	0.425064	2.8163	CTD-2363C16.2;EBF1;EBF1;EBF1;EBF1;EBF1	TSS1500;3'UTR;3'UTR;3'UTR;3'UTR;3'UTR
cg06916315	37	5	174178587	0.030551	0.237961	7.789	CTD-2532K18.1	5'UTR	Island
cg09949713	37	17	7146708	0.167724	0.450649	2.68684	CTD-2545G14.7;GABARAP;GABARAP;GABARAP;GABARAP;GABARAP	3'UTR;TSS1500;TSS1500;TSS1500;TSS1500;TSS1500	Island
cg20641798	37	17	1928197	0.0532654	0.310887	5.83656	CTD-2545H1.1;RTN4RL1	TSS1500;TSS200	Island
cg08346731	37	16	82204172	0.120783	0.395692	3.27605	CTD-2588J6.2;MPHOSPH6;MPHOSPH6;MPHOSPH6;MPHOSPH6;MPHOSPH6;MPHOSPH6;MPHOSPH6;MPHOSPH6	5'UTR;TSS1500;TSS1500;TSS1500;TSS1500;TSS1500;TSS1500;TSS1500;TSS1500	Island
cg07318110	37	16	82204167	0.0622084	0.437778	7.03728	CTD-2588J6.2;MPHOSPH6;MPHOSPH6;MPHOSPH6;MPHOSPH6;MPHOSPH6;MPHOSPH6;MPHOSPH6;MPHOSPH6	5'UTR;TSS1500;TSS1500;TSS1500;TSS1500;TSS1500;TSS1500;TSS1500;TSS1500	Island
cg03291037	37	15	94642624	0.194015	0.414991	2.13896	CTD-2643K12.3;CTD-2643K12.3	TSS200;3'UTR
cg27030279	37	15	94642674	0.136291	0.364687	2.6758	CTD-2643K12.3;CTD-2643K12.3	TSS200;3'UTR
cg26541854	37	8	30242877	0.0520015	0.256027	4.92346	CTD-3107M8.4;CTD-3107M8.4;CTD-3107M8.4;RBPMS;CTD-3107M8.4;RBPMS	3'UTR;TSS1500;1stExon;1stExon;TSS200;5'UTR	Island
cg09012513	37	8	30242620	0.0269274	0.268667	9.97746	CTD-3107M8.4;CTD-3107M8.4;RBPMS;RBPMS;RBPMS;RBPMS;CTD-3107M8.4;RBPMS;RBPMS	3'UTR;3'UTR;1stExon;1stExon;1stExon;1stExon;TSS1500;TSS200;1stExon	Island
cg19740751	37	19	7981474	0.0398298	0.287266	7.21234	CTD-3193O13.2;CTD-3193O13.2	TSS1500;TSS1500	Island
cg26063030	37	8	743260	0.29569	0.506703	1.71363	CTD-3212A4.1	5'UTR	N_Shelf
cg21772735	37	8	849830	0.242195	0.531703	2.19535	CTD-3212A4.1;CTD-3212A4.1	5'UTR;5'UTR	N_Shore
cg14550422	37	18	46066011	0.035551	0.263732	7.41841	CTIF;CTIF	5'UTR;5'UTR	Island
cg11908294	37	18	46067903	0.0520911	0.342706	6.57897	CTIF;CTIF	5'UTR;5'UTR	S_Shore
cg00617866	37	5	11118820	0.120338	0.321683	2.67316	CTNND2;CTNND2;CTNND2	TSS1500;3'UTR;3'UTR
cg13679216	37	9	99801723	0.0348192	0.345685	9.92799	CTSL2;CTSL2;CTSL2	5'UTR;TSS200;TSS1500	Island
cg05870796	37	17	56033223	0.119825	0.350203	2.92262	CUEDC1	TSS1500	S_Shore
cg07344754	37	17	56020813	0.332045	0.563117	1.69591	CUEDC1	5'UTR
cg07573985	37	6	33386467	0.101706	0.336502	3.30859	CUTA;CUTA;CUTA;CUTA;CUTA;CUTA;CUTA;CUTA;CUTA;CUTA;CUTA;CUTA;CUTA;SYNGAP1;SYNGAP1	TSS1500;TSS1500;TSS1500;TSS1500;TSS1500;TSS1500;TSS1500;TSS1500;TSS1500;TSS1500;TSS1500;TSS1500;TSS1500;TSS1500;TSS1500	S_Shore
cg19571504	37	12	111655037	0.241624	0.586301	2.4265	CUX2;CUX2	TSS1500;5'UTR
cg03114717	37	4	74733676	0.468465	0.691215	1.47549	CXCL1;CXCL1	TSS1500;TSS1500	N_Shore
cg06702993	37	10	44881952	0.635956	0.840522	1.32167	CXCL12;CXCL12;CXCL12;CXCL12;CXCL12	TSS1500;TSS1500;TSS1500;TSS1500;TSS200	Island
cg02367708	37	2	136873789	0.167898	0.569303	3.39077	CXCR4;CXCR4;CXCR4;CXCR4	3'UTR;5'UTR;5'UTR;1stExon	N_Shore
cg11654325	37	2	242810927	0.313983	0.672271	2.14111	CXXC11;CXXC11	TSS1500;TSS1500	S_Shelf
cg19534879	37	4	105412299	0.0445069	0.321031	7.21306	CXXC4;CXXC4;AC004053.1	1stExon;3'UTR;5'UTR	N_Shore
cg05180847	37	5	139029502	0.260281	0.475556	1.82709	CXXC5;CTD-3224K15.2;CXXC5;CXXC5;CXXC5;CXXC5;CXXC5;CXXC5;CXXC5;CXXC5	TSS1500;TSS200;5'UTR;5'UTR;5'UTR;5'UTR;5'UTR;5'UTR;5'UTR;5'UTR	Island
cg02084046	37	5	139027359	0.0349176	0.295819	8.47193	CXXC5;CXXC5;CXXC5;CXXC5;CXXC5;CXXC5;CXXC5;CXXC5	TSS1500;TSS1500;TSS1500;TSS1500;TSS1500;TSS1500;TSS200;5'UTR	N_Shore
cg24119607	37	5	139047739	0.373068	0.782015	2.09618	CXXC5;CXXC5;CXXC5;CXXC5;CXXC5;CXXC5;CXXC5;CXXC5;CXXC5;CXXC5	5'UTR;5'UTR;5'UTR;5'UTR;5'UTR;5'UTR;5'UTR;5'UTR;5'UTR;5'UTR	N_Shore
cg10997640	37	8	145149616	0.225802	0.458978	2.03266	CYC1;CYC1;CYC1	TSS1500;TSS1500;TSS1500	Island
cg04790755	37	8	145689440	0.205207	0.432408	2.10718	CYHR1;CYHR1;CTD-2517M22.16	TSS1500;3'UTR;5'UTR	N_Shore
cg25649655	37	8	145692504	0.220492	0.542397	2.45994	CYHR1;CYHR1;CYHR1;KIFC2;KIFC2;KIFC2;KIFC2	TSS1500;TSS1500;TSS1500;TSS1500;TSS1500;TSS200;ExonBnd	Island
cg07380506	37	2	38303506	0.0283879	0.301465	10.6195	CYP1B1;CYP1B1;CYP1B1;CYP1B1;CYP1B1-AS1	TSS200;TSS1500;TSS1500;3'UTR;5'UTR	Island
cg25662807	37	2	72375366	0.291304	0.595451	2.04409	CYP26B1;CYP26B1;CYP26B1	TSS1500;TSS200;TSS1500	S_Shore
cg04321714	37	12	58159999	0.0517574	0.323263	6.24572	CYP27B1;RP11-571M6.13;CYP27B1;CYP27B1;CYP27B1;CYP27B1;CYP27B1	3'UTR;3'UTR;3'UTR;3'UTR;TSS1500;1stExon;ExonBnd	Island
cg07506573	37	19	41593995	0.226862	0.617402	2.72149	CYP2A13	TSS1500	N_Shore
cg00503298	37	1	47263713	0.100353	0.555817	5.5386	CYP4B1;CYP4B1;CYP4B1;CYP4B1;CYP4B1;CYP4B1	TSS1500;TSS1500;TSS1500;TSS1500;TSS1500;5'UTR
cg09331274	37	6	39759626	0.382835	0.701026	1.83115	DAAM2;DAAM2	TSS1500;TSS1500	N_Shore
cg26626864	37	1	58479214	0.096836	0.309516	3.19629	DAB1;DAB1;DAB1	5'UTR;5'UTR;3'UTR
cg27108990	37	1	58452425	0.177624	0.397763	2.23936	DAB1;DAB1;DAB1	5'UTR;5'UTR;3'UTR
cg00344270	37	1	58173482	0.0967106	0.322321	3.33284	DAB1;DAB1;DAB1	5'UTR;5'UTR;3'UTR
cg08128768	37	9	124462182	0.122255	0.378826	3.09866	DAB2IP	5'UTR	Island
cg21557308	37	9	124455238	0.100525	0.364275	3.62371	DAB2IP	5'UTR
cg24794433	37	9	124462172	0.129667	0.433946	3.34663	DAB2IP	5'UTR	Island
cg19991689	37	14	59104318	0.0482866	0.415754	8.61013	DACT1;DACT1;DACT1;DACT1;DACT1;DACT1;DACT1	5'UTR;5'UTR;5'UTR;5'UTR;TSS1500;TSS1500;TSS1500	Island
cg03763620	37	9	90113281	0.0361081	0.387826	10.7407	DAPK1;DAPK1;DAPK1;DAPK1;DAPK1;DAPK1;DAPK1;DAPK1;DAPK1;DAPK1;DAPK1	TSS1500;5'UTR;TSS1500;TSS1500;5'UTR;5'UTR;5'UTR;5'UTR;5'UTR;TSS200;5'UTR	Island
cg16092645	37	19	3971417	0.0500985	0.311717	6.22208	DAPK3	TSS1500	Island
cg25219651	37	19	3971620	0.257775	0.609253	2.3635	DAPK3	TSS1500	S_Shore
cg04637881	37	1	100715771	0.0837562	0.351035	4.19115	DBT;DBT;DBT	TSS1500;TSS1500;TSS1500
cg10536303	37	14	24583056	0.0178567	0.219844	12.3116	DCAF11;DCAF11;DCAF11;DCAF11;DCAF11;DCAF11;DCAF11;DCAF11;DCAF11;DCAF11;DCAF11;DCAF11;DCAF11;DCAF11;DCAF11;DCAF11;DCAF11;DCAF11;DCAF11;DCAF11;DCAF11;DCAF11;DCAF11;DCAF11;NRL;NRL	TSS1500;TSS1500;TSS1500;TSS1500;TSS1500;TSS1500;TSS1500;TSS1500;TSS1500;TSS1500;TSS1500;TSS1500;TSS1500;TSS1500;TSS1500;TSS1500;TSS1500;TSS1500;TSS1500;TSS1500;TSS1500;TSS1500;TSS1500;TSS1500;5'UTR;5'UTR	N_Shore
cg05848485	37	14	69618217	0.0559659	0.262443	4.68934	DCAF5;DCAF5;DCAF5;DCAF5;DCAF5	5'UTR;3'UTR;5'UTR;5'UTR;5'UTR	N_Shore
cg06552810	37	11	31128660	0.344113	0.56728	1.64853	DCDC5;DCDC1;DCDC1	5'UTR;3'UTR;3'UTR
cg20045888	37	4	151000084	0.0943847	0.327958	3.47469	DCLK2;DCLK2;DCLK2;DCLK2	5'UTR;1stExon;TSS200;TSS200	Island
cg25277632	37	10	14995476	0.12661	0.430694	3.40173	DCLRE1C;DCLRE1C;DCLRE1C;DCLRE1C;DCLRE1C;DCLRE1C;DCLRE1C;DCLRE1C;DCLRE1C	5'UTR;5'UTR;5'UTR;5'UTR;5'UTR;5'UTR;5'UTR;5'UTR;5'UTR	N_Shore
cg00156072	37	1	85930813	0.0983059	0.31941	3.24915	DDAH1;DDAH1;DDAH1;DDAH1;DDAH1;DDAH1;DDAH1;DDAH1	1stExon;1stExon;TSS1500;5'UTR;5'UTR;3'UTR;3'UTR;5'UTR	Island
cg15731303	37	8	38126100	0.3764	0.58673	1.5588	DDHD2;DDHD2;PPAPDC1B;PPAPDC1B;PPAPDC1B;PPAPDC1B;PPAPDC1B	5'UTR;5'UTR;3'UTR;3'UTR;5'UTR;TSS1500;TSS1500	Island
cg24876897	37	1	20988603	0.154235	0.455828	2.95541	DDOST;DDOST;DDOST;DDOST	TSS1500;TSS1500;TSS1500;TSS1500	S_Shore
cg13695585	37	6	30853014	0.1855	0.406734	2.19264	DDR1;DDR1;DDR1;DDR1;DDR1;DDR1;DDR1;DDR1;DDR1;DDR1;DDR1;DDR1;DDR1;DDR1;DDR1;DDR1;DDR1;DDR1;DDR1;DDR1;DDR1;DDR1;DDR1;DDR1;DDR1;DDR1;DDR1;DDR1;DDR1;DDR1;DDR1;DDR1;DDR1;DDR1;DDR1;DDR1;DDR1	5'UTR;5'UTR;5'UTR;5'UTR;5'UTR;TSS1500;TSS1500;TSS1500;5'UTR;5'UTR;5'UTR;5'UTR;5'UTR;5'UTR;5'UTR;5'UTR;TSS200;TSS1500;1stExon;5'UTR;5'UTR;5'UTR;5'UTR;5'UTR;5'UTR;5'UTR;5'UTR;5'UTR;5'UTR;5'UTR;5'UTR;5'UTR;5'UTR;5'UTR;5'UTR;5'UTR;5'UTR	S_Shore
cg12847793	37	6	30852874	0.0807869	0.358138	4.43312	DDR1;DDR1;DDR1;DDR1;DDR1;DDR1;DDR1;DDR1;DDR1;DDR1;DDR1;DDR1;DDR1;DDR1;DDR1;DDR1;DDR1;DDR1;DDR1;DDR1;DDR1;DDR1;DDR1;DDR1;DDR1;DDR1;DDR1;DDR1;DDR1;DDR1;DDR1;DDR1;DDR1;DDR1;DDR1;DDR1;DDR1;DDR1	5'UTR;5'UTR;TSS1500;5'UTR;5'UTR;5'UTR;TSS1500;TSS1500;TSS1500;5'UTR;5'UTR;5'UTR;5'UTR;5'UTR;5'UTR;5'UTR;5'UTR;1stExon;1stExon;5'UTR;TSS200;5'UTR;5'UTR;5'UTR;5'UTR;5'UTR;5'UTR;5'UTR;5'UTR;5'UTR;5'UTR;5'UTR;5'UTR;5'UTR;5'UTR;5'UTR;5'UTR;5'UTR	S_Shore
cg03270204	37	6	30851638	0.148068	0.396218	2.67592	DDR1;DDR1;DDR1;DDR1;DDR1;DDR1;DDR1;DDR1;DDR1;DDR1;DDR1;DDR1;DDR1;DDR1;DDR1;DDR1;DDR1;DDR1;DDR1;DDR1;DDR1;DDR1;DDR1;DDR1;DDR1;DDR1;DDR1;DDR1;DDR1;DDR1;DDR1;DDR1;DDR1;DDR1;DDR1;DDR1;DDR1;DDR1;DDR1	1stExon;5'UTR;1stExon;5'UTR;TSS1500;TSS1500;1stExon;5'UTR;TSS1500;TSS1500;5'UTR;5'UTR;5'UTR;5'UTR;5'UTR;5'UTR;5'UTR;5'UTR;5'UTR;TSS1500;TSS1500;TSS1500;5'UTR;TSS1500;5'UTR;5'UTR;5'UTR;5'UTR;TSS1500;5'UTR;TSS1500;TSS1500;TSS1500;TSS1500;5'UTR;TSS1500;5'UTR;5'UTR;5'UTR	N_Shore
cg16707952	37	6	30851632	0.0860474	0.342053	3.97517	DDR1;DDR1;DDR1;DDR1;DDR1;DDR1;DDR1;DDR1;DDR1;DDR1;DDR1;DDR1;DDR1;DDR1;DDR1;DDR1;DDR1;DDR1;DDR1;DDR1;DDR1;DDR1;DDR1;DDR1;DDR1;DDR1;DDR1;DDR1;DDR1;DDR1;DDR1;DDR1;DDR1;DDR1;DDR1;DDR1;DDR1;DDR1;DDR1	1stExon;5'UTR;1stExon;5'UTR;TSS1500;TSS1500;1stExon;5'UTR;TSS1500;TSS1500;5'UTR;5'UTR;5'UTR;5'UTR;5'UTR;5'UTR;5'UTR;5'UTR;5'UTR;TSS1500;TSS1500;TSS1500;5'UTR;TSS1500;5'UTR;5'UTR;5'UTR;5'UTR;TSS1500;5'UTR;TSS1500;TSS1500;TSS1500;TSS1500;5'UTR;TSS1500;5'UTR;5'UTR;5'UTR	N_Shore
cg18352965	37	11	108744134	0.328178	0.532617	1.62295	DDX10;DDX10	5'UTR;5'UTR
cg14020146	37	X	23017980	0.526514	0.756596	1.43699	DDX53;RP11-40F8.2	TSS200;3'UTR
cg26538349	37	4	169239850	0.0438888	0.294773	6.71636	DDX60;DDX60;DDX60;DDX60	5'UTR;5'UTR;1stExon;5'UTR	S_Shore
cg00466436	37	20	123163	0.148518	0.367375	2.4736	DEFB126;DEFB126;DEFB126	5'UTR;1stExon;TSS200
cg03763769	37	1	197744884	0.0851788	0.370023	4.34407	DENND1B;DENND1B;DENND1B;DENND1B;DENND1B;DENND1B;DENND1B	TSS1500;TSS1500;TSS1500;TSS1500;TSS1500;TSS200;TSS200	S_Shore
cg11395799	37	1	115213248	0.0320513	0.233414	7.28252	DENND2C;DENND2C;DENND2C	TSS1500;TSS1500;TSS1500	S_Shore
cg18716390	37	8	142183436	0.174501	0.388825	2.22821	DENND3;DENND3	TSS200;5'UTR	Island
cg14480530	37	8	142183507	0.291783	0.525503	1.801	DENND3;DENND3	TSS200;5'UTR	Island
cg19443311	37	22	18957678	0.0695617	0.347206	4.99133	DGCR5;DGCR5;DGCR5	TSS1500;TSS1500;TSS1500	N_Shore
cg15840275	37	12	56334140	0.118164	0.329287	2.7867	DGKA;DGKA;DGKA;DGKA;DGKA;DGKA;DGKA;DGKA;DGKA;DGKA;DGKA;DGKA;DGKA;DGKA	5'UTR;5'UTR;TSS1500;5'UTR;TSS1500;5'UTR;5'UTR;5'UTR;5'UTR;5'UTR;3'UTR;5'UTR;3'UTR;3'UTR
cg25716657	37	12	56325502	0.0878905	0.383032	4.35806	DGKA;DGKA;DGKA;DGKA;DGKA;DGKA;DGKA;DGKA;DGKA;DGKA;DGKA;DGKA;DGKA;DGKA;DGKA;DGKA;DGKA;DGKA;DGKA;DGKA;DGKA;DGKA;DGKA;DGKA	TSS1500;TSS1500;TSS1500;TSS1500;TSS1500;TSS1500;TSS1500;TSS1500;TSS1500;TSS1500;TSS200;TSS200;5'UTR;5'UTR;5'UTR;5'UTR;5'UTR;5'UTR;5'UTR;5'UTR;5'UTR;5'UTR;5'UTR;5'UTR	N_Shore
cg15367247	37	3	185960440	0.0376137	0.263172	6.99671	DGKG;DGKG	TSS200;3'UTR
cg10480382	37	13	42684804	0.214778	0.642809	2.9929	DGKH	5'UTR
cg07884347	37	13	42614125	0.0408603	0.476668	11.6658	DGKH	TSS200	N_Shore
cg20829688	37	13	42621527	0.115603	0.325058	2.81185	DGKH;DGKH	TSS1500;5'UTR	N_Shore
cg25352477	37	13	42614179	0.0323407	0.262667	8.12185	DGKH;DGKH	1stExon;5'UTR	Island
cg00107629	37	11	46389307	0.394294	0.672889	1.70656	DGKZ;DGKZ;DGKZ;DGKZ;DGKZ;DGKZ	5'UTR;ExonBnd;5'UTR;5'UTR;5'UTR;5'UTR	Island
cg12150817	37	14	24768737	0.0351633	0.254131	7.22717	DHRS1;DHRS1;DHRS1;C14orf21;C14orf21;DHRS1;DHRS1;DHRS1;DHRS1	3'UTR;3'UTR;3'UTR;TSS1500;TSS1500;3'UTR;5'UTR;5'UTR;TSS200	Island
cg09487931	37	17	27230297	0.0659412	0.404439	6.13334	DHRS13;DHRS13	TSS1500;TSS1500	S_Shore
cg19461320	37	12	125473848	0.157086	0.452359	2.87969	DHX37;DHX37	TSS200;TSS200	S_Shore
cg01845013	37	14	80697777	0.362959	0.63505	1.74965	DIO2;CTD-2540C19.1;DIO2;DIO2	TSS1500;5'UTR;5'UTR;5'UTR
cg18053954	37	14	80770083	0.247301	0.559974	2.26434	DIO2;CTD-2540C19.1;DIO2;DIO2	3'UTR;5'UTR;5'UTR;5'UTR
cg26967619	37	2	218621497	0.115572	0.341033	2.95082	DIRC3;DIRC3	TSS200;TSS1500	Island
cg12967093	37	2	218621493	0.237416	0.51	2.14813	DIRC3;DIRC3	TSS200;TSS1500	Island
cg00248706	37	1	232087456	0.296449	0.601983	2.03064	DISC1	5'UTR
cg21220286	37	15	40650133	0.472331	0.677678	1.43475	DISP2	TSS1500	Island
cg26446832	37	11	12015695	0.220931	0.459141	2.07821	DKK3;DKK3;DKK3;DKK3;DKK3	3'UTR;3'UTR;3'UTR;5'UTR;3'UTR
cg15140571	37	11	83526491	0.364184	0.596253	1.63723	DLG2;DLG2	3'UTR;5'UTR
cg10313988	37	11	83352844	0.125497	0.522264	4.16157	DLG2;DLG2;DLG2;DLG2;DLG2;DLG2;DLG2;DLG2;DLG2	3'UTR;5'UTR;5'UTR;5'UTR;5'UTR;5'UTR;5'UTR;3'UTR;5'UTR
cg22457516	37	11	83393422	0.0734584	0.547682	7.45567	DLG2;DLG2;DLG2;DLG2;DLG2;DLG2;DLG2;DLG2;DLG2;DLG2;DLG2;RP11-160H12.2;DLG2;DLG2	1stExon;1stExon;1stExon;TSS1500;TSS200;TSS200;5'UTR;3'UTR;5'UTR;5'UTR;5'UTR;5'UTR;3'UTR;5'UTR
cg26633712	37	18	4040744	0.227307	0.454372	1.99894	DLGAP1	5'UTR
cg11691504	37	8	1448750	0.351151	0.560679	1.59669	DLGAP2;DLGAP2	TSS1500;TSS1500
cg06328190	37	1	35390562	0.232151	0.502926	2.16637	DLGAP3;DLGAP3	3'UTR;5'UTR
cg18980063	37	6	43423532	0.0686035	0.275374	4.014	DLK2;DLK2;DLK2	5'UTR;5'UTR;TSS1500	Island
cg02962630	37	15	41222776	0.140434	0.494272	3.51961	DLL4;DLL4	5'UTR;TSS1500	Island
cg03136342	37	7	96654255	0.258242	0.664144	2.57179	DLX5;DLX5;DLX5;DLX5;DLX5	3'UTR;1stExon;1stExon;5'UTR;TSS200	S_Shore
cg22044758	37	7	96641300	0.366453	0.604312	1.64908	DLX6-AS1;DLX6-AS1;DLX6-AS1;DLX6-AS1;DLX6-AS1	TSS200;3'UTR;3'UTR;3'UTR;3'UTR
cg01149369	37	X	31297785	0.32519	0.593768	1.82591	DMD;DMD-AS2	3'UTR;5'UTR
cg21298193	37	2	196931997	0.462877	0.682528	1.47453	DNAH7	5'UTR	N_Shore
cg08188456	37	2	220144596	0.0577656	0.299991	5.19324	DNAJB2;DNAJB2;DNAJB2;DNAJB2;DNAJB2;DNAJB2;DNAJB2;DNAJB2;DNAJB2	TSS1500;5'UTR;5'UTR;5'UTR;1stExon;1stExon;5'UTR;TSS200;TSS200	Island
cg10743505	37	9	34990209	0.0371736	0.250311	6.73355	DNAJB5;DNAJB5;DNAJB5;DNAJB5;DNAJB5;DNAJB5	5'UTR;5'UTR;TSS1500;TSS200;TSS200;TSS200	S_Shore
cg14808390	37	9	34990199	0.0362793	0.250825	6.91372	DNAJB5;DNAJB5;DNAJB5;DNAJB5;DNAJB5;DNAJB5	5'UTR;5'UTR;TSS1500;TSS200;TSS200;TSS200	S_Shore
cg03996020	37	7	157180124	0.314914	0.54138	1.71914	DNAJB6;DNAJB6	5'UTR;5'UTR
cg07093547	37	7	157180126	0.356217	0.591044	1.65923	DNAJB6;DNAJB6	5'UTR;5'UTR
cg12097037	37	2	183581562	0.0362571	0.438639	12.098	DNAJC10;DNAJC10;DNAJC10;DNAJC10;DNAJC10;DNAJC10	TSS1500;TSS1500;5'UTR;5'UTR;5'UTR;5'UTR	S_Shore
cg22161562	37	2	25198596	0.140559	0.351804	2.5029	DNAJC27-AS1;DNAJC27-AS1;DNAJC27-AS1;DNAJC27-AS1	5'UTR;5'UTR;5'UTR;5'UTR	S_Shelf
cg01688810	37	16	3692818	0.0960498	0.297766	3.10012	DNASE1;DNASE1;DNASE1	TSS200;TSS200;5'UTR
cg15183304	37	16	3692929	0.0862168	0.298679	3.46427	DNASE1;DNASE1;DNASE1;DNASE1	TSS200;1stExon;5'UTR;5'UTR
cg19212550	37	10	101767908	0.459988	0.684751	1.48863	DNMBP;DNMBP	5'UTR;5'UTR
cg20148498	37	10	101691541	0.0823146	0.330172	4.0111	DNMBP;DNMBP;DNMBP-AS1	TSS1500;5'UTR;5'UTR
cg03818977	37	16	30032553	0.0326846	0.235039	7.19112	DOC2A;DOC2A;DOC2A;DOC2A;DOC2A;DOC2A;DOC2A	1stExon;1stExon;5'UTR;3'UTR;3'UTR;3'UTR;3'UTR	N_Shore
cg01045896	37	5	169255151	0.258302	0.461017	1.7848	DOCK2;DOCK2;DOCK2;DOCK2	5'UTR;5'UTR;5'UTR;5'UTR
cg04851471	37	5	169237373	0.0967931	0.302997	3.13036	DOCK2;DOCK2;DOCK2;DOCK2	5'UTR;5'UTR;5'UTR;5'UTR
cg09183496	37	5	169339036	0.146903	0.352029	2.39633	DOCK2;DOCK2;FAM196B;FAM196B	5'UTR;5'UTR;5'UTR;3'UTR
cg01285522	37	16	57520202	0.0215478	0.259017	12.0206	DOK4;DOK4;DOK4;DOK4	5'UTR;5'UTR;5'UTR;5'UTR
cg00887848	37	4	3482507	0.150588	0.388652	2.5809	DOK7	5'UTR	N_Shelf
cg25237365	37	4	3464874	0.068313	0.404368	5.91935	DOK7;DOK7	TSS200;TSS200	Island
cg12918895	37	4	3464870	0.195215	0.550344	2.81918	DOK7;DOK7	TSS200;TSS200	Island
cg19147108	37	21	37633045	0.451412	0.781034	1.7302	DOPEY2;DOPEY2	ExonBnd;5'UTR
cg17489622	37	11	118977782	0.0487052	0.277883	5.70541	DPAGT1;C2CD2L;C2CD2L;C2CD2L;C2CD2L;C2CD2L;C2CD2L;C2CD2L;C2CD2L	5'UTR;5'UTR;TSS1500;5'UTR;5'UTR;1stExon;5'UTR;1stExon;5'UTR	N_Shore
cg24383902	37	14	73359793	0.064122	0.31829	4.96382	DPF3;DPF3	TSS1500;5'UTR	Island
cg04306564	37	5	146889771	0.485249	0.79855	1.64565	DPYSL3;DPYSL3	TSS1500;TSS200	Island
cg24736412	37	6	116693156	0.216575	0.425882	1.96644	DSE;DSE;DSE	5'UTR;5'UTR;5'UTR	S_Shore
cg09025324	37	6	116691685	0.117049	0.492648	4.20892	DSE;DSE;DSE	TSS1500;5'UTR;5'UTR	N_Shore
cg27321931	37	6	7541442	0.0623709	0.291891	4.67992	DSP;DSP;RP3-512B11.3	TSS1500;TSS1500;1stExon	N_Shore
cg18803246	37	11	58939818	0.0561079	0.287462	5.12337	DTX4;DTX4	5'UTR;TSS200	Island
cg05804220	37	15	45422062	0.0315549	0.244674	7.7539	DUOXA1;DUOXA1;DUOX1;DUOX1;DUOX1;DUOXA1;DUOXA1;DUOXA1;DUOX1;DUOXA1;DUOXA1;DUOXA1;DUOXA1;DUOXA1;DUOXA1;DUOXA1;DUOXA1;DUOXA1;DUOXA1;DUOXA1	3'UTR;3'UTR;TSS200;TSS200;TSS200;1stExon;1stExon;1stExon;TSS200;1stExon;1stExon;1stExon;1stExon;TSS200;TSS200;5'UTR;5'UTR;5'UTR;5'UTR;5'UTR	Island
cg11230298	37	15	45422066	0.0347826	0.256634	7.37823	DUOXA1;DUOXA1;DUOX1;DUOX1;DUOX1;DUOXA1;DUOXA1;DUOXA1;DUOX1;DUOXA1;DUOXA1;DUOXA1;DUOXA1;DUOXA1;DUOXA1;DUOXA1;DUOXA1;DUOXA1;DUOXA1;DUOXA1	3'UTR;3'UTR;TSS200;TSS200;TSS200;1stExon;1stExon;1stExon;TSS200;1stExon;1stExon;1stExon;1stExon;TSS200;TSS200;5'UTR;5'UTR;5'UTR;5'UTR;5'UTR	Island
cg00784718	37	1	221916686	0.0978599	0.476096	4.86508	DUSP10;DUSP10;DUSP10	TSS1500;TSS1500;TSS1500	Island
cg18432895	37	8	29205555	0.106633	0.334754	3.13932	DUSP4;DUSP4	5'UTR;1stExon	N_Shore
cg19048426	37	11	1594312	0.0215049	0.333339	15.5006	DUSP8;RP13-25N22.1;RP13-25N22.1;RP13-25N22.1;RP13-25N22.1	TSS1500;TSS1500;TSS200;5'UTR;5'UTR	Island
cg24360924	37	11	1594326	0.0495085	0.473222	9.55839	DUSP8;RP13-25N22.1;RP13-25N22.1;RP13-25N22.1;RP13-25N22.1	TSS1500;TSS1500;TSS200;5'UTR;5'UTR	Island
cg15136882	37	12	4713913	0.0586008	0.357661	6.10334	DYRK4;DYRK4;DYRK4;DYRK4;NDUFA9	5'UTR;TSS1500;TSS1500;TSS200;TSS200
cg11027058	37	2	71693887	0.0440573	0.306636	6.95994	DYSF;DYSF	5'UTR;1stExon	Island
cg03674127	37	2	71693870	0.123935	0.429296	3.46387	DYSF;DYSF	5'UTR;1stExon	Island
cg27472102	37	12	77459941	0.0212364	0.279053	13.1404	E2F7;E2F7;E2F7;E2F7	TSS1500;TSS1500;TSS1500;TSS1500	Island
cg20900822	37	8	110551443	0.0711122	0.295069	4.14935	EBAG9;EBAG9;EBAG9;EBAG9;EBAG9;EBAG9	TSS1500;TSS1500;TSS1500;TSS1500;TSS1500;TSS1500	N_Shore
cg10524265	37	5	158501191	0.0831668	0.349332	4.20038	EBF1;EBF1;EBF1;EBF1	TSS1500;3'UTR;3'UTR;3'UTR
cg18288035	37	5	158446138	0.142224	0.393194	2.76461	EBF1;EBF1;EBF1;EBF1;EBF1	TSS200;3'UTR;3'UTR;3'UTR;3'UTR
cg27347265	37	5	158526108	0.375635	0.668879	1.78066	EBF1;RP11-175K6.1;EBF1	TSS1500;TSS1500;3'UTR	N_Shore
cg13461509	37	1	53387576	0.0464983	0.292908	6.29933	ECHDC2;ECHDC2;ECHDC2;ECHDC2;ECHDC2;ECHDC2;ECHDC2;ECHDC2;ECHDC2;ECHDC2;ECHDC2;ECHDC2;ECHDC2;ECHDC2;ECHDC2;ECHDC2	5'UTR;5'UTR;TSS200;TSS1500;TSS200;TSS200;TSS200;TSS1500;TSS200;TSS200;TSS200;TSS1500;ExonBnd;TSS1500;TSS1500;5'UTR	S_Shore
cg12060472	37	1	53387430	0.0304884	0.232553	7.62758	ECHDC2;ECHDC2;ECHDC2;ECHDC2;ECHDC2;ECHDC2;ECHDC2;ECHDC2;ECHDC2;ECHDC2;ECHDC2;ECHDC2;ECHDC2;ECHDC2;ECHDC2;ECHDC2;ECHDC2;ECHDC2	1stExon;1stExon;1stExon;TSS200;5'UTR;5'UTR;5'UTR;5'UTR;TSS200;TSS200;TSS200;TSS1500;TSS200;TSS200;TSS200;TSS1500;3'UTR;5'UTR	Island
cg12017577	37	1	53387351	0.0194314	0.275305	14.1681	ECHDC2;ECHDC2;ECHDC2;ECHDC2;ECHDC2;ECHDC2;ECHDC2;ECHDC2;ECHDC2;ECHDC2;ECHDC2;ECHDC2;ECHDC2;ECHDC2;ECHDC2;ECHDC2;ECHDC2;ECHDC2;ECHDC2;ECHDC2;ECHDC2;ECHDC2;ECHDC2;ECHDC2	3'UTR;1stExon;TSS200;TSS200;1stExon;1stExon;1stExon;1stExon;1stExon;1stExon;1stExon;1stExon;TSS200;5'UTR;5'UTR;5'UTR;5'UTR;5'UTR;5'UTR;5'UTR;3'UTR;3'UTR;5'UTR;5'UTR	Island
cg14743702	37	10	11784058	0.429184	0.63308	1.47508	ECHDC3;ECHDC3	TSS1500;TSS1500	N_Shore
cg09121721	37	16	2302393	0.197824	0.419009	2.11809	ECI1;ECI1;ECI1;ECI1;ECI1;ECI1;AC009065.1;ECI1	TSS1500;TSS1500;TSS1500;TSS1500;TSS1500;TSS1500;TSS1500;TSS200	S_Shore
cg04098506	37	6	139137339	0.0736834	0.380749	5.16736	ECT2L	5'UTR
cg19921776	37	1	184724497	0.030544	0.411827	13.483	EDEM3;EDEM3;EDEM3	TSS1500;TSS1500;TSS1500	S_Shore
cg01739327	37	11	85955219	0.112871	0.365902	3.24179	EED;EED;EED;EED;EED;EED;EED	TSS1500;TSS1500;TSS1500;TSS1500;TSS1500;TSS1500;TSS1500	N_Shore
cg24473270	37	7	36192221	0.0731159	0.457044	6.25095	EEPD1;EEPD1	TSS1500;TSS1500	N_Shore
cg21719886	37	1	245133029	0.0629081	0.327582	5.2073	EFCAB2;EFCAB2;EFCAB2;EFCAB2;EFCAB2;EFCAB2;EFCAB2;EFCAB2;EFCAB2;EFCAB2;EFCAB2;EFCAB2	TSS1500;TSS1500;TSS1500;TSS1500;TSS1500;TSS1500;TSS1500;TSS1500;TSS200;TSS200;1stExon;5'UTR	Island
cg08250444	37	1	155100078	0.0298683	0.235693	7.89108	EFNA1;EFNA1;EFNA1;EFNA1	TSS1500;TSS1500;5'UTR;1stExon	Island
cg01081720	37	X	68047734	0.110295	0.401341	3.63879	EFNB1	TSS1500	N_Shore
cg12753358	37	X	68047716	0.133783	0.4645	3.47205	EFNB1	TSS1500	N_Shore
cg00902810	37	13	107188527	0.0397826	0.278106	6.99064	EFNB2	TSS1500	Island
cg04321866	37	13	107188416	0.0192289	0.258411	13.4387	EFNB2	TSS1500	Island
cg18530075	37	2	25265699	0.153114	0.353214	2.30687	EFR3B	5'UTR	Island
cg07618798	37	2	25301168	0.467302	0.751369	1.60789	EFR3B	5'UTR
cg11284929	37	14	34568129	0.205623	0.415856	2.02242	EGLN3;EGLN3;EGLN3;EGLN3	3'UTR;3'UTR;5'UTR;3'UTR
cg22212238	37	10	64577584	0.118048	0.345601	2.92763	EGR2;EGR2;EGR2;EGR2	5'UTR;TSS1500;TSS1500;3'UTR	Island
cg21401746	37	15	49170042	0.0316095	0.239094	7.56401	EID1;EID1;SHC4;SHC4;EID1;SHC4;SHC4;SHC4;SHC4	TSS1500;TSS1500;TSS1500;1stExon;TSS200;TSS1500;TSS1500;5'UTR;5'UTR	N_Shore
cg24196046	37	1	36396054	0.0708654	0.288935	4.07724	EIF2C3;EIF2C3;EIF2C3;EIF2C3	TSS1500;TSS1500;TSS1500;TSS1500	N_Shore
cg07124173	37	5	139927179	0.239045	0.463329	1.93825	EIF4EBP3;ANKHD1;ANKHD1;ANKHD1;ANKHD1-EIF4EBP3;ANKHD1	TSS200;3'UTR;3'UTR;3'UTR;5'UTR;3'UTR	Island
cg05071974	37	5	139927110	0.292424	0.561843	1.92133	EIF4EBP3;ANKHD1;ANKHD1;ANKHD1;ANKHD1-EIF4EBP3;ANKHD1	TSS200;3'UTR;3'UTR;3'UTR;5'UTR;3'UTR	N_Shore
cg06398251	37	3	184033620	0.063451	0.284156	4.47836	EIF4G1;EIF4G1;EIF4G1;EIF4G1;EIF4G1;EIF4G1;EIF4G1;EIF4G1;EIF4G1;EIF4G1;EIF4G1;EIF4G1;EIF4G1	5'UTR;5'UTR;5'UTR;5'UTR;5'UTR;5'UTR;5'UTR;5'UTR;TSS1500;5'UTR;1stExon;1stExon;5'UTR	S_Shore
cg19270764	37	1	21503624	0.0351816	0.251175	7.13938	EIF4G3;EIF4G3;EIF4G3;EIF4G3	TSS1500;TSS1500;TSS1500;TSS1500	Island
cg04732872	37	1	50575261	0.134632	0.398034	2.95647	ELAVL4;ELAVL4;ELAVL4;ELAVL4	TSS1500;TSS200;TSS200;5'UTR
cg07897871	37	1	201979846	0.0325458	0.285256	8.76477	ELF3;ELF3;RP11-510N19.5;ELF3;RP11-465N4.4;ELF3;ELF3;ELF3;ELF3;ELF3;ELF3;ELF3	5'UTR;1stExon;TSS1500;5'UTR;TSS1500;1stExon;5'UTR;5'UTR;5'UTR;5'UTR;5'UTR;5'UTR
cg13747097	37	11	34534515	0.190938	0.464903	2.43484	ELF5;ELF5;ELF5;ELF5;ELF5	5'UTR;5'UTR;5'UTR;TSS1500;TSS1500
cg27527798	37	7	1773245	0.453674	0.780335	1.72004	ELFN1;ELFN1	5'UTR;5'UTR
cg23253752	37	15	44068246	0.0795676	0.319844	4.01977	ELL3;ELL3;ELL3;ELL3;SERF2;SERF2;ELL3;ELL3;ELL3;RP11-296A16.1	3'UTR;3'UTR;3'UTR;3'UTR;TSS1500;TSS1500;TSS1500;ExonBnd;1stExon;3'UTR	N_Shore
cg10103923	37	7	37445501	0.0973745	0.314053	3.22521	ELMO1;ELMO1;ELMO1;ELMO1;ELMO1	3'UTR;5'UTR;5'UTR;5'UTR;5'UTR
cg14261863	37	20	45035638	0.0578804	0.593192	10.2486	ELMO2;ELMO2;ELMO2;ELMO2;ELMO2;ELMO2;ELMO2;ELMO2;ELMO2;ELMO2	TSS1500;TSS1500;TSS1500;TSS1500;TSS1500;TSS1500;TSS1500;TSS1500;5'UTR;3'UTR	S_Shore
cg00817377	37	7	73441057	0.353639	0.695384	1.96637	ELN;ELN;ELN;ELN;ELN;ELN;ELN;ELN;ELN;ELN;ELN;ELN;ELN;ELN;ELN;ELN;ELN;ELN;ELN	TSS1500;TSS1500;TSS1500;TSS1500;TSS1500;TSS1500;TSS1500;TSS1500;TSS1500;TSS1500;TSS1500;TSS1500;TSS1500;TSS1500;TSS1500;TSS1500;TSS1500;TSS1500;TSS1500
cg15724773	37	10	103986124	0.0714161	0.327991	4.59267	ELOVL3;ELOVL3;RP11-242B12.5	5'UTR;1stExon;5'UTR	Island
cg11244037	37	5	60139516	0.0880415	0.701018	7.96236	ELOVL7;ELOVL7;ELOVL7;ELOVL7;ELOVL7;ELOVL7	TSS200;5'UTR;5'UTR;5'UTR;5'UTR;5'UTR	Island
cg11779941	37	X	153606335	0.156343	0.387677	2.47965	EMD;EMD;EMD;EMD;EMD;EMD	TSS1500;TSS1500;TSS1500;TSS1500;TSS1500;TSS1500	Island
cg12342284	37	19	46148839	0.0221638	0.246074	11.1025	EML2;EML2	TSS1500;TSS200	S_Shelf
cg06235452	37	19	46148843	0.0524017	0.306115	5.84171	EML2;EML2	TSS1500;TSS200	S_Shelf
cg24896090	37	11	62379703	0.0694898	0.292068	4.20303	EML3;ROM1;EML3;EML3;EML3;EML3;EML3;ROM1;ROM1;EML3;ROM1;EML3;ROM1;EML3	TSS1500;TSS1500;1stExon;5'UTR;5'UTR;5'UTR;5'UTR;5'UTR;5'UTR;TSS1500;TSS1500;1stExon;TSS200;1stExon	Island
cg11933464	37	11	62379787	0.0307732	0.296263	9.62731	EML3;ROM1;EML3;EML3;EML3;EML3;ROM1;ROM1;EML3;ROM1;ROM1;EML3;EML3	TSS1500;TSS1500;1stExon;5'UTR;5'UTR;5'UTR;5'UTR;5'UTR;TSS1500;TSS1500;TSS200;1stExon;TSS200	Island
cg18548208	37	14	89259557	0.113189	0.513516	4.53682	EML5;EML5	TSS1500;TSS1500	Island
cg14709837	37	2	54950056	0.065805	0.281249	4.27397	EML6;EML6	TSS1500;TSS1500	N_Shore
cg25968721	37	16	10674992	0.62238	0.832592	1.33775	EMP2;EMP2	TSS1500;TSS1500	S_Shore
cg16474184	37	12	48111507	0.392526	0.61469	1.56599	ENDOU;ENDOU;RP1-197B17.3;ENDOU;RP1-197B17.3;RP1-197B17.3	3'UTR;1stExon;5'UTR;TSS200;TSS1500;5'UTR
cg02531908	37	12	7023510	0.161731	0.420187	2.59806	ENO2;ENO2;ENO2;ENO2;ENO2;ENO2;ENO2;ENO2;ENO2;ENO2;ENO2;ENO2;ENO2	TSS1500;TSS1500;TSS1500;TSS1500;TSS1500;5'UTR;5'UTR;TSS200;TSS1500;TSS1500;1stExon;5'UTR;TSS200	Island
cg21217140	37	6	131981534	0.118452	0.331824	2.80134	ENPP3;ENPP3;ENPP3	3'UTR;5'UTR;5'UTR
cg12858460	37	3	27763737	0.0379723	0.25834	6.80339	EOMES;EOMES;EOMES;EOMES;EOMES	3'UTR;5'UTR;1stExon;1stExon;5'UTR	Island
cg11159175	37	12	132435284	0.0269056	0.302553	11.245	EP400;EP400;EP400	5'UTR;5'UTR;5'UTR	S_Shore
cg19285492	37	1	29432551	0.220864	0.483939	2.19112	EPB41;EPB41;EPB41;EPB41	5'UTR;3'UTR;5'UTR;5'UTR
cg14306058	37	9	112078580	0.394468	0.75712	1.91934	EPB41L4B	5'UTR	N_Shelf
cg10576132	37	7	37899045	0.161742	0.362882	2.24359	EPDR1	5'UTR
cg15808558	37	2	222437611	0.191989	0.40796	2.12492	EPHA4;EPHA4;EPHA4;EPHA4;EPHA4;EPHA4;EPHA4	5'UTR;5'UTR;TSS1500;TSS1500;TSS1500;TSS1500;TSS1500	Island
cg00781436	37	3	134866704	0.188101	0.464395	2.46887	EPHB1;EPHB1	5'UTR;5'UTR
cg08173404	37	3	134514124	0.270944	0.574137	2.11903	EPHB1;EPHB1;EPHB1;EPHB1;EPHB1	TSS1500;TSS1500;5'UTR;1stExon;5'UTR	Island
cg00937518	37	1	23036868	0.0231237	0.227127	9.82226	EPHB2;EPHB2;EPHB2	TSS1500;TSS1500;TSS1500	Island
cg16148064	37	7	142552095	0.0433283	0.326178	7.52806	EPHB6;EPHB6;EPHB6;EPHB6;EPHB6	TSS1500;TSS1500;TSS1500;TSS1500;TSS1500	Island
cg13263114	37	17	37857070	0.0678771	0.375265	5.5286	HER2;HER2	5'UTR;5'UTR	S_Shore
cg27005179	37	17	37856786	0.0308225	0.477763	15.5005	HER2;HER2	5'UTR;5'UTR	Island
cg16065186	37	17	37856663	0.0197892	0.546697	27.6261	HER2;HER2	5'UTR;5'UTR	Island
cg06868592	37	17	37856147	0.108728	0.487176	4.48069	HER2;HER2;HER2	TSS200;TSS200;5'UTR	N_Shore
cg17159843	37	17	37856149	0.0995419	0.487419	4.89662	HER2;HER2;HER2	TSS200;TSS200;5'UTR	N_Shore
cg23731030	37	17	37856217	0.0197912	0.500231	25.2754	HER2;HER2;HER2	TSS200;TSS200;5'UTR	N_Shore
cg11993754	37	17	37856513	0.0587561	0.323551	5.50667	HER2;HER2;HER2;HER2	1stExon;1stExon;5'UTR;5'UTR	Island
cg12413918	37	17	37855819	0.316823	0.624951	1.97256	HER2;HER2;HER2;HER2	TSS1500;TSS1500;1stExon;5'UTR	N_Shore
cg23333072	37	17	37856228	0.0246997	0.443275	17.9466	HER2;HER2;HER2;HER2	TSS200;5'UTR;1stExon;5'UTR	N_Shore
cg02433278	37	17	37856230	0.0212071	0.44646	21.0524	HER2;HER2;HER2;HER2	TSS200;5'UTR;1stExon;5'UTR	N_Shore
cg26111030	37	17	37856378	0.0363474	0.420964	11.5817	HER2;HER2;HER2;HER2;HER2;HER2	5'UTR;1stExon;5'UTR;1stExon;5'UTR;5'UTR	N_Shore
cg23613219	37	17	37856404	0.0194859	0.662784	34.0135	HER2;HER2;HER2;HER2;HER2;HER2	5'UTR;1stExon;5'UTR;1stExon;5'UTR;5'UTR	N_Shore
cg17622131	37	3	56475339	0.166624	0.391802	2.35142	ERC2;ERC2;ERC2	3'UTR;5'UTR;5'UTR
cg23012579	37	5	172359545	0.0331695	0.363622	10.9625	ERGIC1;ERGIC1;ERGIC1	ExonBnd;5'UTR;TSS1500
cg14639843	37	8	8887365	0.183942	0.393454	2.13901	ERI1;ERI1;ERI1	5'UTR;5'UTR;5'UTR
cg19595912	37	1	236445689	0.249804	0.522362	2.09108	ERO1LB;ERO1LB;ERO1LB	TSS1500;TSS1500;TSS1500	Island
cg23922638	37	1	8076806	0.371133	0.640592	1.72605	ERRFI1;ERRFI1;ERRFI1;ERRFI1;ERRFI1	TSS1500;3'UTR;3'UTR;3'UTR;5'UTR
cg18565355	37	8	95653874	0.0468777	0.254728	5.43388	ESRP1;ESRP1	1stExon;5'UTR	N_Shore
cg14664341	37	3	138198321	0.275489	0.60722	2.20415	ESYT3	5'UTR
cg13133961	37	6	36355488	0.0350659	0.265992	7.5855	ETV7;ETV7;ETV7;ETV7;RP1-50J22.4;ETV7;ETV7	1stExon;1stExon;5'UTR;5'UTR;5'UTR;1stExon;5'UTR	Island
cg09505476	37	7	133621014	0.329658	0.588612	1.78552	EXOC4;EXOC4;EXOC4	5'UTR;5'UTR;5'UTR
cg03432603	37	7	133390498	0.378619	0.598063	1.57959	EXOC4;EXOC4;EXOC4;EXOC4;EXOC4	5'UTR;5'UTR;5'UTR;5'UTR;5'UTR
cg07556119	37	14	57736365	0.0283051	0.23325	8.24055	EXOC5;EXOC5;EXOC5;EXOC5;EXOC5;AP5M1;AP5M1;AP5M1;EXOC5	TSS1500;TSS1500;TSS1500;TSS1500;TSS1500;5'UTR;5'UTR;5'UTR;TSS1500	S_Shore
cg17479956	37	11	44115929	0.264299	0.512671	1.93974	EXT2;EXT2;EXT2;EXT2	TSS1500;TSS1500;TSS1500;TSS1500	N_Shore
cg03689545	37	6	64516610	0.486443	0.703601	1.44642	EYS;RP11-59D5__B.2	TSS1500;TSS200
cg01423643	37	1	160992358	0.124514	0.471104	3.78356	F11R;F11R;F11R;F11R;F11R	TSS1500;TSS1500;3'UTR;5'UTR;5'UTR	S_Shore
cg20030243	37	5	76011643	0.0373928	0.438399	11.7242	F2R;F2R;CTD-2384B11.2	TSS1500;TSS1500;3'UTR	Island
cg01953591	37	1	169555805	0.131036	0.706582	5.39227	F5;F5;F5	1stExon;5'UTR;TSS200
cg09891761	37	1	169555674	0.10598	0.358568	3.38335	F5;F5;F5;F5	1stExon;1stExon;5'UTR;5'UTR
cg24673322	37	1	169555681	0.0494474	0.359301	7.26632	F5;F5;F5;F5	1stExon;1stExon;5'UTR;5'UTR
cg05630745	37	11	61659450	0.0997405	0.420484	4.21577	FADS3;FADS3;FADS3;FADS3;FADS3;FADS3	TSS1500;TSS1500;TSS1500;TSS1500;1stExon;5'UTR	Island
cg26185964	37	17	20320102	0.638466	0.946144	1.4819	FAM106B	TSS1500
cg10497231	37	3	58563159	0.336271	0.58606	1.74282	FAM107A;FAM107A;FAM107A;FAM107A	1stExon;TSS200;5'UTR;5'UTR
cg10833066	37	12	111807467	0.0199611	0.278588	13.9565	FAM109A;FAM109A;FAM109A;FAM109A;RP3-473L9.4;RP3-473L9.4	TSS1500;TSS1500;TSS1500;TSS1500;5'UTR;5'UTR	S_Shore
cg23098621	37	12	111807941	0.502291	0.837687	1.66773	FAM109A;FAM109A;FAM109A;FAM109A;RP3-473L9.4;RP3-473L9.4	TSS1500;TSS1500;TSS1500;TSS1500;5'UTR;5'UTR	S_Shore
cg14017254	37	9	129253720	0.246788	0.475501	1.92676	FAM125B	5'UTR
cg01477179	37	2	239068027	0.0640871	0.286596	4.47198	FAM132B	5'UTR	Island
cg10941484	37	2	70529325	0.0525158	0.294473	5.60732	FAM136A;FAM136A;FAM136A;FAM136A;FAM136A	TSS200;TSS200;TSS200;TSS200;TSS200	Island
cg06632402	37	4	187054151	0.255799	0.682216	2.667	FAM149A;FAM149A	5'UTR;5'UTR
cg16199881	37	4	187066505	0.111331	0.319202	2.86714	FAM149A;FAM149A;FAM149A;FAM149A;FAM149A;FAM149A;FAM149A;FAM149A;FAM149A;FAM149A;FAM149A;FAM149A	5'UTR;5'UTR;5'UTR;5'UTR;5'UTR;5'UTR;5'UTR;5'UTR;5'UTR;5'UTR;5'UTR;5'UTR	S_Shore
cg18440821	37	2	187558417	0.174534	0.4084	2.33995	FAM171B;FAM171B;AC017101.10	TSS1500;TSS1500;3'UTR	N_Shore
cg18430156	37	2	187558795	0.0166576	0.258326	15.508	FAM171B;FAM171B;FAM171B;FAM171B;AC017101.10	5'UTR;1stExon;5'UTR;1stExon;3'UTR	Island
cg27544190	37	21	33785434	0.0416227	0.3423	8.22386	FAM176C;FAM176C;FAM176C	5'UTR;5'UTR;5'UTR	Island
cg17255342	37	2	29181736	0.0864605	0.404454	4.67791	FAM179A	5'UTR
cg06102017	37	14	45430428	0.0488045	0.315563	6.46585	FAM179B;FAM179B;FAM179B;FAM179B;FAM179B;FAM179B;KLHL28;KLHL28;KLHL28;KLHL28;KLHL28	TSS1500;TSS1500;TSS1500;TSS1500;TSS1500;TSS1500;TSS200;5'UTR;5'UTR;5'UTR;5'UTR	N_Shore
cg24729378	37	1	43609431	0.0659708	0.276813	4.19598	FAM183A;FAM183A	TSS1500;TSS1500
cg13917047	37	17	15406213	0.156393	0.479449	3.06566	FAM18B2-CDRT4;CDRT4;CDRT4;CDRT4	3'UTR;5'UTR;5'UTR;5'UTR
cg08963265	37	X	103410677	0.0483108	0.415953	8.60994	FAM199X	TSS1500	N_Shore
cg06438300	37	12	62586587	0.0670701	0.38694	5.76919	FAM19A2;FAM19A2;FAM19A2;FAM19A2;FAM19A2;FAM19A2	1stExon;TSS1500;5'UTR;5'UTR;5'UTR;3'UTR	S_Shore
cg20584085	37	1	112282390	0.105347	0.337854	3.20706	FAM212B;FAM212B;FAM212B;FAM212B;RP4-773A18.4;RP4-773A18.4	TSS1500;TSS1500;TSS1500;TSS1500;TSS200;TSS200	Island
cg24008177	37	15	52972085	0.0793558	0.337731	4.2559	FAM214A;FAM214A;FAM214A;FAM214A;FAM214A;FAM214A	TSS1500;TSS1500;TSS1500;TSS1500;TSS1500;5'UTR	S_Shore
cg12833292	37	7	121037586	0.236711	0.464483	1.96224	FAM3C;FAM3C;FAM3C;FAM3C	TSS1500;TSS1500;TSS1500;TSS1500	S_Shore
cg23815246	37	6	82463433	0.0255559	0.262305	10.2639	FAM46A;FAM46A	TSS1500;TSS1500	Island
cg21656748	37	4	77135347	0.362624	0.626636	1.72806	FAM47E;FAM47E;FAM47E;SCARB2;SCARB2;FAM47E;SCARB2	1stExon;5'UTR;1stExon;TSS1500;TSS1500;5'UTR;TSS1500	Island
cg19878838	37	4	77135506	0.280993	0.509981	1.81492	FAM47E;FAM47E;SCARB2;SCARB2;FAM47E;SCARB2	1stExon;1stExon;TSS1500;TSS1500;5'UTR;TSS1500	S_Shore
cg21340320	37	8	131000521	0.568076	0.778074	1.36967	FAM49B;FAM49B;FAM49B;FAM49B;FAM49B;FAM49B;FAM49B;FAM49B;FAM49B;FAM49B;FAM49B;FAM49B;FAM49B	3'UTR;3'UTR;3'UTR;3'UTR;3'UTR;3'UTR;5'UTR;5'UTR;5'UTR;5'UTR;5'UTR;5'UTR;5'UTR
cg22176120	37	10	126431729	0.231301	0.526861	2.27782	FAM53B;FAM53B;FAM53B;RP11-12J10.3	TSS200;5'UTR;5'UTR;3'UTR	Island
cg06335814	37	18	30051251	0.0875129	0.347913	3.97556	FAM59A;FAM59A	TSS1500;TSS1500	Island
cg14482684	37	18	30051176	0.0253618	0.368327	14.5229	FAM59A;FAM59A	TSS1500;TSS1500	Island
cg14385280	37	18	30051183	0.0219586	0.448622	20.4304	FAM59A;FAM59A	TSS1500;TSS1500	Island
cg21748207	37	2	26395359	0.0920747	0.295697	3.2115	FAM59B	TSS1500	N_Shore
cg06321345	37	1	177150848	0.0963083	0.324273	3.36703	FAM5B;FAM5B	5'UTR;5'UTR	Island
cg27174972	37	1	177151164	0.117073	0.348149	2.97377	FAM5B;FAM5B	5'UTR;5'UTR	Island
cg02225847	37	16	67563418	0.162711	0.387937	2.38421	FAM65A;FAM65A;CTD-2012K14.1;CTD-2012K14.1;FAM65A;FAM65A;FAM65A;FAM65A;FAM65A;FAM65A;FAM65A;FAM65A	TSS1500;TSS1500;TSS1500;TSS1500;5'UTR;5'UTR;1stExon;5'UTR;5'UTR;5'UTR;5'UTR;5'UTR	N_Shore
cg08934668	37	15	59689127	0.440653	0.670093	1.52068	FAM81A;FAM81A	5'UTR;5'UTR
cg15893493	37	8	124194847	0.216783	0.42576	1.964	FAM83A;FAM83A;FAM83A;FAM83A;FAM83A;FAM83A;RP11-539E17.5	5'UTR;5'UTR;TSS1500;TSS200;5'UTR;1stExon;1stExon
cg23957929	37	8	127569986	0.0375388	0.242221	6.45254	FAM84B;FAM84B;RP11-89K10.1;RP11-89K10.1;RP11-89K10.1	TSS1500;5'UTR;TSS200;TSS200;TSS200	Island
cg04785421	37	8	127569992	0.0587263	0.33891	5.771	FAM84B;FAM84B;RP11-89K10.1;RP11-89K10.1;RP11-89K10.1	TSS1500;5'UTR;TSS200;TSS200;TSS200	Island
cg00189906	37	8	124780357	0.12621	0.472334	3.74244	FAM91A1;FAM91A1;FAM91A1;FAM91A1	TSS1500;TSS1500;TSS1500;TSS1500	Island
cg06777902	37	10	127622996	0.257804	0.664523	2.57763	FANK1;FANK1	5'UTR;5'UTR
cg16450249	37	13	98868494	0.204008	0.480471	2.35516	FARP1	5'UTR
cg01979671	37	13	98794777	0.0850421	0.357256	4.20093	FARP1;FARP1	TSS1500;TSS1500	Island
cg13474559	37	13	98794764	0.184819	0.487023	2.63513	FARP1;FARP1	TSS1500;TSS1500	Island
cg01101109	37	13	98794787	0.0635957	0.376467	5.9197	FARP1;FARP1	TSS1500;TSS1500	Island
cg24067492	37	13	98794783	0.11149	0.481972	4.32302	FARP1;FARP1	TSS1500;TSS1500	Island
cg11998425	37	19	8213583	0.0704277	0.32786	4.65527	FBN3	TSS1500	N_Shore
cg04232972	37	16	30671644	0.116209	0.350635	3.01729	FBRS;FBRS;FBRS;FBRS	TSS1500;5'UTR;5'UTR;5'UTR	S_Shore
cg10306866	37	5	107716890	0.0540419	0.302065	5.58946	FBXL17;FBXL17;FBXL17;FBXL17	1stExon;1stExon;TSS1500;5'UTR	Island
cg04389704	37	16	30953496	0.0331398	0.27754	8.37484	FBXL19;FBXL19	TSS1500;TSS200
cg02039793	37	5	135271526	0.29453	0.501851	1.7039	FBXL21;FBXL21;FBXL21;FBXL21;FBXL21;FBXL21	TSS1500;TSS1500;5'UTR;5'UTR;5'UTR;5'UTR
cg01420388	37	1	11714254	0.0610228	0.286961	4.70252	FBXO44;FBXO2;FBXO2;FBXO44;FBXO44;FBXO44;FBXO44;FBXO2	TSS200;TSS200;3'UTR;TSS1500;TSS1500;TSS1500;TSS1500;TSS1500	Island
cg23452414	37	1	11724048	0.065507	0.319599	4.87885	FBXO6;FBXO6	TSS1500;TSS200	N_Shore
cg10667970	37	1	11724057	0.03612	0.362281	10.0299	FBXO6;FBXO6	TSS1500;TSS200	N_Shore
cg24597705	37	1	11724700	0.0534906	0.413094	7.72273	FBXO6;FBXO6;FBXO6	5'UTR;1stExon;5'UTR	Island
cg21224291	37	5	72251508	0.110144	0.411154	3.73289	FCHO2;FCHO2;FCHO2;FCHO2	TSS1500;TSS1500;TSS1500;TSS1500	Island
cg15602298	37	1	157670825	0.295008	0.636956	2.15911	FCRL3;FCRL3;FCRL3;FCRL3;FCRL3;FCRL3	TSS200;TSS1500;TSS1500;TSS1500;TSS1500;TSS200
cg08786003	37	1	157670710	0.113049	0.359135	3.17682	FCRL3;FCRL3;FCRL3;FCRL3;FCRL3;FCRL3;FCRL3	5'UTR;TSS200;TSS200;TSS200;TSS200;TSS200;1stExon
cg14486799	37	1	157646983	0.0673886	0.439101	6.51595	FCRL3;FCRL3;FCRL3;RP11-367J7.2	3'UTR;3'UTR;3'UTR;TSS1500
cg01820754	37	14	53418577	0.0359514	0.250587	6.97018	FERMT2;FERMT2;FERMT2;FERMT2;FERMT2;FERMT2	5'UTR;TSS1500;TSS1500;TSS1500;TSS1500;TSS1500	S_Shore
cg00972899	37	2	219851479	0.233443	0.492314	2.10893	FEV	TSS1500	S_Shore
cg05358900	37	12	32553295	0.0339327	0.343408	10.1203	FGD4	5'UTR	S_Shore
cg25349370	37	5	142035339	0.0476949	0.339468	7.1175	FGF1;FGF1;FGF1;FGF1;FGF1;FGF1;FGF1;FGF1;FGF1;AC005592.2	3'UTR;3'UTR;3'UTR;5'UTR;5'UTR;5'UTR;5'UTR;5'UTR;5'UTR;5'UTR
cg10723711	37	17	7348379	0.0720987	0.329023	4.56351	FGF11;CHRNB1;CHRNB1;CHRNB1;CHRNB1;CHRNB1;CHRNB1;CHRNB1;CHRNB1	5'UTR;TSS1500;TSS1500;TSS1500;TSS1500;TSS200;TSS200;5'UTR;1stExon	Island
cg04236810	37	3	192284452	0.147815	0.349013	2.36115	FGF12	5'UTR
cg07127098	37	3	192185287	0.0659816	0.276081	4.18421	FGF12	5'UTR
cg11147586	37	5	170845829	0.0941145	0.312719	3.32275	FGF18	TSS1500	Island
cg04751133	37	5	170846273	0.0925225	0.350539	3.78869	FGF18	TSS1500	Island
cg16377817	37	5	170845627	0.226412	0.499015	2.20401	FGF18	TSS1500	N_Shore
cg24538029	37	5	170846083	0.127891	0.415944	3.25234	FGF18	TSS1500	Island
cg23973123	37	4	81207949	0.0769552	0.542433	7.04868	FGF5;FGF5;FGF5	3'UTR;3'UTR;5'UTR
cg01947949	37	4	1004445	0.0499712	0.339857	6.80106	FGFRL1;FGFRL1;FGFRL1;FGFRL1;FGFRL1;FGFRL1;FGFRL1	5'UTR;5'UTR;TSS1500;TSS1500;TSS1500;TSS1500;TSS1500	Island
cg11799650	37	1	15573621	0.0818906	0.315922	3.85785	FHAD1;FHAD1	TSS200;TSS200	Island
cg15632862	37	1	38471572	0.164849	0.37081	2.2494	FHL3;FHL3;FHL3	TSS1500;TSS1500;TSS1500	S_Shore
cg02565993	37	11	27015592	0.0556851	0.435752	7.82528	FIBIN	TSS200
cg10160713	37	11	35639524	0.0309538	0.253555	8.19141	FJX1	TSS1500	N_Shore
cg00052684	37	6	35694245	0.106933	0.417991	3.90891	FKBP5;FKBP5	5'UTR;5'UTR	N_Shore
cg02164556	37	1	152201558	0.071125	0.286066	4.02202	FLG-AS1	5'UTR
cg15025200	37	1	152161237	0.0690183	0.348376	5.04759	FLG-AS1	TSS1500	N_Shore
cg05330381	37	1	152319853	0.0683766	0.351298	5.13769	FLG-AS1;FLG-AS1	5'UTR;5'UTR
cg09400887	37	13	28675056	0.217744	0.551788	2.53411	FLT3;FLT3	TSS1500;TSS1500	Island
cg14660839	37	13	28674720	0.0346365	0.361977	10.4507	FLT3;FLT3;FLT3	1stExon;5'UTR;TSS200	Island
cg08268887	37	19	49977162	0.351076	0.564203	1.60707	FLT3LG	TSS1500
cg13240598	37	1	213031266	0.0808072	0.308603	3.819	FLVCR1-AS1;FLVCR1-AS1;FLVCR1;FLVCR1;FLVCR1-AS1	3'UTR;3'UTR;TSS1500;TSS1500;1stExon	N_Shore
cg03062822	37	1	203320651	0.400125	0.684674	1.71115	FMOD;FMOD;FMOD;FMOD	TSS1500;TSS1500;TSS1500;TSS200
cg22625568	37	X	146993010	0.116122	0.384196	3.30856	FMR1;FMR1;FMR1;FMR1;FMR1	TSS1500;TSS1500;TSS1500;TSS1500;TSS1500	N_Shore
cg01225827	37	13	49550987	0.0378209	0.356874	9.4359	FNDC3A;FNDC3A;FNDC3A;FNDC3A;FNDC3A;FNDC3A;FNDC3A	1stExon;TSS200;1stExon;5'UTR;5'UTR;5'UTR;5'UTR	Island
cg06765730	37	3	171874327	0.194859	0.411939	2.11404	FNDC3B;FNDC3B;FNDC3B	5'UTR;5'UTR;5'UTR
cg02889177	37	3	171871212	0.0327559	0.273062	8.33627	FNDC3B;FNDC3B;FNDC3B	5'UTR;5'UTR;5'UTR
cg13991635	37	5	131133339	0.317513	0.520449	1.63914	FNIP1;FNIP1;FNIP1;FNIP1;FNIP1;FNIP1	TSS1500;TSS1500;TSS1500;TSS1500;TSS1500;TSS1500	S_Shore
cg03026462	37	14	38064490	0.0267371	0.286418	10.7124	FOXA1;TTC6;FOXA1;FOXA1;FOXA1;FOXA1;FOXA1	5'UTR;TSS1500;TSS1500;3'UTR;TSS200;TSS1500;TSS1500	Island
cg01855764	37	20	22565098	0.265086	0.637673	2.40553	FOXA2;FOXA2;FOXA2;FOXA2;FOXA2	1stExon;5'UTR;5'UTR;TSS200;5'UTR	Island
cg05113558	37	8	145702343	0.064475	0.271043	4.20384	FOXH1;FOXH1;PPP1R16A;PPP1R16A;FOXH1;PPP1R16A;PPP1R16A	TSS1500;TSS1500;TSS1500;TSS1500;TSS1500;TSS1500;TSS1500	N_Shore
cg12872889	37	17	74137522	0.0180512	0.370672	20.5345	FOXJ1	TSS200	Island
cg13312702	37	7	4721531	0.219835	0.422101	1.92008	FOXK1;FOXK1;FOXK1	TSS1500;TSS1500;TSS1500	N_Shore
cg03969957	37	10	95462699	0.0527442	0.392798	7.44723	FRA10AC1;FRA10AC1	TSS1500;TSS1500	S_Shore
cg10128806	37	4	78977322	0.445132	0.815379	1.83177	FRAS1;FRAS1	TSS1500;TSS1500	N_Shore
cg16941656	37	13	32605611	0.0471133	0.3218	6.83034	FRY;FRY;FRY;FRY-AS1;FRY-AS1;FRY;FRY	5'UTR;1stExon;TSS200;1stExon;3'UTR;5'UTR;5'UTR	Island
cg25481474	37	13	32605952	0.0726673	0.450585	6.20066	FRY;FRY;FRY;FRY-AS1;FRY;FRY	1stExon;1stExon;5'UTR;TSS200;5'UTR;5'UTR	S_Shore
cg20754145	37	13	32605902	0.0252618	0.330723	13.0918	FRY;FRY;FRY;FRY;FRY-AS1;FRY;FRY	5'UTR;1stExon;1stExon;5'UTR;TSS200;5'UTR;5'UTR	Island
cg17685019	37	11	30251556	0.0649609	0.339227	5.22202	FSHB	TSS1500
cg09354738	37	X	73513143	0.0507692	0.262743	5.17524	FTX;FTX;FTX;FTX	TSS1500;TSS1500;TSS1500;3'UTR	S_Shore
cg05626921	37	19	49255282	0.114979	0.339324	2.95118	FUT1;FUT1	5'UTR;TSS1500	S_Shore
cg25738359	37	19	35607209	0.348618	0.550151	1.57809	FXYD3;FXYD3;FXYD3;FXYD3;FXYD3;FXYD3	TSS1500;5'UTR;TSS200;1stExon;5'UTR;5'UTR
cg11710000	37	8	28352559	0.0543537	0.579945	10.6698	FZD3;FZD3;FZD3	5'UTR;5'UTR;5'UTR	Island
cg26129270	37	2	208634933	0.0265741	0.243721	9.17135	FZD5	TSS1500	Island
cg14239329	37	2	202899299	0.0846567	0.361339	4.26828	FZD7	TSS200	Island
cg01154930	37	17	78074970	0.0156897	0.228819	14.584	GAA;GAA;GAA;GAA;GAA	TSS1500;TSS1500;TSS1500;TSS1500;TSS1500	Island
cg12090111	37	15	50608512	0.192927	0.579712	3.00483	GABPB1;GABPB1;GABPB1;GABPB1;GABPB1;GABPB1;GABPB1	5'UTR;5'UTR;5'UTR;5'UTR;5'UTR;5'UTR;5'UTR
cg26283366	37	1	151072413	0.203126	0.431566	2.12462	GABPB2;GABPB2	5'UTR;5'UTR
cg02279464	37	X	151619997	0.269752	0.516376	1.91426	GABRA3;GABRA3	TSS200;5'UTR
cg09142260	37	15	27133833	0.532192	0.735226	1.38151	GABRA5	5'UTR	N_Shelf
cg27049053	37	X	151142517	0.170335	0.460311	2.70239	GABRE;GABRE	5'UTR;TSS1500	N_Shore
cg07053880	37	X	151143515	0.131862	0.390603	2.96221	GABRE;GABRE;GABRE;GABRE	TSS1500;TSS1500;TSS1500;TSS1500	Island
cg00915206	37	2	171673199	0.0406858	0.264434	6.49941	GAD1;GAD1;GAD1;GAD1;GAD1;AC007405.8;AC007405.8;AC007405.8;GAD1;GAD1;GAD1;GAD1;GAD1	TSS1500;TSS1500;5'UTR;TSS1500;TSS1500;3'UTR;3'UTR;3'UTR;1stExon;5'UTR;1stExon;5'UTR;5'UTR	Island
cg17710677	37	19	2475161	0.0486905	0.428898	8.80866	GADD45B	TSS1500	Island
cg12043428	37	2	38892958	0.099212	0.540332	5.44623	GALM;GALM;GALM;GALM	TSS1500;TSS1500;TSS1500;TSS200
cg02687067	37	5	153784852	0.0308302	0.270825	8.7844	GALNT10;GALNT10;CTB-157D17.1;GALNT10;CTB-157D17.1;GALNT10	5'UTR;5'UTR;3'UTR;5'UTR;3'UTR;3'UTR	Island
cg27409015	37	2	158114424	0.0340136	0.2777	8.16438	GALNT5;GALNT5	5'UTR;1stExon
cg25360385	37	12	51786547	0.0728467	0.432233	5.93346	GALNT6;GALNT6;SLC4A8	TSS1500;TSS1500;5'UTR	S_Shore
cg23867254	37	9	34646266	0.288735	0.494329	1.71205	GALT;GALT;GALT;GALT;GALT;GALT;GALT;GALT;GALT;GALT;GALT;GALT;GALT;GALT;GALT;GALT;GALT;GALT;GALT;GALT;GALT;GALT	5'UTR;TSS1500;TSS1500;TSS1500;TSS1500;TSS1500;TSS1500;TSS1500;TSS1500;TSS1500;TSS1500;TSS1500;TSS1500;TSS1500;TSS1500;TSS1500;TSS1500;TSS1500;TSS1500;TSS1500;TSS1500;TSS1500	N_Shore
cg27317433	37	19	1401781	0.263075	0.52624	2.00034	GAMT;GAMT	TSS1500;TSS1500	Island
cg02966153	37	19	1401767	0.0811423	0.435293	5.36456	GAMT;GAMT	TSS1500;TSS1500	Island
cg05270949	37	16	81400186	0.500661	0.731245	1.46056	GAN	5'UTR
cg18401422	37	11	62414292	0.0407305	0.298283	7.32333	GANAB;GANAB;GANAB;GANAB;GANAB;GANAB;GANAB;GANAB;GANAB;GANAB	TSS200;TSS200;TSS1500;TSS1500;TSS1500;TSS1500;TSS1500;TSS1500;TSS1500;TSS1500	Island
cg18544415	37	7	30633508	0.0364023	0.285865	7.85295	GARS;GARS;GARS	TSS1500;TSS1500;TSS1500	N_Shore
cg08734660	37	7	30634111	0.0206594	0.270629	13.0995	GARS;GARS;GARS	TSS1500;TSS1500;TSS200	N_Shore
cg07186765	37	7	30633504	0.0303276	0.356725	11.7624	GARS;GARS;GARS	TSS1500;TSS1500;TSS1500	N_Shore
cg13733310	37	7	30634134	0.0324529	0.360145	11.0975	GARS;GARS;GARS	TSS1500;TSS1500;TSS200	Island
cg00940212	37	7	30633751	0.0378812	0.398969	10.5321	GARS;GARS;GARS	TSS1500;TSS1500;TSS1500	N_Shore
cg09200497	37	7	30634125	0.0485552	0.554634	11.4228	GARS;GARS;GARS	TSS1500;TSS1500;TSS200	Island
cg00567492	37	17	10018643	0.196286	0.409492	2.0862	GAS7	5'UTR
cg09024124	37	3	128207255	0.0326659	0.386996	11.8471	GATA2;GATA2;GATA2;GATA2;RP11-475N22.4;RP11-475N22.4;RP11-475N22.4;GATA2;GATA2	5'UTR;5'UTR;5'UTR;5'UTR;TSS1500;TSS1500;TSS1500;TSS1500;1stExon	Island
cg22446331	37	18	19750865	0.121135	0.393143	3.24549	GATA6	5'UTR	Island
cg12356311	37	18	19748010	0.0913347	0.370254	4.05381	GATA6	TSS1500	Island
cg11575789	37	4	22714356	0.310299	0.53837	1.735	GBA3;GBA3	TSS1500;TSS1500
cg25415798	37	4	22693674	0.0715785	0.31085	4.34279	GBA3;GBA3	TSS1500;TSS1500
cg04553410	37	7	150864885	0.0438233	0.276569	6.311	GBX1;GBX1	5'UTR;TSS1500	Island
cg26985686	37	7	150864521	0.254295	0.518738	2.0399	GBX1;GBX1	1stExon;5'UTR	Island
cg00531628	37	2	163174891	0.0400988	0.243278	6.06695	GCA;GCA;GCA;IFIH1;IFIH1;IFIH1;IFIH1;IFIH1	TSS1500;TSS1500;TSS1500;1stExon;1stExon;5'UTR;5'UTR;5'UTR
cg19543471	37	21	34143261	0.068174	0.277994	4.07771	GCFC1;GCFC1;C21orf49;C21orf49;C21orf49;C21orf49;C21orf49;C21orf49;C21orf49	3'UTR;3'UTR;TSS1500;TSS1500;TSS1500;TSS1500;TSS1500;TSS1500;TSS1500	N_Shore
cg14104172	37	9	79074807	0.0318516	0.282865	8.88071	GCNT1;GCNT1;GCNT1;GCNT1;GCNT1;GCNT1	5'UTR;5'UTR;5'UTR;5'UTR;5'UTR;5'UTR	S_Shore
cg22378252	37	6	10521452	0.487166	0.720422	1.4788	GCNT2;GCNT2;GCNT2;GCNT2;GCNT2;GCNT2;GCNT2;GCNT2	TSS1500;TSS200;TSS200;TSS200;TSS200;TSS200;5'UTR;5'UTR
cg15394350	37	1	92950257	0.0776833	0.278684	3.58743	GFI1;GFI1;GFI1;GFI1	5'UTR;5'UTR;TSS1500;TSS200	Island
cg23807354	37	1	92950249	0.0705332	0.283883	4.02482	GFI1;GFI1;GFI1;GFI1	5'UTR;5'UTR;TSS1500;TSS200	Island
cg06647562	37	1	92950369	0.0318086	0.260274	8.18251	GFI1;GFI1;GFI1;GFI1	5'UTR;5'UTR;TSS1500;TSS200	Island
cg13930300	37	1	92950265	0.036567	0.291581	7.9739	GFI1;GFI1;GFI1;GFI1	5'UTR;5'UTR;TSS1500;TSS200	Island
cg01258522	37	1	92950765	0.0918491	0.350144	3.81216	GFI1;GFI1;GFI1;GFI1	5'UTR;5'UTR;TSS1500;TSS1500	Island
cg27290394	37	1	92950244	0.167861	0.468021	2.78816	GFI1;GFI1;GFI1;GFI1	5'UTR;5'UTR;TSS1500;TSS200	Island
cg00697033	37	1	92950379	0.0485095	0.350531	7.22603	GFI1;GFI1;GFI1;GFI1	5'UTR;5'UTR;TSS1500;TSS200	Island
cg22088192	37	10	118015330	0.0594883	0.330213	5.5509	GFRA1	TSS200
cg18582689	37	6	55192338	0.368374	0.589132	1.59928	GFRAL;GFRAL	5'UTR;1stExon
cg03449148	37	5	42636653	0.133574	0.361511	2.70644	GHR	5'UTR
cg26981484	37	5	42564102	0.225863	0.469771	2.07989	GHR;GHR;GHR;GHR	5'UTR;5'UTR;5'UTR;5'UTR
cg25768640	37	11	134230439	0.228549	0.464975	2.03446	GLB1L2;GLB1L2;GLB1L2	5'UTR;5'UTR;5'UTR	N_Shore
cg20661290	37	15	69545572	0.497905	0.702299	1.41051	GLCE	5'UTR
cg08310282	37	1	54150833	0.244026	0.46895	1.92172	GLIS1	5'UTR
cg07971818	37	16	4364743	0.0472955	0.30637	6.47778	GLIS2	TSS200	N_Shore
cg22476807	37	5	151284294	0.226226	0.434794	1.92194	GLRA1;GLRA1	5'UTR;3'UTR
cg22747507	37	4	175635801	0.332806	0.567179	1.70423	GLRA3	TSS1500
cg15038241	37	19	48113684	0.0581134	0.295101	5.07802	GLTSCR1	5'UTR	Island
cg14757107	37	6	16277615	0.0621234	0.293262	4.72063	GMPR	5'UTR
cg24743283	37	7	2884365	0.0734337	0.304208	4.14263	GNA12;GNA12	TSS1500;TSS1500	S_Shore
cg14858993	37	7	2797231	0.406379	0.701831	1.72704	GNA12;GNA12;GNA12;GNA12;AMZ1	3'UTR;3'UTR;3'UTR;3'UTR;5'UTR
cg04906950	37	18	11688853	0.0623732	0.26311	4.21832	GNAL;GNAL	TSS1500;TSS1500	N_Shore
cg27073113	37	16	56228744	0.523317	0.763677	1.4593	GNAO1;GNAO1;GNAO1;GNAO1;CTD-2050B12.2	5'UTR;5'UTR;5'UTR;5'UTR;TSS1500	S_Shelf
cg14281646	37	9	80645556	0.19277	0.411226	2.13325	GNAQ	TSS200	N_Shore
cg14420982	37	9	80647609	0.0367001	0.392159	10.6855	GNAQ	TSS1500	S_Shore
cg06225589	37	16	850880	0.232326	0.518174	2.23038	GNG13	TSS200	S_Shore
cg26010834	37	16	850776	0.0201603	0.400772	19.8793	GNG13	TSS200	Island
cg20913420	37	16	850750	0.0196882	0.511733	25.9919	GNG13	TSS200	Island
cg05642143	37	6	42928409	0.077375	0.305397	3.94697	GNMT	TSS200	Island
cg24153763	37	6	42928144	0.291503	0.528119	1.81171	GNMT	TSS1500	N_Shore
cg20728685	37	5	56469182	0.0165155	0.437691	26.5019	GPBP1;GPBP1;GPBP1	TSS1500;TSS1500;TSS1500	Island
cg12600766	37	X	132550131	0.0875388	0.470286	5.37231	GPC4;GPC4	TSS1500;TSS1500	Island
cg05662500	37	3	32147877	0.192908	0.524966	2.72133	GPD1L;GPD1L;GPD1L;GPD1L;GPD1L	TSS1500;TSS1500;TSS1500;TSS200;5'UTR	Island
cg19583111	37	X	13870295	0.289291	0.509279	1.76044	GPM6B;GPM6B;GPM6B	5'UTR;5'UTR;5'UTR
cg10268015	37	X	13840059	0.388289	0.663239	1.70811	GPM6B;GPM6B;GPM6B	5'UTR;5'UTR;5'UTR
cg05569280	37	2	26569783	0.0358138	0.292138	8.15714	GPR113;GPR113;GPR113;GPR113;GPR113;GPR113;EPT1	TSS1500;TSS1500;TSS1500;TSS200;TSS200;TSS200;5'UTR	S_Shore
cg14742148	37	4	22518047	0.137566	0.354079	2.57389	GPR125;GPR125;GPR125	TSS1500;TSS1500;TSS1500	Island
cg10907744	37	12	131589455	0.178946	0.418716	2.3399	GPR133;GPR133	5'UTR;5'UTR
cg03399927	37	11	64036876	0.0793574	0.286637	3.61198	GPR137	TSS1500	Island
cg00925229	37	11	64052547	0.0479838	0.255816	5.3313	GPR137;GPR137;GPR137;GPR137;BAD;GPR137;GPR137;GPR137;BAD;BAD;BAD;GPR137;GPR137;BAD;BAD;GPR137;GPR137;GPR137;GPR137;GPR137;GPR137;GPR137;GPR137;GPR137	TSS1500;TSS1500;TSS1500;TSS1500;TSS1500;TSS1500;1stExon;5'UTR;TSS1500;TSS1500;TSS1500;1stExon;5'UTR;TSS1500;TSS1500;TSS1500;TSS1500;TSS1500;TSS1500;TSS200;TSS200;1stExon;5'UTR;5'UTR	N_Shore
cg14391469	37	11	64051725	0.0571313	0.262575	4.596	GPR137;GPR137;GPR137;GPR137;GPR137;GPR137;GPR137;GPR137;BAD;BAD;GPR137;GPR137;BAD	TSS1500;TSS1500;TSS1500;TSS1500;TSS1500;TSS1500;TSS1500;TSS200;1stExon;1stExon;TSS1500;5'UTR;3'UTR	N_Shore
cg13620770	37	11	64051738	0.0821374	0.306164	3.72747	GPR137;GPR137;GPR137;GPR137;GPR137;GPR137;GPR137;GPR137;BAD;BAD;GPR137;GPR137;BAD	TSS1500;TSS1500;TSS1500;TSS1500;TSS1500;TSS1500;TSS1500;TSS200;1stExon;1stExon;TSS1500;5'UTR;3'UTR	N_Shore
cg07588779	37	11	64051753	0.105832	0.342675	3.23791	GPR137;GPR137;GPR137;GPR137;GPR137;GPR137;GPR137;GPR137;BAD;BAD;GPR137;GPR137;BAD	TSS1500;TSS1500;TSS1500;TSS1500;TSS1500;TSS1500;TSS1500;TSS200;1stExon;1stExon;TSS1500;5'UTR;3'UTR	N_Shore
cg06867473	37	7	37858149	0.132266	0.341362	2.58088	GPR141;EPDR1	5'UTR;5'UTR
cg08441285	37	7	37741388	0.246105	0.478709	1.94514	GPR141;GPR141;EPDR1;GPR141;GPR141	5'UTR;5'UTR;5'UTR;5'UTR;5'UTR
cg27234572	37	X	9734445	0.409204	0.680334	1.66258	GPR143;GPR143;GPR143	TSS1500;TSS1500;TSS1500	S_Shore
cg13988910	37	7	1084556	0.202878	0.478069	2.35644	GPR146;GPR146;C7orf50	5'UTR;5'UTR;3'UTR	Island
cg27582082	37	1	168106828	0.162669	0.428176	2.63218	GPR161;GPR161;GPR161;GPR161;GPR161;GPR161	TSS1500;TSS1500;TSS1500;TSS1500;TSS200;TSS200	S_Shore
cg20526365	37	1	168106925	0.0503964	0.367167	7.28558	GPR161;GPR161;GPR161;GPR161;GPR161;GPR161	TSS1500;TSS1500;TSS1500;TSS1500;TSS200;TSS200	S_Shore
cg05029764	37	1	168105800	0.0210084	0.275558	13.1166	GPR161;GPR161;GPR161;GPR161;GPR161;GPR161;GPR161	5'UTR;1stExon;TSS200;TSS200;5'UTR;5'UTR;5'UTR	Island
cg23363242	37	13	99960914	0.467732	0.697476	1.49119	GPR183;UBAC2;UBAC2;UBAC2;UBAC2	TSS1500;5'UTR;5'UTR;5'UTR;5'UTR
cg26141626	37	7	124406188	0.0721016	0.394122	5.4662	GPR37	TSS1500	Island
cg08129759	37	1	202091944	0.265679	0.518117	1.95016	GPR37L1;GPR37L1	TSS200;TSS200
cg17219660	37	1	202091880	0.568622	0.905641	1.5927	GPR37L1;GPR37L1	TSS200;TSS200
cg08688822	37	19	46105497	0.333705	0.564772	1.69243	GPR4;OPA3	TSS200;TSS200	S_Shore
cg17129317	37	2	231773419	0.333941	0.53695	1.60792	GPR55;GPR55;AC012507.4	3'UTR;3'UTR;TSS200
cg26559162	37	2	231773501	0.173468	0.410453	2.36616	GPR55;GPR55;AC012507.4	3'UTR;3'UTR;TSS200
cg16781480	37	16	57653613	0.213215	0.524595	2.46041	GPR56;GPR56;GPR56;GPR56;GPR56;GPR56;GPR56;GPR56;GPR56;GPR56;GPR56;GPR56;GPR56;GPR56;GPR56;GPR56;GPR56;GPR56	TSS1500;TSS1500;TSS1500;TSS1500;TSS1500;TSS1500;TSS1500;TSS1500;TSS200;TSS200;TSS200;TSS200;TSS200;1stExon;1stExon;5'UTR;5'UTR;5'UTR
cg00550797	37	16	57653904	0.0579161	0.437886	7.56069	GPR56;GPR56;GPR56;GPR56;GPR56;GPR56;GPR56;GPR56;GPR56;GPR56;GPR56;GPR56;GPR56;GPR56;GPR56;GPR56;GPR56;GPR56	TSS1500;TSS200;TSS1500;TSS200;TSS200;TSS200;TSS200;TSS200;1stExon;5'UTR;5'UTR;5'UTR;5'UTR;5'UTR;5'UTR;5'UTR;5'UTR;5'UTR
cg09143377	37	16	57653939	0.0285785	0.370068	12.9492	GPR56;GPR56;GPR56;GPR56;GPR56;GPR56;GPR56;GPR56;GPR56;GPR56;GPR56;GPR56;GPR56;GPR56;GPR56;GPR56;GPR56;GPR56;GPR56	TSS1500;TSS1500;TSS200;TSS200;TSS200;TSS200;TSS200;1stExon;1stExon;5'UTR;5'UTR;5'UTR;5'UTR;5'UTR;5'UTR;5'UTR;5'UTR;5'UTR;5'UTR
cg04001668	37	16	57654347	0.111022	0.52623	4.73987	GPR56;GPR56;GPR56;GPR56;GPR56;GPR56;GPR56;GPR56;GPR56;GPR56;GPR56;GPR56;GPR56;GPR56;GPR56;GPR56;GPR56;GPR56;GPR56	TSS1500;TSS1500;5'UTR;5'UTR;5'UTR;5'UTR;5'UTR;5'UTR;5'UTR;5'UTR;5'UTR;5'UTR;5'UTR;5'UTR;5'UTR;5'UTR;5'UTR;5'UTR;5'UTR
cg16630572	37	16	57653917	0.0874716	0.526219	6.01589	GPR56;GPR56;GPR56;GPR56;GPR56;GPR56;GPR56;GPR56;GPR56;GPR56;GPR56;GPR56;GPR56;GPR56;GPR56;GPR56;GPR56;GPR56;GPR56	TSS1500;TSS1500;TSS200;TSS200;TSS200;TSS200;TSS200;1stExon;1stExon;5'UTR;5'UTR;5'UTR;5'UTR;5'UTR;5'UTR;5'UTR;5'UTR;5'UTR;5'UTR
cg07687332	37	6	97285776	0.0731644	0.310493	4.24377	GPR63	TSS1500	Island
cg10979063	37	6	97285822	0.0836418	0.368447	4.40506	GPR63	TSS1500	S_Shore
cg02912326	37	6	97285743	0.0179144	0.475383	26.5364	GPR63	TSS1500	Island
cg09408571	37	1	101003634	0.37361	0.62275	1.66684	GPR88	TSS200	N_Shore
cg06988310	37	16	19897685	0.177647	0.394594	2.22122	GPRC5B;GPRC5B;GPRC5B;GPRC5B;GPRC5B;GPRC5B;GPRC5B;GPRC5B	TSS1500;TSS1500;TSS1500;TSS1500;TSS1500;TSS1500;TSS200;TSS1500	S_Shore
cg12150039	37	19	35490532	0.126436	0.32706	2.58676	GRAMD1A;GRAMD1A	TSS1500;TSS1500	N_Shore
cg16699198	37	11	123461363	0.35735	0.610211	1.7076	GRAMD1B	5'UTR
cg02789847	37	22	46992879	0.123611	0.34085	2.75745	GRAMD4;GRAMD4	5'UTR;5'UTR
cg18454288	37	7	50861607	0.480536	0.702521	1.46195	GRB10;GRB10;GRB10;GRB10	TSS1500;TSS1500;TSS1500;TSS1500	Island
cg27006764	37	7	50861472	0.197575	0.429142	2.17204	GRB10;GRB10;GRB10;GRB10	TSS1500;TSS1500;TSS1500;TSS1500	Island
cg15774495	37	7	50861549	0.178194	0.445074	2.4977	GRB10;GRB10;GRB10;GRB10	TSS1500;TSS1500;TSS1500;TSS1500	Island
cg02204205	37	7	50861487	0.379124	0.728889	1.92256	GRB10;GRB10;GRB10;GRB10	TSS1500;TSS1500;TSS1500;TSS1500	Island
cg22281380	37	7	50861467	0.25486	0.670104	2.6293	GRB10;GRB10;GRB10;GRB10	TSS1500;TSS1500;TSS1500;TSS1500	Island
cg14575854	37	17	37896175	0.131657	0.407751	3.09708	GRB7;GRB7;GRB7;GRB7;GRB7	5'UTR;5'UTR;5'UTR;5'UTR;5'UTR
cg07637175	37	8	102504256	0.141017	0.410767	2.9129	GRHL2;GRHL2;GRHL2;GRHL2;KB-1562D12.1	TSS1500;TSS1500;TSS1500;TSS1500;3'UTR	N_Shore
cg26365938	37	1	24645953	0.0536658	0.280673	5.23002	GRHL3;GRHL3;GRHL3;GRHL3;GRHL3;GRHL3;GRHL3;GRHL3;GRHL3;GRHL3;RP11-10N16.3;RP11-10N16.3	TSS1500;5'UTR;1stExon;TSS200;1stExon;5'UTR;1stExon;1stExon;5'UTR;5'UTR;3'UTR;3'UTR	N_Shelf
cg21289280	37	1	24645885	0.0516681	0.307845	5.95813	GRHL3;GRHL3;GRHL3;GRHL3;GRHL3;GRHL3;GRHL3;GRHL3;RP11-10N16.3;RP11-10N16.3	TSS1500;TSS200;TSS200;5'UTR;1stExon;TSS200;1stExon;5'UTR;3'UTR;3'UTR	N_Shelf
cg19808092	37	4	158139019	0.429464	0.71733	1.67029	GRIA2	5'UTR	N_Shelf
cg03998725	37	11	105733740	0.0942247	0.296544	3.14719	GRIA4;GRIA4	5'UTR;5'UTR
cg17821385	37	11	105480167	0.101189	0.347253	3.43173	GRIA4;GRIA4;GRIA4;GRIA4;GRIA4;GRIA4;GRIA4;GRIA4;GRIA4	TSS1500;TSS1500;TSS1500;TSS1500;TSS1500;TSS1500;TSS1500;TSS1500;TSS1500	N_Shore
cg06121692	37	11	120800454	0.0719302	0.3202	4.45154	GRIK4;GRIK4	5'UTR;5'UTR
cg11392272	37	11	120729591	0.534679	0.777326	1.45382	GRIK4;GRIK4;GRIK4;GRIK4	5'UTR;TSS200;5'UTR;5'UTR
cg15080528	37	16	10040106	0.224854	0.447716	1.99114	GRIN2A;GRIN2A;GRIN2A;GRIN2A	3'UTR;5'UTR;3'UTR;3'UTR
cg13823003	37	17	72856049	0.244583	0.480681	1.96531	GRIN2C	TSS200	Island
cg18035537	37	17	72856054	0.140338	0.410162	2.92267	GRIN2C	TSS200	Island
cg10385411	37	19	48897143	0.085878	0.300388	3.49784	GRIN2D	TSS1500	Island
cg09537107	37	19	48897008	0.147279	0.418878	2.84412	GRIN2D	TSS1500	Island
cg16675644	37	19	48897005	0.191477	0.476404	2.48805	GRIN2D	TSS1500	Island
cg15623249	37	19	48896947	0.356072	0.807374	2.26744	GRIN2D	TSS1500	Island
cg03919402	37	7	126893609	0.0369132	0.254012	6.88133	GRM8;GRM8;GRM8	TSS1500;TSS1500;TSS1500	Island
cg17159473	37	7	126893890	0.0507815	0.320364	6.30867	GRM8;GRM8;GRM8	TSS1500;TSS1500;TSS1500	Island
cg18819600	37	7	126892479	0.327114	0.54227	1.65774	GRM8;GRM8;GRM8;GRM8;GRM8	5'UTR;5'UTR;TSS1500;TSS1500;TSS200	Island
cg16423546	37	7	126884955	0.195284	0.405817	2.07808	GRM8;GRM8;GRM8;GRM8;GRM8;GRM8	5'UTR;5'UTR;5'UTR;5'UTR;5'UTR;TSS1500
cg07422279	37	8	144635610	0.0295563	0.243139	8.22632	GSDMD;GSDMD;GSDMD	TSS1500;1stExon;5'UTR	Island
cg26596350	37	16	27931936	0.179644	0.529877	2.94959	GSG1L	5'UTR
cg08701482	37	9	124040913	0.109708	0.373747	3.40675	GSN;GSN;GSN;GSN;GSN;GSN;GSN;GSN	5'UTR;5'UTR;5'UTR;5'UTR;5'UTR;5'UTR;5'UTR;5'UTR
cg04710918	37	20	33543972	0.0874373	0.342038	3.91181	GSS	TSS1500	S_Shore
cg03075996	37	1	110198571	0.0433044	0.286354	6.61259	GSTM4;GSTM4;GSTM4;GSTM4;GSTM4;GSTM4;GSTM4;GSTM4;GSTM4;GSTM4	TSS1500;TSS1500;TSS1500;TSS200;TSS200;TSS200;TSS200;TSS200;TSS200;TSS1500	Island
cg01564068	37	1	110198568	0.0319175	0.370408	11.6052	GSTM4;GSTM4;GSTM4;GSTM4;GSTM4;GSTM4;GSTM4;GSTM4;GSTM4;GSTM4	TSS1500;TSS1500;TSS1500;TSS200;TSS200;TSS200;TSS200;TSS200;TSS200;TSS1500	Island
cg11566244	37	11	67351786	0.0372635	0.241537	6.48186	GSTP1;GSTP1;GSTP1;GSTP1;GSTP1;GSTP1	TSS1500;5'UTR;5'UTR;5'UTR;5'UTR;TSS200	Island
cg05718389	37	15	59950093	0.480068	0.713211	1.48564	GTF2A2;GTF2A2;GTF2A2;GTF2A2;GTF2A2;GTF2A2;GTF2A2;GTF2A2;GTF2A2;AC092755.4	TSS1500;TSS1500;TSS1500;TSS1500;TSS1500;TSS1500;TSS1500;TSS1500;TSS1500;3'UTR	S_Shore
cg09858894	37	4	108939993	0.675324	0.898742	1.33083	HADH	5'UTR
cg11855821	37	5	83018669	0.151702	0.511513	3.37182	HAPLN1	TSS1500	S_Shore
cg07047373	37	20	61733540	0.120134	0.417539	3.4756	HAR1B;HAR1A;HAR1B;HAR1F	3'UTR;TSS200;1stExon;5'UTR	Island
cg23531822	37	20	61733292	0.444866	0.678678	1.52558	HAR1B;HAR1A;HAR1F	3'UTR;TSS1500;TSS200	Island
cg26444908	37	20	61733296	0.384515	0.631653	1.64273	HAR1B;HAR1A;HAR1F	3'UTR;TSS1500;TSS200	Island
cg02856473	37	8	122652030	0.0641121	0.311255	4.85485	HAS2-AS1;HAS2-AS1;HAS2-AS1;HAS2-AS1;HAS2;HAS2	5'UTR;1stExon;5'UTR;TSS200;5'UTR;5'UTR	Island
cg24030587	37	8	122653639	0.57472	0.821088	1.42867	HAS2-AS1;HAS2-AS1;HAS2-AS1;HAS2;HAS2-AS1;HAS2;HAS2	5'UTR;5'UTR;5'UTR;1stExon;TSS200;TSS200;5'UTR	S_Shore
cg21352612	37	8	122653642	0.366741	0.715986	1.95229	HAS2-AS1;HAS2-AS1;HAS2-AS1;HAS2;HAS2-AS1;HAS2;HAS2	5'UTR;5'UTR;5'UTR;1stExon;TSS200;TSS200;5'UTR	S_Shore
cg19275050	37	8	122653619	0.511546	0.822489	1.60785	HAS2-AS1;HAS2-AS1;HAS2-AS1;HAS2;HAS2;HAS2-AS1;HAS2;HAS2	5'UTR;5'UTR;5'UTR;1stExon;1stExon;TSS200;5'UTR;5'UTR	S_Shore
cg01120165	37	22	50690152	0.304493	0.632671	2.07778	HDAC10;HDAC10;HDAC10;HDAC10;HDAC10;HDAC10;HDAC10;HDAC10;HDAC10;HDAC10;HDAC10;HDAC10;MAPK12	TSS1500;TSS1500;TSS1500;TSS1500;TSS1500;TSS1500;TSS1500;TSS1500;TSS1500;TSS1500;TSS1500;TSS1500;3'UTR	Island
cg20434511	37	2	240240975	0.284727	0.504248	1.77099	HDAC4;HDAC4	3'UTR;5'UTR
cg10583414	37	12	48207063	0.0862893	0.410818	4.76094	HDAC7;HDAC7;HDAC7;HDAC7;HDAC7;HDAC7;HDAC7;HDAC7	TSS1500;5'UTR;5'UTR;5'UTR;5'UTR;5'UTR;5'UTR;5'UTR	Island
cg10196309	37	12	13154429	0.0318174	0.426002	13.3889	HEBP1;HEBP1;HTR7P1;RP11-377D9.3	TSS1500;TSS1500;5'UTR;5'UTR	Island
cg13869872	37	2	197457420	0.040813	0.350206	8.58074	HECW2;HECW2;HECW2	TSS200;5'UTR;5'UTR	Island
cg17107385	37	2	197458408	0.0527449	0.36396	6.90038	HECW2;HECW2;HECW2;HECW2	TSS1500;1stExon;TSS200;5'UTR	Island
cg12505699	37	4	89299874	0.122665	0.342673	2.79357	HERC6;HERC6;HERC6;HERC6;HERC6	TSS1500;TSS1500;TSS200;TSS200;TSS200	N_Shore
cg16818931	37	4	89299948	0.0331633	0.263378	7.94186	HERC6;HERC6;HERC6;HERC6;HERC6;HERC6	TSS1500;TSS200;TSS200;5'UTR;1stExon;TSS200	N_Shore
cg17602126	37	1	40105687	0.0380532	0.247512	6.50438	HEYL	TSS200	Island
cg07864883	37	3	42743077	0.373573	0.618637	1.656	HHATL;HHATL;HHATL;HHATL;HHATL-AS1;HHATL;HHATL;CCDC13;CCDC13	5'UTR;5'UTR;5'UTR;5'UTR;TSS1500;TSS1500;TSS200;3'UTR;3'UTR
cg16691616	37	2	191209057	0.0248921	0.250241	10.053	HIBCH;INPP1;INPP1;INPP1;INPP1;INPP1;INPP1;INPP1;INPP1;INPP1;INPP1;INPP1;INPP1	TSS200;5'UTR;5'UTR;5'UTR;5'UTR;5'UTR;5'UTR;5'UTR;5'UTR;5'UTR;5'UTR;5'UTR;5'UTR	S_Shore
cg06927717	37	12	123319250	0.0318818	0.253656	7.95613	HIP1R;HIP1R;HIP1R;HIP1R	TSS1500;TSS1500;1stExon;5'UTR	N_Shore
cg25414924	37	1	114472856	0.0332323	0.239651	7.21139	HIPK1;HIPK1;RP5-1073O3.7;RP5-1073O3.7;RP5-1073O3.7;RP5-1073O3.7;HIPK1;HIPK1;HIPK1	TSS1500;TSS1500;TSS1500;TSS1500;TSS1500;TSS1500;5'UTR;5'UTR;5'UTR	Island
cg26685339	37	6	12013214	0.0259207	0.227917	8.79284	HIVEP1;HIVEP1;HIVEP1;HIVEP1;HIVEP1	5'UTR;5'UTR;5'UTR;5'UTR;5'UTR	Island
cg16797244	37	6	12013002	0.0162562	0.24397	15.0078	HIVEP1;HIVEP1;HIVEP1;HIVEP1;HIVEP1;HIVEP1	5'UTR;5'UTR;5'UTR;1stExon;5'UTR;5'UTR	Island
cg05129479	37	6	31323998	0.253289	0.530857	2.09586	HLA-B;HLA-B;HLA-B;HLA-B;HLA-B	TSS1500;TSS1500;3'UTR;3'UTR;TSS1500	Island
cg25247351	37	6	32908794	0.281665	0.507241	1.80086	HLA-DMB;HLA-DMB;HLA-DMB;HLA-DMB;HLA-DMB;HLA-DMB	1stExon;1stExon;5'UTR;5'UTR;TSS200;TSS200
cg18576604	37	6	32407515	0.104804	0.30513	2.91144	HLA-DRA;HLA-DRA;HLA-DRA	TSS200;TSS200;TSS200
cg03419014	37	21	38362742	0.0406087	0.268873	6.62107	HLCS;HLCS	TSS1500;TSS1500	Island
cg18441719	37	1	221053570	0.0524909	0.344256	6.55838	HLX;HLA-AS1;HLX;HLX	TSS1500;TSS200;1stExon;TSS1500	Island
cg24514412	37	1	185703352	0.0356953	0.302127	8.46404	HMCN1	TSS1500	N_Shore
cg18390472	37	1	185703538	0.105776	0.529784	5.00854	HMCN1	TSS200	Island
cg01504447	37	13	31041221	0.405824	0.617335	1.52119	HMGB1;HMGB1;HMGB1;HMGB1;HMGB1	TSS1500;TSS1500;TSS1500;TSS1500;5'UTR
cg11168006	37	1	34329788	0.203733	0.411271	2.01868	HMGB4;HMGB4;HMGB4	5'UTR;5'UTR;5'UTR
cg02014117	37	6	55304539	0.0947356	0.298861	3.15468	HMGCLL1;HMGCLL1	TSS200;3'UTR
cg11732306	37	17	73151124	0.348402	0.550054	1.57879	HN1;HN1;HN1;HN1;HN1;HN1;HN1;HN1	TSS1500;TSS1500;TSS1500;TSS1500;TSS1500;TSS1500;TSS1500;TSS1500	S_Shore
cg02215357	37	13	53191046	0.0663827	0.473146	7.12755	HNRNPA1L2	TSS1500	N_Shore
cg13873733	37	4	83352560	0.111958	0.347103	3.10031	HNRPDL;ENOPH1;ENOPH1	TSS1500;5'UTR;5'UTR	S_Shore
cg02774856	37	19	19052293	0.0923206	0.318225	3.44695	HOMER3;HOMER3;HOMER3;HOMER3	TSS1500;TSS1500;TSS1500;TSS1500	S_Shore
cg12067687	37	1	60280868	0.0564824	0.290832	5.14906	HOOK1;HOOK1;HOOK1;HOOK1	TSS1500;ExonBnd;1stExon;5'UTR	Island
cg18690769	37	7	27192187	0.0796742	0.375217	4.70939	HOXA-AS3;HOXA6;HOXA-AS3;HOXA-AS3;HOXA3;HOXA6;HOXA3;HOXA3;HOXA-AS3;HOXA-AS3	5'UTR;3'UTR;5'UTR;5'UTR;1stExon;1stExon;TSS200;3'UTR;5'UTR;5'UTR	S_Shore
cg21447117	37	7	27224873	0.0326001	0.345567	10.6002	HOXA11-AS;HOXA11-AS;HOXA11-AS;HOXA11-AS;HOXA11-AS;HOXA11;HOXA11	TSS1500;5'UTR;5'UTR;TSS200;TSS200;TSS200;TSS200	N_Shore
cg01326836	37	7	27224836	0.106327	0.454173	4.27148	HOXA11-AS;HOXA11-AS;HOXA11-AS;HOXA11-AS;HOXA11;HOXA11-AS;HOXA11-AS;HOXA11	TSS1500;5'UTR;1stExon;5'UTR;1stExon;TSS200;TSS200;TSS200	S_Shore
cg17950095	37	7	27224700	0.073845	0.311149	4.21355	HOXA11-AS;HOXA11-AS;HOXA11-AS;HOXA11;HOXA11-AS;HOXA11-AS;HOXA11-AS;HOXA11-AS	TSS1500;TSS1500;TSS1500;1stExon;1stExon;5'UTR;1stExon;5'UTR	N_Shore
cg08479590	37	7	27224795	0.0383138	0.280446	7.31972	HOXA11-AS;HOXA11-AS;HOXA11-AS;HOXA11;HOXA11-AS;HOXA11-AS;HOXA11-AS;HOXA11;HOXA11	TSS1500;TSS1500;TSS1500;1stExon;5'UTR;1stExon;5'UTR;5'UTR;1stExon	N_Shore
cg19999161	37	7	27155358	0.103536	0.326568	3.15415	HOXA3;HOXA-AS2;HOXA-AS2;HOXA-AS2;HOXA-AS2;HOXA-AS2;HOXA3;HOXA3;HOXA3;HOXA3	5'UTR;5'UTR;1stExon;5'UTR;5'UTR;5'UTR;5'UTR;5'UTR;5'UTR;3'UTR	Island
cg24766650	37	17	46689426	0.0450223	0.294305	6.53687	HOXB7;RP11-357H14.19;HOXB7	TSS1500;3'UTR;5'UTR	N_Shore
cg21703606	37	12	54427884	0.178651	0.39274	2.19836	HOXC4;HOXC5;HOXC5	5'UTR;5'UTR;5'UTR	Island
cg05488474	37	12	54388934	0.0315676	0.289699	9.1771	HOXC9;HOXC5;HOXC6;HOXC9;HOXC6	TSS1500;5'UTR;5'UTR;5'UTR;5'UTR	N_Shore
cg08806153	37	2	176971961	0.116899	0.384743	3.29125	HOXD11;HOXD11;HOXD11	5'UTR;TSS200;TSS200	Island
cg24770924	37	1	33350408	0.528102	0.736955	1.39548	HPCA;HPCA	TSS1500;TSS1500	N_Shore
cg11273310	37	1	33352008	0.149504	0.404191	2.70355	HPCA;HPCA;HPCA;HPCA	TSS200;TSS200;5'UTR;5'UTR	Island
cg05570827	37	1	33352013	0.298068	0.581642	1.95137	HPCA;HPCA;HPCA;HPCA	TSS200;TSS200;5'UTR;5'UTR	Island
cg01121464	37	1	33352018	0.233385	0.640905	2.74613	HPCA;HPCA;HPCA;HPCA	TSS200;TSS200;5'UTR;5'UTR	Island
cg10580473	37	10	100995821	0.381909	0.587177	1.53748	HPSE2;HPSE2	TSS1500;TSS1500	S_Shore
cg02606081	37	11	536182	0.0814923	0.333936	4.09776	HRAS;HRAS;HRAS;HRAS;HRAS;LRRC56	3'UTR;TSS1500;TSS1500;TSS1500;TSS1500;TSS1500	Island
cg07554011	37	11	537737	0.0607157	0.355798	5.86007	HRAS;LRRC56	TSS1500;5'UTR	S_Shore
cg16994200	37	3	11197294	0.0481049	0.281577	5.85339	HRH1;HRH1	5'UTR;5'UTR	S_Shore
cg27447053	37	20	60795465	0.126449	0.379125	2.99824	HRH3;HRH3	TSS200;TSS200	Island
cg24301192	37	12	117318416	0.663531	0.883709	1.33183	HRK;HRK;HRK	TSS1500;3'UTR;3'UTR	N_Shore
cg23761820	37	6	114664754	0.262165	0.523966	1.99861	HS3ST5;RP3-399L15.3	TSS1500;5'UTR	Island
cg11611580	37	6	114661277	0.228913	0.480722	2.10002	HS3ST5;RP3-399L15.3;RP3-399L15.3	5'UTR;5'UTR;5'UTR	N_Shelf
cg14139038	37	1	209877340	0.228971	0.481455	2.10269	HSD11B1;HSD11B1;HSD11B1;RP1-28O10.1	TSS1500;5'UTR;5'UTR;3'UTR
cg11408986	37	11	43598761	0.0771096	0.394844	5.12055	HSD17B12	5'UTR	N_Shore
cg06546677	37	8	145537504	0.0820096	0.456689	5.56872	HSF1;HSF1;HSF1;HSF1;HSF1;HSF1	5'UTR;5'UTR;5'UTR;5'UTR;5'UTR;ExonBnd
cg24467995	37	5	132386611	0.502793	0.738724	1.46924	HSPA4;HSPA4	TSS1500;TSS1500	N_Shore
cg17887793	37	1	161494110	0.237309	0.506752	2.13541	HSPA6;HSPA6;HSPA6	TSS1500;5'UTR;1stExon	Island
cg25481538	37	12	119616682	0.0622727	0.272608	4.37765	HSPB8;HSPB8;HSPB8	TSS1500;5'UTR;1stExon
cg27068143	37	13	47471264	0.209488	0.531545	2.53735	HTR2A;HTR2A	TSS1500;TSS200
cg00547777	37	2	203736784	0.532106	0.765114	1.4379	ICA1L;ICA1L;ICA1L;ICA1L;ICA1L;ICA1L;ICA1L;ICA1L;ICA1L;ICA1L;ICA1L;ICA1L;ICA1L;ICA1L;ICA1L;ICA1L	TSS1500;TSS1500;TSS1500;TSS1500;TSS1500;TSS1500;TSS1500;TSS1500;TSS1500;TSS1500;TSS1500;TSS1500;TSS1500;TSS1500;TSS1500;TSS200	Island
cg09576787	37	2	203696340	0.187036	0.610665	3.26496	ICA1L;ICA1L;ICA1L;ICA1L;ICA1L;ICA1L;ICA1L;ICA1L;ICA1L;ICA1L;ICA1L;ICA1L;ICA1L;ICA1L;ICA1L;ICA1L;ICA1L	3'UTR;5'UTR;5'UTR;5'UTR;5'UTR;5'UTR;5'UTR;5'UTR;5'UTR;5'UTR;5'UTR;5'UTR;5'UTR;5'UTR;5'UTR;5'UTR;5'UTR
cg01417226	37	21	45662343	0.0601498	0.260198	4.32583	ICOSLG	TSS1500	Island
cg09800026	37	21	45662262	0.0177497	0.292718	16.4915	ICOSLG;ICOSLG	TSS1500;TSS1500	Island
cg23375783	37	17	73008576	0.104124	0.445632	4.27983	ICT1	TSS1500	Island
cg09569033	37	20	30192433	0.126088	0.560186	4.44283	ID1;ID1	TSS1500;TSS1500	S_Shore
cg10162403	37	12	25801940	0.318339	0.569782	1.78986	IFLTD1;IFLTD1;IFLTD1;IFLTD1	TSS1500;TSS1500;TSS1500;TSS1500
cg01691592	37	12	25801556	0.0809659	0.36272	4.47992	IFLTD1;IFLTD1;IFLTD1;IFLTD1	TSS200;TSS200;TSS200;TSS200
cg18457264	37	12	25801945	0.32562	0.625582	1.9212	IFLTD1;IFLTD1;IFLTD1;IFLTD1	TSS1500;TSS1500;TSS1500;TSS1500
cg26668632	37	6	137540814	0.0918572	0.298119	3.24546	IFNGR1;IFNGR1;IFNGR1;IFNGR1	TSS1500;TSS1500;TSS1500;TSS1500	S_Shore
cg19930065	37	9	27034084	0.333682	0.726728	2.1779	IFT74	5'UTR
cg13928594	37	12	110562699	0.0270248	0.228666	8.46135	IFT81;IFT81;IFT81	5'UTR;5'UTR;5'UTR	Island
cg18836902	37	12	110562749	0.0431137	0.272214	6.31385	IFT81;IFT81;IFT81	5'UTR;5'UTR;5'UTR	S_Shore
cg14208757	37	15	65678188	0.141133	0.378747	2.68361	IGDCC4;IGDCC4;IGDCC4;IGDCC4;IGDCC4	3'UTR;3'UTR;TSS200;1stExon;3'UTR
cg20479870	37	15	99192677	0.0646102	0.290464	4.49564	IGF1R;IGF1R;IGF1R;IGF1R;IGF1R	5'UTR;1stExon;5'UTR;1stExon;TSS200	Island
cg20728696	37	11	2158702	0.0352862	0.343758	9.74201	IGF2;IGF2;IGF2;IGF2;IGF2;IGF2;IGF2;INS-IGF2;IGF2;IGF2;IGF2	3'UTR;5'UTR;5'UTR;5'UTR;TSS200;TSS200;TSS200;3'UTR;5'UTR;5'UTR;5'UTR	N_Shore
cg25742037	37	11	2171694	0.225497	0.518942	2.30132	IGF2;IGF2;INS-IGF2;INS-IGF2	TSS1500;5'UTR;3'UTR;3'UTR
cg03625261	37	2	217497941	0.143651	0.5673	3.94916	IGFBP2;IGFBP2;IGFBP2	TSS200;TSS1500;5'UTR	Island
cg26187237	37	2	217498574	0.0726666	0.313705	4.31705	IGFBP2;IGFBP2;IGFBP2;IGFBP2	1stExon;1stExon;5'UTR;5'UTR	Island
cg19008649	37	2	217560292	0.106456	0.311235	2.92359	IGFBP5;IGFBP5;IGFBP5;AC007563.5	TSS1500;TSS1500;TSS200;5'UTR	S_Shore
cg13095627	37	19	46544662	0.231174	0.492649	2.13107	IGFL4	TSS1500
cg25751474	37	14	106495923	0.101744	0.410808	4.03765	IGHV2-5	TSS1500
cg23683494	37	14	107212377	0.20869	0.42075	2.01615	IGHV3-73	TSS1500
cg01225764	37	14	106553061	0.144225	0.398693	2.76438	IGHV3-9	TSS1500
cg17512035	37	2	89328505	0.112695	0.352174	3.12501	IGKV3-11	TSS1500
cg21570431	37	2	90210413	0.0676615	0.277635	4.1033	IGKV3D-11	TSS1500
cg20877235	37	2	89196581	0.096467	0.307629	3.18896	IGKV5-2	TSS200
cg03214474	37	2	90107572	0.431246	0.641369	1.48724	IGKV6D-41	TSS1500
cg09740903	37	12	99040199	0.128363	0.48538	3.78131	IKBIP;IKBIP;IKBIP;APAF1;APAF1;APAF1	TSS1500;TSS1500;TSS1500;5'UTR;5'UTR;5'UTR	S_Shore
cg16732046	37	12	99040195	0.085991	0.448488	5.21552	IKBIP;IKBIP;IKBIP;APAF1;APAF1;APAF1	TSS1500;TSS1500;TSS1500;5'UTR;5'UTR;5'UTR	S_Shore
cg13114229	37	19	55881981	0.590778	0.811261	1.37321	IL11	TSS200	S_Shore
cg13508283	37	19	55881893	0.226026	0.51234	2.26673	IL11	TSS200	S_Shore
cg14587604	37	5	158758756	0.0181628	0.435136	23.9576	IL12B;AC008697.1;AC008697.1;AC008697.1	TSS1500;1stExon;5'UTR;5'UTR	Island
cg12419067	37	3	9975156	0.163214	0.405626	2.48525	IL17RC;IL17RC;CRELD1;CRELD1;CRELD1;CRELD1;CRELD1;CRELD1;CRELD1;CRELD1;IL17RC;IL17RC;IL17RC;IL17RC;IL17RC	3'UTR;5'UTR;TSS1500;TSS1500;TSS1500;TSS1500;TSS1500;TSS1500;TSS1500;TSS1500;5'UTR;5'UTR;5'UTR;5'UTR;3'UTR	Island
cg17569173	37	3	190232860	0.124163	0.360883	2.90653	IL1RAP;IL1RAP;IL1RAP;IL1RAP;IL1RAP;IL1RAP;IL1RAP;IL1RAP;IL1RAP;IL1RAP	TSS1500;5'UTR;5'UTR;5'UTR;5'UTR;5'UTR;5'UTR;5'UTR;5'UTR;5'UTR	S_Shore
cg05675648	37	X	28608864	0.415782	0.626881	1.50771	IL1RAPL1	5'UTR
cg23832418	37	X	104984430	0.116906	0.321777	2.75245	IL1RAPL2	TSS1500
cg27661950	37	1	207038514	0.0652945	0.38634	5.91688	IL20;IL20;IL20	TSS1500;TSS1500;TSS200
cg04738052	37	1	207038406	0.24328	0.603995	2.48271	IL20;IL20;IL20	TSS1500;TSS1500;TSS1500
cg03192163	37	6	137365300	0.0307195	0.276801	9.0106	IL20RA;IL20RA;IL20RA;IL20RA;IL20RA;IL20RA;IL20RA	1stExon;1stExon;3'UTR;5'UTR;5'UTR;3'UTR;3'UTR	Island
cg18689998	37	5	55164885	0.109776	0.34333	3.12756	IL31RA;IL31RA	5'UTR;5'UTR
cg03732295	37	8	57906837	0.0482869	0.276718	5.7307	IMPAD1;IMPAD1	TSS1500;TSS1500	S_Shore
cg09019146	37	7	128050487	0.0407359	0.257109	6.31161	IMPDH1;IMPDH1;IMPDH1;IMPDH1;IMPDH1;IMPDH1;IMPDH1;IMPDH1	TSS1500;TSS1500;TSS1500;TSS1500;TSS1500;TSS1500;TSS1500;TSS200	Island
cg16177573	37	1	62248597	0.248592	0.475138	1.91132	INADL;INADL	5'UTR;5'UTR
cg02552216	37	4	184426031	0.0355784	0.313698	8.81708	ING2;RP11-367N14.2;ING2;ING2	TSS1500;TSS1500;TSS1500;TSS200	Island
cg19360943	37	12	6762431	0.674298	0.9157	1.358	ING4;ING4;ING4;ING4;ING4;ING4;ING4;ING4;ING4	3'UTR;3'UTR;3'UTR;3'UTR;1stExon;3'UTR;3'UTR;3'UTR;5'UTR
cg10537927	37	4	143767454	0.049718	0.286473	5.76195	INPP4B;INPP4B;INPP4B;INPP4B;INPP4B;INPP4B	1stExon;TSS200;TSS200;TSS200;3'UTR;5'UTR	Island
cg16864513	37	4	143767452	0.0514483	0.349765	6.79839	INPP4B;INPP4B;INPP4B;INPP4B;INPP4B;INPP4B;INPP4B;INPP4B	1stExon;1stExon;1stExon;TSS200;3'UTR;5'UTR;5'UTR;5'UTR	Island
cg14193565	37	10	121485087	0.292699	0.680233	2.324	INPP5F;RP11-179H18.8	TSS1500;TSS1500	Island
cg03962200	37	22	31518707	0.278556	0.493273	1.77082	INPP5J;INPP5J;INPP5J;INPP5J;INPP5J;MTMR3	TSS1500;TSS1500;TSS1500;TSS1500;TSS200;5'UTR
cg20673279	37	1	156829762	0.225309	0.474026	2.1039	INSRR;NTRK1;NTRK1;NTRK1;NTRK1;NTRK1	TSS1500;TSS1500;TSS1500;TSS1500;5'UTR;5'UTR	Island
cg24531401	37	7	1513791	0.309849	0.597333	1.92782	INTS1;INTS1;INTS1	TSS1500;TSS1500;ExonBnd	Island
cg01049417	37	3	159482683	0.0482494	0.295721	6.12901	IQCJ-SCHIP1	TSS1500	Island
cg25237755	37	15	90955818	0.243961	0.449902	1.84415	IQGAP1	5'UTR
cg18607609	37	5	75698309	0.0388753	0.249321	6.41334	IQGAP2;IQGAP2	TSS1500;TSS1500	N_Shore
cg20042798	37	3	13036713	0.150192	0.377738	2.51504	IQSEC1	TSS200	S_Shore
cg27233736	37	1	156695702	0.102318	0.348562	3.40664	ISG20L2;ISG20L2	TSS200;3'UTR	N_Shelf
cg03172651	37	20	13201655	0.0226188	0.273058	12.0721	ISM1	TSS1500	Island
cg06567525	37	20	13201551	0.0298656	0.448026	15.0014	ISM1	TSS1500	Island
cg16360444	37	12	56102181	0.132078	0.338589	2.56356	ITGA7;ITGA7;ITGA7;ITGA7;ITGA7;ITGA7;ITGA7;ITGA7;ITGA7;ITGA7	TSS1500;TSS1500;TSS1500;TSS1500;TSS1500;TSS1500;3'UTR;3'UTR;3'UTR;5'UTR	S_Shore
cg06577593	37	17	45331082	0.326867	0.528082	1.61559	ITGB3;ITGB3;ITGB3;ITGB3	TSS200;TSS200;TSS200;TSS200	Island
cg17036570	37	1	160921382	0.490041	0.762788	1.55658	ITLN2;ITLN2	TSS1500;TSS200
cg04983685	37	14	93582661	0.0782721	0.284834	3.63903	ITPK1;ITPK1;ITPK1;ITPK1;ITPK1;ITPK1;ITPK1;ITPK1;ITPK1	5'UTR;TSS1500;TSS1500;TSS1500;TSS1500;TSS1500;TSS1500;1stExon;TSS1500	Island
cg24844313	37	1	226926318	0.49349	0.721626	1.46229	ITPKB;ITPKB;ITPKB	5'UTR;5'UTR;TSS1500	Island
cg27279652	37	12	26986506	0.193074	0.403726	2.09105	ITPR2;ITPR2;ITPR2	TSS1500;TSS1500;TSS1500	S_Shore
cg16846691	37	12	26986520	0.118573	0.366557	3.09141	ITPR2;ITPR2;ITPR2	TSS1500;TSS1500;TSS1500	S_Shore
cg14847975	37	12	26986502	0.0643712	0.406047	6.3079	ITPR2;ITPR2;ITPR2	TSS1500;TSS1500;TSS1500	S_Shore
cg22880405	37	6	33588455	0.0505766	0.380877	7.53069	ITPR3	TSS200	N_Shore
cg11424213	37	1	65400113	0.197743	0.407631	2.06142	JAK1	5'UTR
cg07999015	37	9	4984550	0.0328997	0.368478	11.2	JAK2;JAK2;JAK2	TSS1500;TSS1500;TSS1500	Island
cg27140872	37	5	147162461	0.188526	0.494393	2.62242	JAKMIP2;JAKMIP2;JAKMIP2;JAKMIP2	TSS1500;TSS200;TSS200;TSS1500
cg05637773	37	6	15249351	0.0354135	0.380024	10.731	JARID2-AS1;JARID2;JARID2	TSS1500;5'UTR;5'UTR	S_Shelf
cg01883759	37	7	28220576	0.0469994	0.266409	5.66834	JAZF1;JAZF1;JAZF1;JAZF1-AS1;JAZF1-AS1	TSS1500;TSS1500;TSS1500;5'UTR;5'UTR	S_Shore
cg15027237	37	7	28220533	0.0453223	0.276712	6.10542	JAZF1;JAZF1;JAZF1;JAZF1-AS1;JAZF1-AS1	TSS200;TSS1500;TSS1500;5'UTR;5'UTR	Island
cg21912938	37	7	28220594	0.0467412	0.301253	6.44513	JAZF1;JAZF1;JAZF1;JAZF1-AS1;JAZF1-AS1	TSS1500;TSS1500;TSS1500;5'UTR;5'UTR	S_Shore
cg00836605	37	7	28220047	0.0498951	0.278164	5.57497	JAZF1-AS1;JAZF1-AS1;JAZF1-AS1	TSS200;1stExon;5'UTR	Island
cg23138678	37	14	75894283	0.372853	0.57482	1.54168	JDP2;RP11-293M10.6;JDP2;JDP2;JDP2;JDP2;RP11-293M10.6;JDP2;RP11-293M10.6	TSS1500;3'UTR;TSS1500;TSS1500;TSS1500;TSS1500;1stExon;TSS200;1stExon	N_Shore
cg15956983	37	14	24047578	0.137615	0.418142	3.03849	JPH4;JPH4;JPH4;JPH4;JPH4;JPH4;JPH4;JPH4	3'UTR;5'UTR;5'UTR;TSS1500;1stExon;1stExon;1stExon;TSS200	S_Shore
cg20750215	37	19	12901966	0.146096	0.364299	2.49356	JUNB	TSS1500	N_Shore
cg15272979	37	3	124326148	0.191014	0.426654	2.23363	KALRN	5'UTR
cg00984696	37	3	124128381	0.187188	0.409141	2.18573	KALRN;KALRN	5'UTR;5'UTR
cg02340801	37	2	97304221	0.102073	0.303777	2.97608	KANSL3;KANSL3;KANSL3;KANSL3;KANSL3;KANSL3;KANSL3;KANSL3;KANSL3;KANSL3;KANSL3;KANSL3;KANSL3	TSS1500;TSS1500;TSS200;TSS200;TSS200;TSS200;TSS200;TSS200;TSS200;TSS200;5'UTR;TSS1500;TSS1500	Island
cg07272614	37	3	20082425	0.0333212	0.369882	11.1005	KAT2B	5'UTR	Island
cg07546326	37	10	102827143	0.0463483	0.530619	11.4485	KAZALD1;KAZALD1	5'UTR;5'UTR	Island
cg22386492	37	1	15058641	0.222067	0.57	2.56679	KAZN	5'UTR
cg11803132	37	8	96758578	0.0958807	0.313309	3.2677	KB-1047C11.2	5'UTR
cg05159759	37	8	96420384	0.146842	0.366014	2.49258	KB-1047C11.2;KB-1047C11.2	5'UTR;5'UTR
cg01001924	37	19	50834408	0.201756	0.43392	2.15072	KCNC3;KCNC3;NR1H2	5'UTR;5'UTR;5'UTR	N_Shore
cg18807049	37	1	112532978	0.127758	0.425941	3.33396	KCND3;RP11-88H9.2;RP11-88H9.2;RP11-88H9.2;RP11-88H9.1	TSS1500;5'UTR;1stExon;5'UTR;TSS200	Island
cg21092462	37	1	211307761	0.125003	0.410529	3.28414	KCNH1-IT1;KCNH1;KCNH1	TSS1500;TSS1500;TSS1500	S_Shore
cg04997606	37	5	170065837	0.0490874	0.255913	5.21342	KCNIP1	5'UTR
cg03928539	37	17	21279613	0.0374806	0.335135	8.94155	KCNJ12	TSS200	Island
cg15144888	37	11	128760367	0.17188	0.413683	2.40681	KCNJ5;KCNJ5;KCNJ5	TSS1500;TSS1500;5'UTR	N_Shore
cg10433972	37	14	88793982	0.0571304	0.289909	5.0745	KCNK10	TSS1500	S_Shore
cg09448946	37	14	90526697	0.148492	0.39091	2.63252	KCNK13	TSS1500	Island
cg12212555	37	14	90526722	0.111414	0.649386	5.82858	KCNK13	TSS1500	Island
cg14621900	37	11	65363274	0.504119	0.727401	1.44292	KCNK7;KCNK7;KCNK7;KCNK7	1stExon;1stExon;5'UTR;5'UTR	N_Shelf
cg01717150	37	8	140716495	0.0881814	0.358473	4.06518	KCNK9;KCNK9	TSS1500;TSS1500	Island
cg16595365	37	8	140716505	0.132505	0.498472	3.76191	KCNK9;KCNK9	TSS1500;TSS1500	Island
cg09738621	37	5	113696247	0.252872	0.706115	2.79238	KCNN2	TSS1500	N_Shore
cg03003668	37	1	154840889	0.356573	0.623428	1.74839	KCNN3	TSS200
cg06742440	37	1	154842717	0.0461837	0.390142	8.44761	KCNN3;KCNN3;KCNN3	1stExon;1stExon;5'UTR
cg00493490	37	2	18093349	0.169383	0.396461	2.34062	KCNS3;KCNS3;KCNS3;KCNS3;KCNS3	5'UTR;5'UTR;5'UTR;5'UTR;5'UTR
cg02481778	37	13	77460607	0.0239368	0.311786	13.0254	KCTD12;KCTD12	TSS200;TSS200	Island
cg20191795	37	2	86668233	0.0373779	0.253187	6.7737	KDM3A;KDM3A;KDM3A;KDM3A;KDM3A;KDM3A;KDM3A;KDM3A	TSS1500;TSS1500;TSS1500;TSS1500;5'UTR;5'UTR;TSS1500;TSS200	Island
cg04384209	37	19	5029938	0.130574	0.33264	2.54751	KDM4B;KDM4B	5'UTR;5'UTR	N_Shelf
cg01967379	37	2	27309812	0.0420198	0.33212	7.90389	KHK;KHK;KHK;KHK;KHK;KHK;KHK	5'UTR;1stExon;5'UTR;1stExon;5'UTR;1stExon;5'UTR	S_Shore
cg10768269	37	3	197476553	0.0347875	0.279157	8.02463	KIAA0226;FYTTD1;FYTTD1;FYTTD1;KIAA0226;KIAA0226;FYTTD1;FYTTD1;FYTTD1;FYTTD1;KIAA0226;KIAA0226;FYTTD1	TSS1500;TSS200;5'UTR;TSS200;3'UTR;5'UTR;5'UTR;TSS1500;TSS1500;TSS1500;1stExon;1stExon;5'UTR	Island
cg26336277	37	3	197476294	0.0268882	0.352422	13.1069	KIAA0226;KIAA0226;FYTTD1;FYTTD1;FYTTD1;FYTTD1;FYTTD1;FYTTD1;KIAA0226;KIAA0226;FYTTD1;KIAA0226;FYTTD1	3'UTR;5'UTR;5'UTR;TSS1500;TSS1500;TSS1500;TSS1500;TSS1500;1stExon;1stExon;TSS200;TSS200;TSS200	Island
cg12855925	37	3	197476283	0.0326126	0.371617	11.3949	KIAA0226;KIAA0226;FYTTD1;FYTTD1;FYTTD1;FYTTD1;FYTTD1;FYTTD1;KIAA0226;KIAA0226;FYTTD1;KIAA0226;FYTTD1	3'UTR;5'UTR;5'UTR;TSS1500;TSS1500;TSS1500;TSS1500;TSS1500;1stExon;1stExon;TSS200;TSS200;TSS200	Island
cg11457367	37	6	24645993	0.0328338	0.252239	7.68231	KIAA0319;KIAA0319;KIAA0319;KIAA0319;KIAA0319;KIAA0319	1stExon;TSS200;1stExon;5'UTR;5'UTR;5'UTR	Island
cg12212217	37	1	35916872	0.142933	0.403833	2.82532	KIAA0319L;KIAA0319L;KIAA0319L	TSS1500;3'UTR;3'UTR
cg00183804	37	19	34746203	0.0236081	0.379766	16.0862	KIAA0355	5'UTR	Island
cg09605893	37	17	6543391	0.0319252	0.454924	14.2497	KIAA0753;KIAA0753;KIAA0753;TXNDC17;TXNDC17;TXNDC17;TXNDC17;TXNDC17;TXNDC17;TXNDC17;TXNDC17;TXNDC17;KIAA0753	3'UTR;5'UTR;5'UTR;TSS1500;TSS1500;TSS1500;TSS1500;TSS1500;TSS1500;TSS1500;TSS1500;TSS1500;5'UTR	Island
cg10155126	37	7	36407188	0.285896	0.531375	1.85863	KIAA0895;KIAA0895;KIAA0895;KIAA0895;KIAA0895;KIAA0895;KIAA0895;KIAA0895;KIAA0895	TSS1500;TSS1500;TSS1500;TSS1500;TSS1500;TSS1500;TSS1500;TSS1500;3'UTR	S_Shore
cg15857288	37	15	81149223	0.100995	0.329475	3.26227	KIAA1199;KIAA1199	5'UTR;5'UTR
cg24796627	37	15	81071708	0.0703248	0.361053	5.13408	KIAA1199;KIAA1199;KIAA1199	TSS200;1stExon;5'UTR	Island
cg05217312	37	10	24417827	0.323835	0.527649	1.62938	KIAA1217	5'UTR
cg11877325	37	10	24523803	0.086763	0.318447	3.67031	KIAA1217	5'UTR
cg21629546	37	10	24499162	0.106882	0.412377	3.85826	KIAA1217;KIAA1217	5'UTR;5'UTR
cg06814248	37	10	118834378	0.394341	0.603807	1.53118	KIAA1598	5'UTR
cg08277369	37	16	84538885	0.0506066	0.33727	6.66454	KIAA1609;KIAA1609;KIAA1609;KIAA1609;KIAA1609;KIAA1609;KIAA1609;KIAA1609	TSS1500;TSS1500;TSS1500;TSS1500;TSS1500;TSS1500;TSS1500;5'UTR	Island
cg09259081	37	16	84538889	0.249827	0.557753	2.23256	KIAA1609;KIAA1609;KIAA1609;KIAA1609;KIAA1609;KIAA1609;KIAA1609;KIAA1609	TSS1500;TSS1500;TSS1500;TSS1500;TSS1500;TSS1500;TSS1500;5'UTR	Island
cg03152734	37	22	25444904	0.197738	0.509996	2.57915	KIAA1671;KIAA1671	5'UTR;5'UTR
cg22597665	37	2	61292624	0.24002	0.478457	1.99341	KIAA1841;KIAA1841;KIAA1841;KIAA1841	TSS1500;TSS1500;TSS1500;TSS1500	N_Shore
cg23137005	37	X	73960742	0.17433	0.430386	2.4688	KIAA2022	TSS1500
cg26573952	37	6	17987707	0.0152883	0.401792	26.281	KIF13A;KIF13A;KIF13A;KIF13A;KIF13A;KIF13A;KIF13A;KIF13A;KIF13A;KIF13A;KIF13A;KIF13A;KIF13A;KIF13A	TSS1500;1stExon;1stExon;1stExon;1stExon;1stExon;1stExon;5'UTR;5'UTR;5'UTR;5'UTR;5'UTR;TSS200;3'UTR	Island
cg14197576	37	6	17987703	0.0151019	0.431948	28.6023	KIF13A;KIF13A;KIF13A;KIF13A;KIF13A;KIF13A;KIF13A;KIF13A;KIF13A;KIF13A;KIF13A;KIF13A;KIF13A;KIF13A	TSS1500;1stExon;1stExon;1stExon;1stExon;1stExon;1stExon;5'UTR;5'UTR;5'UTR;5'UTR;5'UTR;TSS200;3'UTR	Island
cg00910138	37	15	69706318	0.0778308	0.279126	3.58632	KIF23;KIF23;KIF23;KIF23;KIF23;KIF23;RP11-253M7.1;RP11-253M7.1	TSS1500;TSS1500;TSS1500;TSS1500;TSS1500;TSS1500;3'UTR;3'UTR	N_Shore
cg24246628	37	6	168435914	0.0563759	0.541229	9.60035	KIF25	5'UTR	Island
cg10532440	37	6	168424986	0.142211	0.347478	2.4434	KIF25;KIF25;KIF25;KIF25	5'UTR;5'UTR;5'UTR;5'UTR
cg16199322	37	14	104604246	0.0249688	0.284292	11.3859	KIF26A;KIF26A;CTD-2223O18.1	TSS1500;TSS1500;TSS200	Island
cg03916002	37	5	132072728	0.100396	0.370379	3.68918	KIF3A;KIF3A	TSS200;5'UTR	Island
cg24405617	37	12	57944044	0.16202	0.367213	2.26647	KIF5A;KIF5A;KIF5A;KIF5A	5'UTR;1stExon;5'UTR;1stExon	S_Shore
cg03413100	37	6	39691787	0.150321	0.351147	2.33598	KIF6;KIF6;KIF6	3'UTR;5'UTR;5'UTR	N_Shore
cg16684607	37	16	57897717	0.125926	0.342408	2.71912	KIFC3	TSS1500
cg08572513	37	11	126310409	0.0830605	0.330047	3.97358	KIRREL3;KIRREL3;KIRREL3;KIRREL3;KIRREL3;KIRREL3	3'UTR;1stExon;1stExon;3'UTR;3'UTR;5'UTR
cg12998614	37	19	917068	0.147493	0.389269	2.63923	KISS1R	TSS1500	Island
cg18226098	37	19	917109	0.0619886	0.335415	5.41091	KISS1R	TSS1500	Island
cg22860607	37	14	104027995	0.0513039	0.262688	5.12024	KLC1;BAG5;BAG5;BAG5;APOPT1;APOPT1;APOPT1;RP11-73M18.2;RP11-73M18.2;RP11-73M18.2;APOPT1;APOPT1;RP11-894P9.2	TSS1500;5'UTR;5'UTR;5'UTR;TSS1500;TSS1500;TSS1500;TSS1500;TSS1500;TSS1500;TSS1500;TSS1500;5'UTR	N_Shore
cg07065941	37	8	103667760	0.0323672	0.238558	7.37036	KLF10	TSS1500	Island
cg22369372	37	9	110250789	0.0602349	0.317204	5.26612	KLF4;KLF4	TSS200;3'UTR	Island
cg09195491	37	X	56258900	0.293166	0.527427	1.79907	KLF8;KLF8;KLF8;KLF8;KLF8;KLF8;KLF8	TSS1500;TSS1500;TSS200;1stExon;1stExon;5'UTR;5'UTR	N_Shore
cg04434747	37	6	42980973	0.147599	0.363648	2.46376	KLHDC3;KLHDC3;KLHDC3;KLHDC3	TSS1500;TSS1500;TSS1500;TSS1500	N_Shore
cg16497277	37	3	49208875	0.139358	0.363253	2.60662	KLHDC8B;KLHDC8B;KLHDC8B;KLHDC8B	TSS1500;TSS200;TSS200;TSS200	Island
cg05434903	37	X	117251118	0.0352248	0.285065	8.09275	KLHL13;KLHL13;KLHL13	TSS1500;TSS1500;5'UTR	S_Shore
cg11975279	37	X	117251254	0.108331	0.391115	3.61038	KLHL13;KLHL13;KLHL13;KLHL13	TSS1500;TSS1500;1stExon;5'UTR	S_Shore
cg00040008	37	4	166128394	0.0590301	0.264404	4.47913	KLHL2;KLHL2;TMEM192	TSS1500;TSS1500;5'UTR	Island
cg23273023	37	1	173684386	0.0173319	0.273011	15.7519	KLHL20;KLHL20;KLHL20;KLHL20;KLHL20	TSS1500;5'UTR;5'UTR;TSS200;5'UTR	Island
cg11905617	37	1	173684474	0.0240798	0.307206	12.7578	KLHL20;KLHL20;KLHL20;KLHL20;KLHL20;KLHL20	TSS1500;5'UTR;5'UTR;1stExon;5'UTR;5'UTR	S_Shore
cg09130785	37	1	6663764	0.112802	0.415036	3.67932	KLHL21;KLHL21;KLHL21;KLHL21;KLHL21	TSS1500;TSS1500;TSS200;3'UTR;3'UTR	Island
cg01938354	37	14	45431411	0.157998	0.448735	2.84012	KLHL28;FAM179B;FAM179B;FAM179B;FAM179B;KLHL28;KLHL28;FAM179B;KLHL28;FAM179B;FAM179B;FAM179B;KLHL28	TSS1500;TSS200;TSS200;TSS200;TSS200;TSS1500;TSS1500;5'UTR;TSS200;5'UTR;1stExon;1stExon;5'UTR	N_Shore
cg20713174	37	2	239048352	0.180249	0.445279	2.47035	KLHL30;KLHL30	5'UTR;5'UTR	Island
cg03934926	37	11	75141835	0.622029	0.841171	1.3523	KLHL35;KLHL35;KLHL35	TSS1500;TSS1500;TSS200	Island
cg20530223	37	4	39047037	0.0672408	0.39395	5.8588	KLHL5;KLHL5	5'UTR;5'UTR	S_Shore
cg21438595	37	7	23145787	0.0249109	0.263904	10.5939	KLHL7;KLHL7;KLHL7-AS1;KLHL7;KLHL7;KLHL7;KLHL7;KLHL7;KLHL7;KLHL7;KLHL7	TSS1500;TSS1500;TSS1500;TSS200;TSS200;5'UTR;5'UTR;5'UTR;5'UTR;5'UTR;5'UTR	Island
cg07837433	37	19	51473087	0.131731	0.343389	2.60673	KLK6;KLK6	TSS1500;TSS200
cg10943013	37	19	51472142	0.118574	0.343404	2.89612	KLK6;KLK6;KLK6	5'UTR;TSS1500;TSS200
cg09131321	37	12	10545471	0.154813	0.470315	3.03796	KLRK1;RP11-277P12.20;RP11-277P12.7;RP11-277P12.7;RP11-277P12.7;RP11-277P12.7	TSS1500;5'UTR;3'UTR;3'UTR;3'UTR;3'UTR
cg06233473	37	6	117002773	0.0586006	0.359035	6.12681	KPNA5	5'UTR	Island
cg07586489	37	16	3013227	0.553446	0.760008	1.37323	KREMEN2;KREMEN2;KREMEN2;KREMEN2;KREMEN2	TSS1500;TSS1500;TSS1500;TSS1500;TSS1500	Island
cg04607951	37	17	39682769	0.306109	0.530544	1.73319	KRT19;KRT19	TSS1500;TSS1500	N_Shore
cg07283423	37	21	32410881	0.0448568	0.256115	5.70961	KRTAP19-8	TSS200
cg26879777	37	1	155145220	0.0151252	0.243196	16.0789	KRTCAP2;KRTCAP2;KRTCAP2;KRTCAP2;KRTCAP2;KRTCAP2;KRTCAP2;KRTCAP2;KRTCAP2;KRTCAP2;TRIM46;TRIM46;TRIM46;TRIM46;TRIM46;TRIM46;TRIM46;TRIM46;KRTCAP2;KRTCAP2;KRTCAP2;KRTCAP2	3'UTR;3'UTR;3'UTR;3'UTR;3'UTR;3'UTR;3'UTR;3'UTR;3'UTR;3'UTR;TSS1500;TSS1500;TSS1500;TSS1500;TSS1500;TSS1500;TSS1500;TSS1500;ExonBnd;1stExon;1stExon;3'UTR	N_Shore
cg18303049	37	12	118407329	0.0563886	0.273098	4.84315	KSR2;KSR2	TSS1500;TSS1500	Island
cg06300944	37	X	153141270	0.143345	0.356046	2.48384	L1CAM;L1CAM;L1CAM;L1CAM;L1CAM;L1CAM;L1CAM	5'UTR;3'UTR;3'UTR;1stExon;1stExon;1stExon;1stExon
cg04245725	37	X	153141443	0.163166	0.386203	2.36693	L1CAM;L1CAM;L1CAM;L1CAM;L1CAM;L1CAM;L1CAM;L1CAM;L1CAM;L1CAM;L1CAM;L1CAM;L1CAM	5'UTR;5'UTR;5'UTR;5'UTR;5'UTR;5'UTR;TSS200;TSS200;5'UTR;3'UTR;3'UTR;1stExon;1stExon
cg06908806	37	20	42136129	0.260209	0.512965	1.97136	L3MBTL1;L3MBTL1	TSS1500;TSS200	Island
cg15516288	37	20	42136212	0.0809591	0.347913	4.29739	L3MBTL1;L3MBTL1	TSS200;TSS200	Island
cg21671983	37	20	9494766	0.192861	0.426664	2.21229	LAMP5;LAMP5;RP5-1119D9.4	TSS1500;TSS1500;3'UTR	N_Shore
cg20541656	37	8	98787334	0.359767	0.633827	1.76177	LAPTM4B;LAPTM4B;LAPTM4B;LAPTM4B;LAPTM4B	TSS1500;TSS1500;TSS1500;5'UTR;1stExon	N_Shore
cg11906334	37	1	152799155	0.133886	0.356931	2.66593	LCE1A;LCE1A	TSS1500;5'UTR
cg26302157	37	1	152747501	0.275664	0.529537	1.92095	LCE1F	TSS1500
cg03231117	37	9	139652930	0.276146	0.489197	1.77151	LCN8;LCN8;LCN8;LCN8	TSS1500;TSS1500;TSS1500;TSS1500	N_Shore
cg17238308	37	15	66859511	0.120283	0.443995	3.69126	LCTL;LCTL;LCTL;LCTL	TSS1500;TSS1500;TSS1500;TSS1500
cg06211713	37	15	66859504	0.0724706	0.459065	6.3345	LCTL;LCTL;LCTL;LCTL	TSS1500;TSS1500;TSS1500;TSS1500
cg27579745	37	10	103874495	0.0834081	0.334417	4.00941	LDB1;LDB1;LDB1	3'UTR;5'UTR;1stExon
cg15667622	37	10	103874309	0.0290587	0.307163	10.5704	LDB1;LDB1;LDB1	3'UTR;5'UTR;1stExon
cg10096454	37	10	103880868	0.43836	0.642581	1.46588	LDB1;RP11-302K17.7;LDB1	TSS1500;5'UTR;TSS1500	S_Shore
cg24533690	37	10	103880622	0.032102	0.246779	7.68733	LDB1;RP11-302K17.7;RP11-302K17.7;LDB1	TSS1500;1stExon;5'UTR;TSS1500	Island
cg11085324	37	4	16901215	0.20826	0.617657	2.9658	LDB2;LDB2;LDB2;LDB2;LDB2;LDB2;LDB2;LDB2	TSS1500;TSS1500;TSS1500;TSS1500;TSS1500;TSS1500;TSS1500;TSS1500
cg09899215	37	16	75150799	0.0526297	0.260137	4.94278	LDHD;LDHD;LDHD;LDHD	TSS1500;TSS200;TSS200;TSS200	S_Shore
cg14161729	37	1	54483972	0.537942	0.766199	1.42431	LDLRAD1;LDLRAD1;LDLRAD1	TSS200;TSS200;TSS200
cg23769748	37	19	54959426	0.0357968	0.340923	9.52385	LENG8-AS1;LENG8-AS1;LENG8;LENG8;LENG8;LENG8;LENG8;LENG8;LENG8-AS1;LENG8-AS1	3'UTR;3'UTR;TSS1500;TSS1500;TSS1500;TSS1500;TSS1500;TSS1500;1stExon;3'UTR	N_Shore
cg07692861	37	3	189838869	0.301745	0.670716	2.22279	LEPREL1;LEPREL1-AS1;LEPREL1-AS1;LEPREL1;LEPREL1	TSS200;1stExon;5'UTR;5'UTR;5'UTR	Island
cg02183170	37	14	55595698	0.0725534	0.276798	3.81509	LGALS3;LGALS3;LGALS3;LGALS3	TSS1500;TSS1500;TSS200;5'UTR	Island
cg16684811	37	5	77944851	0.0557967	0.323166	5.79184	LHFPL2;LHFPL2;LHFPL2;LHFPL2	TSS1500;TSS200;TSS1500;3'UTR	Island
cg17462560	37	5	77814551	0.410568	0.695997	1.6952	LHFPL2;LHFPL2;LHFPL2;LHFPL2;LHFPL2	5'UTR;3'UTR;3'UTR;3'UTR;5'UTR
cg15720765	37	5	77944343	0.0293343	0.279337	9.52252	LHFPL2;LHFPL2;LHFPL2;LHFPL2;LHFPL2;LHFPL2;LHFPL2	1stExon;1stExon;1stExon;3'UTR;3'UTR;5'UTR;3'UTR	Island
cg09914288	37	7	103967954	0.0692156	0.322391	4.65777	LHFPL3;LHFPL3	TSS1500;TSS1500	N_Shore
cg09266206	37	1	197884882	0.118775	0.351834	2.96218	LHX9;LHX9	TSS200;5'UTR	N_Shore
cg19450406	37	1	197884932	0.0708778	0.305079	4.3043	LHX9;LHX9	TSS200;5'UTR	N_Shore
cg02689230	37	19	55088468	0.288422	0.599804	2.07961	LILRA2	5'UTR
cg14921047	37	19	55128028	0.154597	0.390663	2.52697	LILRB1	TSS1500
cg17070310	37	19	54785444	0.260599	0.481518	1.84774	LILRB2;LILRB2;LILRB2;LILRB2;LILRB2;LILRB2	TSS1500;TSS1500;TSS1500;TSS1500;TSS1500;TSS1500
cg00083583	37	19	55177749	0.122164	0.331916	2.71697	LILRB4;LILRB4;LILRB4;LILRB4;LILRB4;LILRB4	5'UTR;5'UTR;5'UTR;1stExon;5'UTR;ExonBnd
cg04680738	37	19	55173030	0.265384	0.496182	1.86967	LILRB4;LILRB4;LILRB4;LILRB4;LILRB4;LILRB4;LILRB4;LILRB4	TSS1500;TSS1500;TSS1500;TSS1500;TSS1500;TSS1500;TSS1500;5'UTR
cg00061185	37	12	50596347	0.132069	0.348202	2.63652	LIMA1;LIMA1	TSS1500;3'UTR
cg16127364	37	3	45636246	0.311724	0.545484	1.74989	LIMD1;LIMD1;LIMD1;LIMD1	5'UTR;1stExon;TSS200;5'UTR	S_Shore
cg13789015	37	9	136890014	0.0525377	0.538411	10.2481	LINC00094;LINC00094;LINC00094	TSS1500;TSS1500;TSS1500	N_Shore
cg17111837	37	20	62669757	0.320458	0.531915	1.65986	LINC00176;LINC00176;LINC00176;LINC00176;LINC00176;ZNF512B;ZNF512B	5'UTR;1stExon;5'UTR;5'UTR;5'UTR;5'UTR;5'UTR	Island
cg18777231	37	20	62669807	0.19601	0.419269	2.13902	LINC00176;LINC00176;LINC00176;LINC00176;ZNF512B;ZNF512B	5'UTR;5'UTR;5'UTR;5'UTR;5'UTR;5'UTR	Island
cg08674223	37	20	62670570	0.065299	0.447217	6.84876	LINC00176;LINC00176;ZNF512B;ZNF512B	5'UTR;5'UTR;TSS1500;5'UTR	Island
cg14204081	37	6	170190660	0.115321	0.623121	5.40336	LINC00242;LINC00574	3'UTR;5'UTR	Island
cg04982343	37	13	74993258	0.374947	0.625494	1.66822	LINC00381;AL355390.1	TSS200;TSS200
cg11568368	37	13	31377146	0.0458013	0.271664	5.93136	LINC00398	TSS200	Island
cg05372727	37	13	107029018	0.129502	0.48007	3.70705	LINC00460;LINC00460;LINC00460	5'UTR;5'UTR;TSS200
cg19205281	37	13	107029123	0.0617276	0.48311	7.82648	LINC00460;LINC00460;LINC00460	5'UTR;5'UTR;TSS200
cg16113857	37	8	11126128	0.0721545	0.28541	3.95554	LINC00529	TSS1500
cg14536746	37	13	21871064	0.164629	0.416708	2.53119	LINC00539	TSS1500	N_Shore
cg05131334	37	15	77924569	0.16103	0.47098	2.92479	LINGO1;LINGO1;LINGO1;LINGO1;LINGO1;LINGO1;LINGO1;LINGO1;LINGO1	5'UTR;5'UTR;5'UTR;5'UTR;5'UTR;5'UTR;5'UTR;5'UTR;5'UTR	Island
cg01355957	37	10	91175165	0.0302884	0.321624	10.6187	LIPA;LIPA	TSS1500;TSS1500	Island
cg20112774	37	16	11691229	0.176094	0.403295	2.29022	LITAF;LITAF	5'UTR;5'UTR
cg06213287	37	5	96478495	0.15468	0.399658	2.58378	LIX1;LIX1;LIX1	1stExon;5'UTR;TSS200
cg09551613	37	5	96478514	0.222493	0.523207	2.35156	LIX1;LIX1;LIX1	1stExon;5'UTR;TSS200
cg15447017	37	1	156095882	0.083986	0.356679	4.24688	LMNA;LMNA;LMNA;LMNA;LMNA;LMNA;LMNA;LMNA;LMNA;LMNA	5'UTR;TSS1500;TSS1500;TSS1500;TSS200;TSS200;TSS200;5'UTR;5'UTR;5'UTR
cg10924904	37	19	2428100	0.214912	0.436696	2.03197	LMNB2;TIMM13	3'UTR;TSS1500	S_Shore
cg09595108	37	1	87800641	0.123739	0.367835	2.97268	LMO4;LMO4	5'UTR;5'UTR	N_Shore
cg11947801	37	19	49016810	0.0187466	0.287738	15.3488	LMTK3	TSS1500	Island
cg23112505	37	X	118110534	0.0243914	0.265611	10.8895	LONRF3;LONRF3;LONRF3	1stExon;5'UTR;5'UTR	Island
cg11975608	37	6	161087439	0.224746	0.441473	1.96432	LPA	TSS200
cg07554745	37	6	161086780	0.275864	0.524774	1.90229	LPA;LPA	5'UTR;TSS1500
cg10208282	37	1	82319195	0.317096	0.619082	1.95235	LPHN2	5'UTR
cg10666406	37	3	187872353	0.0498786	0.285454	5.72298	LPP;LPP;LPP;LPP;LPP	5'UTR;5'UTR;5'UTR;5'UTR;5'UTR	Island
cg09051229	37	10	85986836	0.0380371	0.294883	7.75253	LRIT2	TSS1500
cg27031632	37	12	57522318	0.0693695	0.305612	4.40557	LRP1;LRP1;LRP1;LRP1;LRP1;LRP1;STAT6;STAT6	TSS1500;5'UTR;1stExon;5'UTR;1stExon;TSS200;5'UTR;5'UTR	S_Shore
cg23981730	37	12	57522464	0.0474231	0.295375	6.22851	LRP1;LRP1;LRP1;LRP1;LRP1;LRP1;STAT6;STAT6	TSS1500;5'UTR;1stExon;5'UTR;1stExon;TSS200;5'UTR;5'UTR	S_Shore
cg18766468	37	3	194090477	0.156704	0.371727	2.37215	LRRC15;LRRC15	TSS200;TSS200
cg02571311	37	15	99813283	0.202177	0.439866	2.17565	LRRC28;LRRC28	5'UTR;5'UTR
cg09017904	37	11	56949019	0.127323	0.343731	2.69968	LRRC55	TSS1500	S_Shore
cg17265729	37	1	89990859	0.0348621	0.244037	7.00005	LRRC8B;LRRC8B	5'UTR;5'UTR	Island
cg22473125	37	1	90097907	0.290739	0.499545	1.71819	LRRC8C;LRRC8C;LRRC8C;RP5-1007M22.2;RP5-1007M22.2;RP5-1007M22.2;RP5-1007M22.2;RP11-413E1.4	TSS1500;TSS1500;TSS1500;3'UTR;TSS200;3'UTR;3'UTR;5'UTR	N_Shore
cg10767146	37	15	101547283	0.0336015	0.234521	6.97948	LRRK1	5'UTR	N_Shore
cg12236045	37	10	68685842	0.0354055	0.294826	8.32712	LRRTM3;LRRTM3;LRRTM3;LRRTM3;CTNNA3	5'UTR;1stExon;5'UTR;1stExon;3'UTR
cg25315362	37	3	116164576	0.184166	0.432873	2.35045	LSAMP;LSAMP	TSS1500;TSS200
cg14102437	37	2	33359688	0.0567075	0.263851	4.65284	LTBP1;LTBP1;LTBP1;LTBP1;LTBP1	TSS200;TSS200;TSS200;5'UTR;1stExon
cg08397927	37	19	41104408	0.0494923	0.369628	7.46841	LTBP4	5'UTR	N_Shore
cg15511327	37	8	143859410	0.434932	0.767661	1.76501	LYNX1;LYNX1;LYNX1;LYNX1;LYNX1;LYNX1;LYNX1	5'UTR;TSS1500;TSS1500;TSS1500;TSS1500;1stExon;TSS200	Island
cg22252898	37	2	150186648	0.0816576	0.29092	3.56268	LYPD6;LYPD6;LYPD6;LYPD6	TSS1500;TSS1500;1stExon;5'UTR	Island
cg13149736	37	2	149894539	0.0578131	0.385941	6.67567	LYPD6B;LYPD6B;LYPD6B	TSS1500;TSS1500;TSS200	N_Shore
cg01418424	37	7	20239082	0.0957167	0.311582	3.25526	MACC1;MACC1;MACC1;MACC1	5'UTR;5'UTR;3'UTR;3'UTR
cg11886670	37	7	20212522	0.132388	0.481454	3.6367	MACC1;MACC1;MACC1;MACC1	5'UTR;5'UTR;3'UTR;3'UTR
cg21667796	37	11	63804119	0.490611	0.743839	1.51615	MACROD1;MACROD1;MACROD1;RP11-21A7A.2	3'UTR;3'UTR;3'UTR;5'UTR	Island
cg08269037	37	1	11751616	0.0499439	0.253742	5.08054	MAD2L2;MAD2L2;MAD2L2;MAD2L2;C1orf187;MAD2L2;MAD2L2;MAD2L2	1stExon;1stExon;1stExon;TSS200;TSS200;5'UTR;5'UTR;5'UTR	Island
cg17189494	37	1	11740665	0.084976	0.336853	3.9641	MAD2L2;MAD2L2;MAD2L2;MAD2L2;MAD2L2;MAD2L2;MAD2L2;MAD2L2;MAD2L2;MAD2L2	1stExon;ExonBnd;5'UTR;5'UTR;5'UTR;5'UTR;5'UTR;5'UTR;5'UTR;5'UTR	N_Shore
cg03243135	37	8	144513697	0.084589	0.423898	5.01127	MAFA	TSS1500	Island
cg26575140	37	7	77807629	0.38249	0.633828	1.65711	MAGI2;MAGI2;MAGI2	3'UTR;TSS1500;3'UTR
cg05178226	37	6	10838284	0.151645	0.522638	3.44646	MAK;MAK;MAK;TMEM14B;TMEM14B;SYCP2L	5'UTR;5'UTR;3'UTR;3'UTR;3'UTR;5'UTR	Island
cg23566411	37	11	65264681	0.222044	0.45604	2.05382	MALAT1	TSS1500	N_Shore
cg04073608	37	11	65268100	0.127169	0.439802	3.45841	MALAT1;MALAT1	5'UTR;5'UTR	S_Shelf
cg07060572	37	11	96076205	0.121117	0.333296	2.75184	MAML2;MAML2;MAML2;MAML2	1stExon;1stExon;5'UTR;5'UTR
cg02484047	37	19	12777341	0.207407	0.489748	2.36128	MAN2B1;WDR83;WDR83;WDR83;WDR83;MAN2B1;MAN2B1;MAN2B1	3'UTR;TSS1500;TSS1500;TSS1500;TSS1500;5'UTR;ExonBnd;3'UTR	Island
cg06615444	37	X	19533456	0.0191735	0.226594	11.8181	MAP3K15	TSS200	Island
cg00504583	37	X	19534132	0.155439	0.46152	2.96913	MAP3K15	TSS1500	S_Shore
cg16581840	37	6	137114203	0.0185235	0.279846	15.1076	MAP3K5	TSS1500	Island
cg09738156	37	3	183543587	0.136557	0.536896	3.93165	MAP6D1;MAP6D1;MAP6D1;MAP6D1	TSS1500;TSS1500;TSS1500;TSS1500	Island
cg00241731	37	4	156275195	0.157838	0.387155	2.45286	MAP9;MAP9;AC097467.2	3'UTR;TSS1500;TSS200
cg00164898	37	22	50709127	0.125975	0.395074	3.13614	MAPK11;MAPK11;MAPK11;MAPK11	TSS1500;1stExon;TSS1500;3'UTR	Island
cg25252645	37	22	50700446	0.0635055	0.269323	4.24094	MAPK12;MAPK12;MAPK12;MAPK12;MAPK12;MAPK12;MAPK12;MAPK12;MAPK12	TSS1500;TSS1500;TSS1500;TSS1500;TSS1500;TSS1500;TSS200;TSS1500;TSS1500	S_Shore
cg26513850	37	22	51038720	0.0303482	0.348105	11.4703	MAPK8IP2;MAPK8IP2;CHKB	TSS1500;TSS1500;3'UTR	Island
cg15909600	37	22	51038723	0.0181798	0.60004	33.0059	MAPK8IP2;MAPK8IP2;CHKB	TSS1500;TSS1500;3'UTR	Island
cg08940001	37	2	27193211	0.0578951	0.396105	6.84176	MAPRE3;MAPRE3;MAPRE3;MAPRE3;AC013472.4	TSS1500;TSS1500;TSS1500;TSS1500;3'UTR	N_Shore
cg17792144	37	1	220701757	0.0112022	0.244368	21.8143	MARK1;MARK1;MARK1;MARK1;MARK1;MARK1	TSS1500;5'UTR;1stExon;TSS200;TSS200;5'UTR	Island
cg10966083	37	1	220701817	0.155462	0.415119	2.67024	MARK1;MARK1;MARK1;MARK1;MARK1;MARK1;MARK1	TSS1500;5'UTR;1stExon;TSS200;1stExon;5'UTR;5'UTR	Island
cg21975688	37	3	186993030	0.474284	0.682261	1.43851	MASP1;MASP1;MASP1;MASP1;MASP1;MASP1	3'UTR;5'UTR;3'UTR;3'UTR;5'UTR;5'UTR
cg17462107	37	5	66199867	0.0495398	0.2664	5.37749	MAST4;MAST4	3'UTR;5'UTR
cg17606548	37	5	66123702	0.227161	0.439163	1.93327	MAST4;MAST4;MAST4	TSS1500;TSS1500;TSS1500
cg22530701	37	5	66299825	0.0682061	0.300148	4.4006	MAST4;MAST4;MAST4;MAST4;MAST4-AS1	TSS1500;TSS1500;TSS1500;TSS1500;TSS200	Island
cg19355078	37	5	65957229	0.0515548	0.259543	5.03431	MAST4-IT1	TSS1500
cg19765377	37	10	82049858	0.19243	0.489995	2.54635	MAT1A;MAT1A;MAT1A	TSS1500;TSS1500;TSS1500
cg14639897	37	8	98881124	0.298233	0.525161	1.76091	MATN2;MATN2;MATN2;MATN2;MATN2;MATN2	TSS1500;TSS1500;TSS1500;1stExon;TSS200;5'UTR	N_Shore
cg03293015	37	8	98881351	0.119355	0.475309	3.98232	MATN2;MATN2;MATN2;MATN2;MATN2;MATN2;MATN2;MATN2;MATN2	1stExon;TSS200;1stExon;1stExon;1stExon;5'UTR;5'UTR;5'UTR;5'UTR	Island
cg22160883	37	5	138609222	0.153703	0.357064	2.32308	MATR3;MATR3;MATR3;MATR3;MATR3;MATR3;MATR3;MATR3;MATR3;SIL1	TSS1500;TSS1500;TSS1500;TSS1500;TSS1500;TSS1500;TSS1500;TSS1500;TSS1500;3'UTR	N_Shore
cg15052029	37	16	29819572	0.0232559	0.239012	10.2775	MAZ;AC009133.15;MAZ;MAZ;MAZ;MAZ;MAZ;MAZ;MAZ;MAZ	5'UTR;TSS1500;1stExon;5'UTR;1stExon;5'UTR;1stExon;5'UTR;TSS200;TSS1500	S_Shore
cg22393371	37	X	131547841	0.227069	0.645374	2.84219	MBNL3;MBNL3;RP5-842K24.2;RP5-842K24.2;MBNL3;MBNL3;MBNL3	TSS1500;TSS1500;5'UTR;5'UTR;5'UTR;5'UTR;5'UTR
cg15462468	37	18	74843261	0.0654151	0.335932	5.13538	MBP;MBP;MBP;MBP;MBP;MBP	3'UTR;3'UTR;3'UTR;5'UTR;5'UTR;5'UTR	N_Shore
cg26868097	37	16	84118667	0.275857	0.484188	1.75521	MBTPS1;MBTPS1;MBTPS1	TSS200;3'UTR;3'UTR
cg15050201	37	11	119187592	0.0827893	0.375761	4.53877	MCAM;MCAM;MCAM;MCAM;MCAM;MCAM;MCAM;MCAM;MCAM;MCAM;MCAM;MCAM;MCAM;MCAM;MCAM	3'UTR;3'UTR;3'UTR;3'UTR;3'UTR;3'UTR;3'UTR;3'UTR;3'UTR;3'UTR;3'UTR;3'UTR;TSS1500;TSS1500;TSS200	Island
cg03365354	37	11	119187391	0.0405941	0.474246	11.6826	MCAM;MCAM;MCAM;MCAM;MCAM;MCAM;MCAM;MCAM;MCAM;MCAM;MCAM;MCAM;MCAM;MCAM;MCAM;MCAM	3'UTR;3'UTR;3'UTR;3'UTR;3'UTR;3'UTR;3'UTR;3'UTR;3'UTR;3'UTR;3'UTR;3'UTR;3'UTR;TSS1500;TSS1500;1stExon	Island
cg11287851	37	11	119187772	0.0315531	0.330829	10.4849	MCAM;MCAM;MCAM;MCAM;MCAM;MCAM;MCAM;MCAM;MCAM;MCAM;MCAM;MCAM;MCAM;MCAM;MCAM;MCAM;MCAM;MCAM	3'UTR;3'UTR;3'UTR;3'UTR;3'UTR;3'UTR;3'UTR;3'UTR;3'UTR;3'UTR;3'UTR;3'UTR;TSS1500;TSS1500;1stExon;1stExon;1stExon;TSS1500	Island
cg12855547	37	5	112824700	0.11348	0.323941	2.8546	MCC;MCC	TSS200;TSS200	S_Shore
cg00598301	37	3	182812578	0.340773	0.573421	1.68271	MCCC1;MCCC1;MCCC1;MCCC1;MCCC1;MCCC1	TSS200;5'UTR;5'UTR;5'UTR;5'UTR;5'UTR
cg22211233	37	3	182817584	0.0418536	0.274166	6.55059	MCCC1;MCCC1;MCCC1;MCCC1;MCCC1;MCCC1;MCCC1;MCCC1;MCCC1;MCCC1	TSS1500;TSS1500;TSS1500;TSS1500;TSS1500;TSS1500;TSS1500;TSS1500;TSS1500;5'UTR	S_Shore
cg23166970	37	3	182817578	0.101286	0.523593	5.16944	MCCC1;MCCC1;MCCC1;MCCC1;MCCC1;MCCC1;MCCC1;MCCC1;MCCC1;MCCC1	TSS1500;TSS1500;TSS1500;TSS1500;TSS1500;TSS1500;TSS1500;TSS1500;TSS1500;5'UTR	S_Shore
cg02409412	37	X	138724799	0.0477207	0.385375	8.07562	MCF2;MCF2;MCF2;MCF2;MCF2	1stExon;1stExon;TSS200;5'UTR;5'UTR
cg02371916	37	13	113623379	0.110307	0.324916	2.94556	MCF2L;MCF2L-AS1	TSS200;TSS1500	Island
cg21478177	37	3	183146663	0.105111	0.359216	3.41748	MCF2L2;MCF2L2;MCF2L2;MCF2L2;MCF2L2	TSS1500;TSS1500;TSS1500;TSS1500;TSS200	Island
cg01650457	37	3	183146204	0.0903159	0.347581	3.8485	MCF2L2;MCF2L2;MCF2L2;MCF2L2;MCF2L2	TSS1500;TSS200;TSS1500;TSS1500;5'UTR	Island
cg25416014	37	3	183146809	0.0785295	0.445808	5.67694	MCF2L2;MCF2L2;MCF2L2;MCF2L2;MCF2L2	TSS1500;TSS1500;TSS1500;TSS1500;TSS1500	S_Shore
cg05176569	37	3	183146789	0.0633169	0.481088	7.5981	MCF2L2;MCF2L2;MCF2L2;MCF2L2;MCF2L2	TSS1500;TSS1500;TSS1500;TSS1500;TSS1500	Island
cg02836020	37	3	183145946	0.0590564	0.271231	4.59274	MCF2L2;MCF2L2;MCF2L2;MCF2L2;MCF2L2;MCF2L2	1stExon;TSS200;5'UTR;TSS200;TSS200;5'UTR	Island
cg09156602	37	3	183145900	0.0252177	0.410427	16.2753	MCF2L2;MCF2L2;MCF2L2;MCF2L2;MCF2L2;MCF2L2	1stExon;TSS200;5'UTR;TSS200;TSS200;5'UTR	Island
cg13885451	37	3	183145870	0.461578	0.70083	1.51834	MCF2L2;MCF2L2;MCF2L2;MCF2L2;MCF2L2;MCF2L2;MCF2L2;MCF2L2	1stExon;1stExon;1stExon;5'UTR;5'UTR;TSS200;5'UTR;5'UTR	Island
cg02961109	37	1	150552537	0.173441	0.514173	2.96455	MCL1;MCL1;MCL1;MCL1	TSS1500;TSS1500;TSS1500;TSS1500	S_Shore
cg03356760	37	6	37665051	0.0321832	0.271078	8.42295	MDGA1;MDGA1;MDGA1;MDGA1	1stExon;5'UTR;TSS1500;5'UTR	Island
cg11590700	37	3	169381241	0.0605542	0.276078	4.55919	MECOM;MECOM;MECOM;MECOM;MECOM	1stExon;1stExon;5'UTR;TSS200;3'UTR	S_Shore
cg07751698	37	3	168864125	0.0791082	0.288039	3.64108	MECOM;MECOM;MECOM;MECOM;MECOM;MECOM;MECOM	TSS200;TSS200;5'UTR;5'UTR;5'UTR;5'UTR;5'UTR	Island
cg25472638	37	3	168865475	0.189145	0.40202	2.12546	MECOM;MECOM;MECOM;MECOM;MECOM;MECOM;MECOM;MECOM	TSS1500;TSS1500;1stExon;TSS1500;TSS1500;TSS1500;5'UTR;5'UTR	N_Shore
cg03347416	37	3	168865438	0.0981877	0.349118	3.55562	MECOM;MECOM;MECOM;MECOM;MECOM;MECOM;MECOM;MECOM	TSS1500;TSS1500;1stExon;TSS1500;TSS1500;TSS1500;5'UTR;5'UTR	N_Shore
cg02951206	37	3	150804313	0.069116	0.416958	6.03273	MED12L;MED12L;MED12L;MED12L;MED12L	TSS1500;TSS1500;5'UTR;1stExon;5'UTR	Island
cg24459023	37	19	16739945	0.0819275	0.293464	3.582	MED26;CALR3	TSS1500;TSS1500	S_Shore
cg15306924	37	5	88179477	0.0411595	0.29022	7.05109	MEF2C;MEF2C;MEF2C;MEF2C;MEF2C;MEF2C;MEF2C;MEF2C;MEF2C;MEF2C;MEF2C;MEF2C;MEF2C;CTC-454M9.1;CTC-454M9.1;CTC-454M9.1	TSS1500;TSS1500;TSS1500;TSS1500;TSS1500;TSS1500;TSS1500;TSS1500;TSS200;5'UTR;5'UTR;5'UTR;3'UTR;5'UTR;5'UTR;5'UTR	N_Shore
cg16183386	37	5	88179479	0.0317489	0.305784	9.63134	MEF2C;MEF2C;MEF2C;MEF2C;MEF2C;MEF2C;MEF2C;MEF2C;MEF2C;MEF2C;MEF2C;MEF2C;MEF2C;CTC-454M9.1;CTC-454M9.1;CTC-454M9.1	TSS1500;TSS1500;TSS1500;TSS1500;TSS1500;TSS1500;TSS1500;TSS1500;TSS200;5'UTR;5'UTR;5'UTR;3'UTR;5'UTR;5'UTR;5'UTR	N_Shore
cg15190401	37	5	88179496	0.0497872	0.343538	6.90013	MEF2C;MEF2C;MEF2C;MEF2C;MEF2C;MEF2C;MEF2C;MEF2C;MEF2C;MEF2C;MEF2C;MEF2C;MEF2C;CTC-454M9.1;CTC-454M9.1;CTC-454M9.1	TSS1500;TSS1500;TSS1500;TSS1500;TSS1500;TSS1500;TSS1500;TSS1500;TSS200;5'UTR;5'UTR;5'UTR;3'UTR;5'UTR;5'UTR;5'UTR	N_Shore
cg11686722	37	15	37391721	0.279845	0.523357	1.87017	MEIS2;MEIS2;MEIS2;MEIS2;MEIS2;RP11-128A17.1;MEIS2;MEIS2;MEIS2;MEIS2;MEIS2;MEIS2;MEIS2;MEIS2;MEIS2;MEIS2;MEIS2	5'UTR;5'UTR;TSS1500;TSS1500;TSS1500;5'UTR;TSS200;1stExon;1stExon;1stExon;1stExon;5'UTR;5'UTR;5'UTR;5'UTR;5'UTR;TSS200	N_Shore
cg10752869	37	15	37392080	0.0673689	0.291541	4.32753	MEIS2;MEIS2;MEIS2;RP11-128A17.1;MEIS2;MEIS2;MEIS2;MEIS2;MEIS2;MEIS2;MEIS2;MEIS2;MEIS2;MEIS2	5'UTR;5'UTR;TSS1500;5'UTR;1stExon;1stExon;1stExon;5'UTR;5'UTR;5'UTR;5'UTR;TSS1500;TSS1500;TSS200	N_Shore
cg20515302	37	15	37392085	0.061748	0.315629	5.11158	MEIS2;MEIS2;MEIS2;RP11-128A17.1;MEIS2;MEIS2;MEIS2;MEIS2;MEIS2;MEIS2;MEIS2;MEIS2;MEIS2;MEIS2	5'UTR;5'UTR;TSS1500;5'UTR;1stExon;1stExon;1stExon;5'UTR;5'UTR;5'UTR;5'UTR;TSS1500;TSS1500;TSS200	N_Shore
cg11074746	37	2	32236343	0.0580681	0.351713	6.05691	MEMO1;MEMO1;MEMO1;MEMO1;MEMO1;MEMO1;MEMO1;DPY30	TSS1500;TSS1500;TSS1500;TSS1500;TSS1500;TSS200;TSS1500;3'UTR	S_Shore
cg14191360	37	7	116311773	0.0483033	0.258757	5.35692	MET;MET;MET;MET	TSS1500;TSS1500;TSS1500;TSS1500	N_Shore
cg23817329	37	17	2319450	0.0913869	0.292549	3.20121	METTL16;RP1-59D14.3;METTL16;RP1-59D14.3;METTL16	3'UTR;TSS1500;3'UTR;TSS200;3'UTR
cg13277160	37	2	208490587	0.0603443	0.296327	4.91061	METTL21A;METTL21A;METTL21A;METTL21A;METTL21A;METTL21A;METTL21A;METTL21A;METTL21A;METTL21A;METTL21A;METTL21A;METTL21A;METTL21A	5'UTR;5'UTR;TSS1500;TSS1500;TSS1500;TSS1500;TSS1500;TSS1500;TSS1500;TSS1500;TSS1500;TSS1500;1stExon;1stExon	Island
cg07747521	37	16	21668734	0.0965895	0.365243	3.7814	METTL9;METTL9	5'UTR;3'UTR
cg22505746	37	1	156052948	0.0249963	0.247833	9.91479	MEX3A;MEX3A;LMNA;LMNA;LMNA;LMNA	TSS1500;TSS1500;5'UTR;5'UTR;5'UTR;5'UTR	S_Shore
cg00660163	37	1	156052512	0.0131595	0.256995	19.5292	MEX3A;MEX3A;LMNA;LMNA;LMNA;LMNA	TSS1500;TSS1500;5'UTR;5'UTR;5'UTR;5'UTR	Island
cg07014514	37	18	48723747	0.0329888	0.233604	7.08131	MEX3C	TSS200	Island
cg19487450	37	5	153476453	0.0638267	0.278358	4.36115	MFAP3;MFAP3;MFAP3	TSS200;5'UTR;5'UTR
cg16169361	37	8	8751409	0.0497912	0.259446	5.21067	MFHAS1	TSS1500	Island
cg06740296	37	1	205561401	0.16514	0.402753	2.43887	MFSD4;MFSD4;MFSD4;MFSD4;MFSD4;MFSD4;MFSD4	1stExon;5'UTR;1stExon;5'UTR;ExonBnd;5'UTR;5'UTR	Island
cg25305677	37	12	53645431	0.236619	0.499901	2.11268	MFSD5;MFSD5;MFSD5;MFSD5;MFSD5;MFSD5	TSS1500;TSS1500;5'UTR;TSS200;5'UTR;1stExon	N_Shore
cg12419195	37	2	191272731	0.0669245	0.444762	6.64572	MFSD6	TSS1500	Island
cg01342926	37	4	128887246	0.0616475	0.272606	4.422	MFSD8;MFSD8;MFSD8;MFSD8;MFSD8;MFSD8;MFSD8;C4orf29;C4orf29;C4orf29;C4orf29;C4orf29;C4orf29;C4orf29;C4orf29	TSS1500;TSS1500;TSS200;TSS200;TSS200;TSS200;TSS200;5'UTR;5'UTR;5'UTR;5'UTR;5'UTR;5'UTR;5'UTR;5'UTR	S_Shore
cg04155862	37	3	127541172	0.0404642	0.324289	8.01422	MGLL;MGLL;MGLL;MGLL;MGLL;MGLL;MGLL;MGLL;MGLL	5'UTR;5'UTR;TSS200;1stExon;1stExon;1stExon;5'UTR;5'UTR;3'UTR	N_Shore
cg04854189	37	1	1562771	0.0665745	0.313891	4.71489	MIB2;MIB2;MIB2;MIB2;MIB2;MIB2;MIB2;MIB2;MIB2	3'UTR;5'UTR;TSS1500;3'UTR;TSS200;TSS200;5'UTR;5'UTR;5'UTR	N_Shore
cg25900627	37	1	1562767	0.0450041	0.309657	6.88064	MIB2;MIB2;MIB2;MIB2;MIB2;MIB2;MIB2;MIB2;MIB2	3'UTR;5'UTR;TSS1500;3'UTR;TSS200;TSS200;5'UTR;5'UTR;5'UTR	N_Shore
cg10367909	37	6	31367038	0.588163	0.853436	1.45102	MICA;MICA;HCP5;MICA	TSS1500;TSS1500;TSS1500;TSS1500	N_Shore
cg11481968	37	11	12303499	0.628324	0.843452	1.34238	MICALCL;MICALCL	5'UTR;5'UTR
cg00876541	37	19	10515578	0.45993	0.715269	1.55517	MIR1181;CDC37	TSS1500;TSS1500	Island
cg19982471	37	2	180725622	0.0273638	0.238156	8.7033	MIR1258;ZNF385B	1stExon;5'UTR	N_Shore
cg16908824	37	19	54260952	0.279804	0.485365	1.73466	MIR1283-2	TSS1500
cg09344485	37	7	127847494	0.283511	0.501942	1.77045	MIR129-1	TSS1500
cg16911487	37	12	113133115	0.352638	0.577223	1.63687	MIR1302-1;RPH3A;RPH3A;RPH3A;RPH3A;RPH3A;RPH3A;RPH3A;RPH3A;RPH3A	TSS200;5'UTR;5'UTR;5'UTR;5'UTR;5'UTR;5'UTR;5'UTR;5'UTR;5'UTR
cg09836205	37	6	98472371	0.0675608	0.32422	4.79894	MIR2113	TSS200
cg18854412	37	2	219867713	0.0612824	0.374318	6.10808	MIR375;AC097468.4	TSS1500;5'UTR	Island
cg05787409	37	2	219866745	0.0376858	0.396406	10.5187	MIR375;AC097468.4	TSS1500;TSS200	Island
cg15201847	37	5	54469494	0.027697	0.34246	12.3645	MIR449C;CDC20B;CDC20B;CDC20B;CDC20B;CDC20B	TSS1500;TSS1500;TSS1500;TSS1500;TSS1500;TSS1500	S_Shore
cg14079131	37	5	54469500	0.0494158	0.382751	7.74552	MIR449C;CDC20B;CDC20B;CDC20B;CDC20B;CDC20B	TSS1500;TSS1500;TSS1500;TSS1500;TSS1500;TSS1500	S_Shore
cg27648405	37	17	6922960	0.579622	0.825999	1.42507	MIR497HG;MIR497HG;MIR497HG	1stExon;TSS1500;TSS200	N_Shelf
cg09430586	37	19	54242124	0.452746	0.658402	1.45424	MIR518A2	TSS1500
cg23094300	37	3	69914965	0.335393	0.557178	1.66127	MITF;MITF;MITF;MITF;MITF;MITF	TSS1500;TSS1500;5'UTR;5'UTR;5'UTR;5'UTR
cg19127552	37	12	6861479	0.0368598	0.257441	6.98434	MLF2;MLF2;MLF2;MLF2	3'UTR;TSS1500;3'UTR;1stExon	N_Shore
cg26645069	37	12	6861493	0.235978	0.786487	3.33289	MLF2;MLF2;MLF2;MLF2	3'UTR;TSS1500;3'UTR;1stExon	N_Shore
cg04910299	37	11	118306353	0.031459	0.339128	10.78	MLL;MLL;MLL;MLL;MLL;MLL;RP11-770J1.4	TSS1500;TSS1500;TSS1500;TSS1500;TSS1500;TSS1500;TSS1500	Island
cg18679318	37	4	146538184	0.213243	0.64862	3.04169	MMAA	TSS1500	N_Shore
cg24646495	37	22	24113353	0.129792	0.373186	2.87525	MMP11;MMP11;MMP11	5'UTR;5'UTR;5'UTR	N_Shore
cg10469359	37	12	132315227	0.0736554	0.501479	6.80846	MMP17;MMP17	5'UTR;5'UTR	Island
cg20543416	37	16	3095676	0.117087	0.368193	3.14459	MMP25	TSS1500	Island
cg25172682	37	17	34122758	0.0945316	0.405207	4.28647	MMP28	TSS200	Island
cg13326172	37	17	34122745	0.0175339	0.349525	19.9342	MMP28	TSS200	Island
cg07546558	37	17	34122765	0.0129288	0.419266	32.4288	MMP28	TSS200	Island
cg16246294	37	17	34122769	0.019505	0.443932	22.7599	MMP28	TSS200	Island
cg18391427	37	17	34122800	0.0434679	0.504317	11.6021	MMP28	TSS200	Island
cg25511807	37	11	102401438	0.184688	0.452378	2.44942	MMP7;MMP7;MMP7;MMP7;MMP7;MMP7	1stExon;1stExon;1stExon;5'UTR;3'UTR;3'UTR
cg09456758	37	14	61329252	0.408647	0.618158	1.5127	MNAT1	5'UTR
cg24208369	37	14	102701860	0.231635	0.460682	1.98883	MOK;MOK;MOK;MOK;MOK;MOK;MOK;MOK;MOK;MOK;MOK;MOK;MOK;MOK;MOK;MOK;MOK;MOK;MOK;MOK;MOK;MOK;MOK	3'UTR;3'UTR;3'UTR;5'UTR;5'UTR;5'UTR;5'UTR;5'UTR;TSS1500;TSS1500;1stExon;TSS200;TSS200;3'UTR;3'UTR;3'UTR;3'UTR;3'UTR;5'UTR;3'UTR;3'UTR;3'UTR;5'UTR
cg15322420	37	X	102942967	0.0295466	0.312829	10.5876	MORF4L2;MORF4L2;MORF4L2;MORF4L2;MORF4L2;MORF4L2;MORF4L2;RP5-1055C14.7;MORF4L2;MORF4L2;MORF4L2;MORF4L2;MORF4L2;MORF4L2;MORF4L2;MORF4L2;MORF4L2;MORF4L2	TSS1500;TSS1500;TSS1500;TSS1500;TSS1500;TSS1500;TSS1500;5'UTR;1stExon;1stExon;1stExon;1stExon;TSS200;TSS200;3'UTR;5'UTR;5'UTR;5'UTR	S_Shore
cg10114555	37	1	113216774	0.146255	0.37274	2.54856	MOV10;MOV10;MOV10;MOV10;MOV10;MOV10;MOV10;MOV10;MOV10;MOV10;MOV10;MOV10	TSS1500;TSS1500;5'UTR;TSS1500;TSS1500;TSS1500;TSS1500;TSS1500;TSS1500;TSS1500;TSS1500;TSS1500	N_Shore
cg11178985	37	1	113216804	0.0690832	0.307177	4.44648	MOV10;MOV10;MOV10;MOV10;MOV10;MOV10;MOV10;MOV10;MOV10;MOV10;MOV10;MOV10	TSS1500;TSS1500;5'UTR;TSS1500;TSS1500;TSS1500;TSS1500;TSS1500;TSS1500;TSS1500;TSS1500;TSS1500	N_Shore
cg09315630	37	22	50585393	0.219273	0.421068	1.92029	MOV10L1;MOV10L1;MOV10L1	5'UTR;1stExon;5'UTR
cg04198562	37	17	7490230	0.481777	0.800943	1.66247	MPDU1;MPDU1;MPDU1;MPDU1;MPDU1;MPDU1;MPDU1;MPDU1;MPDU1	3'UTR;3'UTR;3'UTR;1stExon;5'UTR;3'UTR;ExonBnd;5'UTR;5'UTR	N_Shelf
cg21958444	37	13	20207412	0.0751458	0.277877	3.69784	MPHOSPH8;MPHOSPH8;MPHOSPH8	TSS1500;TSS1500;TSS1500	N_Shore
cg24497026	37	X	154028220	0.443553	0.694294	1.5653	MPP1;MPP1;MPP1;MPP1;MPP1;MPP1;MPP1	5'UTR;TSS200;3'UTR;3'UTR;3'UTR;5'UTR;3'UTR
cg10072574	37	X	154033934	0.0271789	0.303323	11.1602	MPP1;MPP1;MPP1;MPP1;MPP1;MPP1;MPP1;MPP1;MPP1;MPP1	TSS200;TSS200;TSS200;TSS200;TSS200;TSS200;TSS1500;TSS1500;TSS1500;5'UTR	Island
cg25645693	37	X	154033932	0.029748	0.39918	13.4187	MPP1;MPP1;MPP1;MPP1;MPP1;MPP1;MPP1;MPP1;MPP1;MPP1	TSS200;TSS200;TSS200;TSS200;TSS200;TSS200;TSS1500;TSS1500;TSS1500;5'UTR	Island
cg08786860	37	X	154034184	0.107012	0.633019	5.91543	MPP1;MPP1;MPP1;MPP1;MPP1;MPP1;MPP1;MPP1;MPP1;MPP1	TSS1500;TSS1500;TSS1500;TSS1500;TSS1500;TSS1500;TSS1500;TSS1500;TSS1500;5'UTR	S_Shore
cg22858728	37	X	154034149	0.0439569	0.614024	13.9688	MPP1;MPP1;MPP1;MPP1;MPP1;MPP1;MPP1;MPP1;MPP1;MPP1	TSS1500;TSS1500;TSS1500;TSS1500;TSS1500;TSS1500;TSS1500;TSS1500;TSS1500;5'UTR	S_Shore
cg00213853	37	X	154034091	0.0819149	0.755334	9.22095	MPP1;MPP1;MPP1;MPP1;MPP1;MPP1;MPP1;MPP1;MPP1;MPP1	TSS1500;TSS1500;TSS1500;TSS1500;TSS1500;TSS1500;TSS1500;TSS1500;TSS1500;5'UTR	S_Shore
cg16423567	37	17	41987786	0.177534	0.718558	4.04744	MPP2;MPP2	TSS1500;TSS1500	S_Shelf
cg26782881	37	17	41977585	0.195258	0.494117	2.53059	MPP2;MPP2;MPP2;MPP2;MPP2;MPP2;MPP2;MPP2	3'UTR;3'UTR;5'UTR;3'UTR;5'UTR;5'UTR;5'UTR;5'UTR	N_Shore
cg16491426	37	17	41911665	0.175882	0.380236	2.16188	MPP3;MPP3	TSS1500;TSS1500	S_Shore
cg18439358	37	17	41910968	0.155958	0.370792	2.37751	MPP3;MPP3;MPP3	TSS1500;TSS1500;TSS1500	S_Shore
cg13931228	37	7	24612418	0.0743337	0.32296	4.34473	MPP6;MPP6;MPP6;MPP6;MPP6	TSS1500;TSS1500;TSS1500;TSS1500;TSS1500
cg21983255	37	18	11909294	0.41569	0.618604	1.48814	MPPE1;MPPE1;MPPE1;MPPE1;MPPE1	TSS1500;TSS1500;TSS1500;TSS1500;TSS1500	S_Shore
cg05308895	37	1	167691710	0.0358886	0.281417	7.84142	MPZL1;MPZL1	5'UTR;5'UTR	Island
cg15376097	37	11	118135270	0.0968317	0.33501	3.45972	MPZL2;MPZL2;MPZL2;MPZL2;MPZL2;MPZL2	TSS1500;TSS200;TSS1500;TSS1500;TSS1500;TSS200
cg19557518	37	17	60704641	0.0470237	0.33539	7.13235	MRC2	TSS200	Island
cg23358710	37	17	60704660	0.0640295	0.399561	6.24027	MRC2	TSS200	Island
cg09267324	37	17	60704634	0.048582	0.407177	8.38123	MRC2	TSS200	Island
cg11520509	37	17	60704698	0.0707123	0.430938	6.09425	MRC2	TSS200	Island
cg01583487	37	17	60704724	0.0405773	0.430174	10.6013	MRC2	TSS200	Island
cg12437481	37	16	420112	0.350446	0.635577	1.81362	MRPL28;MRPL28;MRPL28;MRPL28;MRPL28;MRPL28;MRPL28	3'UTR;3'UTR;3'UTR;3'UTR;1stExon;1stExon;TSS1500	Island
cg00101154	37	16	420108	0.0376224	0.33128	8.80539	MRPL28;MRPL28;MRPL28;MRPL28;MRPL28;MRPL28;MRPL28	3'UTR;3'UTR;3'UTR;3'UTR;1stExon;1stExon;TSS1500	Island
cg04877711	37	9	140444904	0.090613	0.432353	4.77143	MRPL41;PNPLA7;PNPLA7;PNPLA7	TSS1500;1stExon;5'UTR;TSS200	N_Shore
cg21364631	37	2	224821839	0.0560963	0.308117	5.49265	MRPL44	TSS1500	N_Shore
cg06968712	37	11	60534911	0.114377	0.320022	2.79796	MS4A15	5'UTR	Island
cg20253251	37	1	155579369	0.445577	0.649095	1.45675	MSTO1;MSTO1;MSTO1;MSTO1;MSTO1;MSTO1;MSTO1;MSTO1;MSTO1;MSTO1;MSTO1;MSTO1;MSTO1;MSTO1;MSTO1;RP11-29H23.4	TSS1500;TSS1500;TSS1500;TSS1500;TSS1500;TSS1500;TSS1500;TSS1500;TSS1500;TSS1500;TSS1500;TSS1500;TSS1500;TSS1500;TSS1500;3'UTR	N_Shore
cg19338148	37	16	56677657	0.138348	0.473048	3.41925	MT1DP;MT1DP	1stExon;5'UTR	S_Shore
cg23217005	37	16	56691744	0.0836404	0.326633	3.90521	MT1F;MT1F;MT1F;MT1F;MT1F;MT1F	5'UTR;1stExon;5'UTR;TSS1500;TSS200;TSS200	Island
cg05977992	37	6	151186411	0.190873	0.393268	2.06036	MTHFD1L;MTHFD1L;MTHFD1L;MTHFD1L;MTHFD1L	TSS1500;TSS1500;TSS1500;TSS1500;TSS1500	N_Shore
cg05228408	37	1	11865352	0.174274	0.418523	2.40153	MTHFR;MTHFR;MTHFR;MTHFR;MTHFR;MTHFR;CLCN6;CLCN6;CLCN6;CLCN6;CLCN6;CLCN6;MTHFR	5'UTR;5'UTR;5'UTR;5'UTR;5'UTR;5'UTR;TSS1500;TSS1500;TSS1500;TSS1500;TSS1500;TSS1500;TSS200	N_Shore
cg27051611	37	22	31151493	0.230299	0.443597	1.92618	MTMR3	5'UTR
cg10596490	37	22	30504901	0.315276	0.726659	2.30483	MTMR3	5'UTR
cg19339848	37	6	74170937	0.194883	0.456485	2.34235	MTO1;MTO1;MTO1;MTO1;MTO1;MTO1;MTO1;MTO1;MTO1	TSS1500;TSS1500;TSS1500;TSS1500;TSS1500;TSS1500;TSS1500;TSS1500;TSS1500	N_Shore
cg04120546	37	8	125740895	0.0750328	0.327695	4.36736	MTSS1;MTSS1;MTSS1;MTSS1;MTSS1;MTSS1	TSS1500;TSS1500;TSS1500;TSS1500;TSS200;TSS1500	Island
cg03751299	37	13	30046617	0.373214	0.743971	1.99342	MTUS2	5'UTR
cg17608497	37	13	30070429	0.385464	0.620063	1.60861	MTUS2;MTUS2	TSS200;TSS200
cg01950449	37	13	30070490	0.293021	0.518891	1.77083	MTUS2;MTUS2;MTUS2	TSS200;1stExon;5'UTR
cg25157524	37	13	30002931	0.12153	0.370378	3.04764	MTUS2;MTUS2;MTUS2;MTUS2	5'UTR;1stExon;1stExon;5'UTR
cg07399355	37	1	155163013	0.0300192	0.264339	8.80566	MUC1;MUC1;MUC1;MUC1;MUC1;MUC1	TSS1500;TSS1500;TSS1500;TSS1500;TSS1500;TSS1500	N_Shore
cg22500132	37	1	155162752	0.116047	0.383938	3.30847	MUC1;MUC1;MUC1;MUC1;MUC1;MUC1	TSS200;TSS200;TSS200;TSS200;TSS200;TSS200	N_Shore
cg15811371	37	19	9093198	0.400378	0.653689	1.63268	MUC16	TSS1500
cg14005306	37	7	100552714	0.309839	0.51804	1.67197	MUC3A;MUC3A;MUC3A;MUC3A	1stExon;1stExon;TSS200;5'UTR
cg03369221	37	9	113508165	0.209184	0.409552	1.95785	MUSK	5'UTR
cg14161107	37	9	113476867	0.395598	0.602853	1.5239	MUSK	5'UTR
cg02687735	37	9	113476841	0.230188	0.497424	2.16095	MUSK	5'UTR
cg19214408	37	10	111981687	0.0325443	0.342479	10.5234	MXI1	5'UTR	N_Shelf
cg21403602	37	10	112039248	0.21107	0.607215	2.87684	MXI1;MXI1;MXI1	5'UTR;5'UTR;5'UTR
cg09418984	37	19	54369447	0.036241	0.313466	8.64949	MYADM;MYADM;AC008753.6	TSS200;TSS200;3'UTR	Island
cg00655982	37	19	50936038	0.39068	0.606543	1.55253	MYBPC2	TSS200	S_Shore
cg19055458	37	6	16128933	0.0342868	0.391691	11.424	MYLIP;MYLIP	TSS1500;TSS1500	N_Shore
cg15339203	37	3	123325094	0.134295	0.36491	2.71724	MYLK-AS1;MYLK-AS1;MYLK-AS1	5'UTR;5'UTR;5'UTR
cg17949256	37	17	27507578	0.0181081	0.237746	13.1293	MYO18A;MYO18A;MYO18A	TSS200;TSS200;TSS200	Island
cg16976269	37	22	26349420	0.0754236	0.328792	4.35927	MYO18B;MYO18B;MYO18B	TSS200;3'UTR;5'UTR
cg01581862	37	15	59665488	0.0343926	0.243002	7.06552	MYO1E;MYO1E;MYO1E;FAM81A;FAM81A	TSS1500;TSS1500;TSS1500;5'UTR;5'UTR	S_Shore
cg26557404	37	18	47721899	0.630548	0.854338	1.35492	MYO5B	TSS1500	S_Shore
cg20449809	37	2	128349165	0.285535	0.532036	1.8633	MYO7B	5'UTR	N_Shore
cg01103871	37	2	2051904	0.164365	0.422736	2.57193	MYT1L;MYT1L;MYT1L;MYT1L	5'UTR;5'UTR;5'UTR;3'UTR
cg11778001	37	2	191512851	0.048351	0.258032	5.33664	NAB1;NAB1;NAB1;NAB1;NAB1;NAB1	5'UTR;TSS1500;TSS1500;TSS1500;TSS1500;TSS1500	N_Shore
cg27195914	37	16	66907460	0.0668638	0.286181	4.28005	NAE1	TSS1500	S_Shore
cg07799572	37	5	70309843	0.287101	0.489	1.70324	NAIP;NAIP;NAIP;NAIP;NAIP	5'UTR;5'UTR;5'UTR;3'UTR;5'UTR
cg21411914	37	13	101442064	0.595682	0.805924	1.35294	NALCN-AS1	5'UTR
cg24115092	37	12	76479454	0.328324	0.609228	1.85557	NAP1L1;NAP1L1;NAP1L1;NAP1L1;NAP1L1;NAP1L1;NAP1L1;NAP1L1;NAP1L1;NAP1L1	TSS1500;TSS1500;TSS1500;TSS1500;TSS1500;TSS1500;TSS1500;TSS1500;TSS1500;TSS1500	S_Shore
cg08505355	37	16	791390	0.0239749	0.25231	10.5239	NARFL;NARFL;NARFL;NARFL;NARFL;NARFL;MSLN	TSS1500;TSS1500;TSS1500;TSS1500;TSS1500;TSS200;5'UTR	S_Shore
cg16617628	37	11	19733794	0.16375	0.483641	2.95354	NAV2;NAV2;NAV2	TSS1500;TSS1500;TSS1500	N_Shore
cg21414813	37	13	35515731	0.203828	0.508812	2.49628	NBEA;NBEA	TSS1500;TSS1500
cg07310259	37	13	35515865	0.053733	0.373683	6.95444	NBEA;NBEA	TSS1500;TSS1500
cg06865650	37	3	172391207	0.130393	0.350025	2.68438	NCEH1	5'UTR
cg18922196	37	2	106360864	0.280037	0.686416	2.45117	NCK2;NCK2;NCK2	TSS1500;TSS1500;TSS1500	N_Shore
cg25417913	37	2	24714793	0.0973325	0.336016	3.45225	NCOA1;NCOA1;NCOA1;NCOA1;NCOA1	TSS200;TSS200;TSS200;1stExon;5'UTR	Island
cg10641483	37	12	125052746	0.172364	0.379784	2.20338	NCOR2;NCOR2	TSS1500;TSS1500	S_Shore
cg24093474	37	16	58533787	0.0536731	0.298875	5.56844	NDRG4;NDRG4;NDRG4;NDRG4;NDRG4;NDRG4;NDRG4;NDRG4;NDRG4;NDRG4;NDRG4;NDRG4;NDRG4	TSS1500;TSS1500;TSS1500;TSS1500;TSS1500;TSS200;5'UTR;5'UTR;5'UTR;5'UTR;5'UTR;3'UTR;5'UTR	N_Shore
cg23063036	37	4	118955375	0.0776477	0.294358	3.79095	NDST3;NDST3;NDST3	TSS1500;TSS200;5'UTR	S_Shore
cg17853587	37	4	118954386	0.0501791	0.362486	7.22384	NDST3;NDST3;NDST3	TSS1500;TSS1500;TSS1500	N_Shore
cg25760950	37	19	19643252	0.0375669	0.245481	6.5345	NDUFA13;YJEFN3	5'UTR;5'UTR	Island
cg09264330	37	19	19643172	0.0482433	0.274458	5.68905	NDUFA13;YJEFN3	5'UTR;5'UTR	Island
cg21695311	37	12	57634608	0.243844	0.495069	2.03027	NDUFA4L2;NDUFA4L2;NDUFA4L2	TSS200;TSS200;TSS200	S_Shore
cg17904988	37	1	161168451	0.406765	0.61885	1.5214	NDUFS2;ADAMTS4;ADAMTS4;ADAMTS4;ADAMTS4;NDUFS2;NDUFS2	TSS1500;1stExon;1stExon;5'UTR;5'UTR;5'UTR;5'UTR	N_Shelf
cg23687971	37	20	32262772	0.200303	0.40499	2.02189	NECAB3;NECAB3;NECAB3;NECAB3;NECAB3;NECAB3	TSS1500;TSS1500;TSS1500;TSS1500;TSS1500;TSS1500	N_Shore
cg07673181	37	20	32251806	0.141966	0.407525	2.87058	NECAB3;NECAB3;NECAB3;NECAB3;NECAB3;NECAB3	3'UTR;3'UTR;TSS1500;3'UTR;3'UTR;3'UTR	Island
cg02198044	37	15	56286336	0.0978499	0.368615	3.76715	NEDD4;NEDD4;NEDD4;NEDD4	TSS1500;TSS1500;TSS1500;TSS1500	S_Shore
cg13160251	37	15	56286575	0.192843	0.532432	2.76096	NEDD4;NEDD4;NEDD4;NEDD4	TSS1500;TSS1500;TSS1500;TSS1500	S_Shore
cg15416643	37	8	24815840	0.203987	0.46929	2.30059	NEFL	TSS1500	S_Shore
cg24527664	37	15	75639798	0.0242554	0.306002	12.6158	NEIL1;NEIL1;NEIL1;NEIL1;NEIL1;NEIL1;NEIL1;NEIL1;NEIL1;NEIL1;NEIL1;NEIL1;NEIL1;NEIL1;NEIL1;NEIL1;NEIL1;NEIL1;NEIL1;NEIL1;NEIL1;NEIL1;NEIL1;NEIL1;NEIL1;NEIL1;NEIL1;NEIL1;NEIL1	TSS1500;TSS1500;TSS1500;TSS1500;5'UTR;1stExon;5'UTR;5'UTR;5'UTR;5'UTR;1stExon;5'UTR;1stExon;1stExon;5'UTR;1stExon;5'UTR;1stExon;5'UTR;TSS1500;TSS200;1stExon;TSS1500;5'UTR;TSS200;TSS200;ExonBnd;5'UTR;5'UTR	Island
cg06836032	37	12	45271935	0.296161	0.523597	1.76794	NELL2;NELL2;NELL2	TSS1500;5'UTR;5'UTR	S_Shore
cg02356600	37	15	73345745	0.0507542	0.313498	6.17679	NEO1	5'UTR	S_Shore
cg19091474	37	15	73344252	0.0386364	0.384228	9.94471	NEO1;NEO1;NEO1;NEO1	TSS1500;TSS1500;1stExon;5'UTR	Island
cg20056324	37	12	55413610	0.144345	0.458733	3.17803	NEUROD4	TSS200
cg02750234	37	17	29422717	0.0348928	0.398058	11.408	NF1;NF1	5'UTR;5'UTR	S_Shore
cg19161707	37	1	204958559	0.0855392	0.342748	4.00691	NFASC;NFASC;NFASC;NFASC;NFASC	5'UTR;3'UTR;5'UTR;5'UTR;5'UTR
cg11847454	37	20	50179546	0.133873	0.383333	2.86341	NFATC2;NFATC2	TSS1500;TSS1500	Island
cg14252486	37	1	61331027	0.265001	0.471604	1.77963	NFIA;NFIA	5'UTR;1stExon
cg12450567	37	1	61542620	0.0363995	0.286546	7.87226	NFIA;NFIA	TSS1500;5'UTR	Island
cg06978399	37	4	47928723	0.330703	0.547606	1.65588	NIPAL1;NIPAL1	5'UTR;5'UTR
cg06410305	37	4	47928732	0.144831	0.363864	2.51234	NIPAL1;NIPAL1	5'UTR;5'UTR
cg13924580	37	8	99306716	0.0370441	0.240704	6.49778	NIPAL2;NIPAL2;NIPAL2	TSS1500;TSS200;TSS200	Island
cg15264255	37	8	99306718	0.038482	0.30856	8.01831	NIPAL2;NIPAL2;NIPAL2	TSS1500;TSS200;TSS200	Island
cg18232347	37	1	31655009	0.0759833	0.33956	4.46887	NKAIN1	TSS1500	S_Shore
cg12851429	37	6	124123931	0.200747	0.551977	2.74961	NKAIN2;NKAIN2	TSS1500;TSS1500	N_Shore
cg11231949	37	8	63161616	0.158302	0.384722	2.4303	NKAIN3;NKAIN3;NKAIN3;NKAIN3;NKAIN3;NKAIN3;NKAIN3;NKAIN3;NKAIN3;NKAIN3	5'UTR;1stExon;1stExon;TSS200;5'UTR;1stExon;5'UTR;1stExon;5'UTR;5'UTR	Island
cg16713006	37	19	45657133	0.0442196	0.446497	10.0973	NKPD1;NKPD1	TSS200;5'UTR	Island
cg01782227	37	14	36988778	0.650628	0.868286	1.33454	NKX2-1;NKX2-1-AS1;NKX2-1-AS1;NKX2-1;NKX2-1;NKX2-1;RP11-896J10.3	1stExon;1stExon;5'UTR;5'UTR;5'UTR;5'UTR;TSS200	Island
cg13558403	37	14	36989922	0.053628	0.36823	6.86637	NKX2-1-AS1;NKX2-1;RP11-896J10.3;NKX2-1;NKX2-1;NKX2-1;NKX2-1;NKX2-1;NKX2-1	5'UTR;5'UTR;TSS1500;TSS1500;5'UTR;TSS1500;TSS1500;1stExon;1stExon	Island
cg10999312	37	14	36989936	0.122664	0.465864	3.79788	NKX2-1-AS1;NKX2-1;RP11-896J10.3;NKX2-1;NKX2-1;NKX2-1;NKX2-1;NKX2-1;NKX2-1	5'UTR;5'UTR;TSS1500;TSS1500;5'UTR;TSS1500;TSS1500;1stExon;1stExon	Island
cg16701456	37	4	13546111	0.0700084	0.310675	4.43768	NKX3-2;NKX3-2	1stExon;5'UTR	Island
cg06754565	37	16	57023317	0.0400775	0.312017	7.78534	NLRC5;NLRC5;NLRC5;NLRC5	TSS200;TSS200;TSS200;TSS200	Island
cg06719628	37	11	119040084	0.0236392	0.259707	10.9863	NLRX1;NLRX1;NLRX1;NLRX1;NLRX1;NLRX1;NLRX1;NLRX1;NLRX1;NLRX1;NLRX1;NLRX1	5'UTR;5'UTR;5'UTR;5'UTR;5'UTR;5'UTR;5'UTR;5'UTR;5'UTR;5'UTR;5'UTR;5'UTR	S_Shore
cg26201942	37	11	119038896	0.176133	0.376364	2.13681	NLRX1;NLRX1;NLRX1;NLRX1;NLRX1;NLRX1;NLRX1;NLRX1;NLRX1;NLRX1;NLRX1;NLRX1;NLRX1	5'UTR;TSS1500;TSS1500;TSS1500;TSS1500;TSS1500;TSS1500;TSS1500;TSS1500;TSS200;TSS200;1stExon;5'UTR	N_Shore
cg08183303	37	16	447934	0.3367	0.561506	1.66767	NME4;NME4;NME4;NME4;NME4;NME4;NME4	5'UTR;5'UTR;TSS1500;5'UTR;TSS1500;1stExon;5'UTR	S_Shore
cg18676162	37	16	446984	0.193764	0.419776	2.16643	NME4;NME4;NME4;NME4;NME4;NME4;NME4;NME4;NME4;NME4;NME4	TSS1500;TSS1500;TSS1500;TSS1500;TSS1500;TSS1500;1stExon;5'UTR;1stExon;5'UTR;TSS1500	N_Shore
cg16297948	37	2	232395336	0.0819984	0.337344	4.11403	NMUR1	TSS200	Island
cg24778909	37	17	54670875	0.0941396	0.311194	3.30567	NOG	TSS200	Island
cg13872965	37	17	54671343	0.0389445	0.334757	8.59575	NOG;NOG	5'UTR;1stExon	Island
cg20468063	37	17	54671440	0.0248457	0.326875	13.1562	NOG;NOG	5'UTR;1stExon	Island
cg19165652	37	17	54671146	0.0322171	0.439414	13.6391	NOG;NOG	5'UTR;1stExon	Island
cg06620254	37	X	70503046	0.05789	0.337837	5.83584	NONO;NONO;NONO;NONO;NONO;NONO;NONO;NONO;NONO;NONO;NONO;NONO	TSS1500;TSS1500;TSS1500;TSS1500;TSS1500;TSS1500;TSS1500;TSS1500;TSS1500;TSS1500;1stExon;5'UTR	N_Shore
cg16780603	37	2	169659047	0.332796	0.574138	1.7252	NOSTRIN;NOSTRIN;NOSTRIN;NOSTRIN;NOSTRIN;NOSTRIN;NOSTRIN;NOSTRIN;NOSTRIN	TSS200;TSS200;5'UTR;1stExon;TSS200;TSS200;TSS200;5'UTR;5'UTR
cg11046393	37	1	145210014	0.0684629	0.40885	5.97185	NOTCH2NL;RP11-458D21.5	5'UTR;5'UTR	Island
cg08687753	37	11	89234928	0.0506741	0.310827	6.13385	NOX4	5'UTR
cg02888744	37	14	33819845	0.437331	0.669379	1.5306	NPAS3	5'UTR
cg02055483	37	11	66188019	0.199185	0.419947	2.10833	NPAS4;NPAS4	TSS1500;TSS1500	N_Shore
cg12611723	37	9	139940867	0.0364155	0.305422	8.38714	NPDC1;NPDC1;NPDC1	TSS1500;TSS1500;TSS1500	Island
cg03557226	37	17	45693418	0.288135	0.522422	1.81311	NPEPPS;NPEPPS;NPEPPS	3'UTR;5'UTR;3'UTR
cg20939320	37	3	132563279	0.229147	0.492545	2.14947	NPHP3-AS1	5'UTR
cg03607115	37	4	106816844	0.143771	0.367868	2.55871	NPNT;NPNT;NPNT;NPNT;NPNT;NPNT;INTS12;NPNT	1stExon;1stExon;1stExon;1stExon;1stExon;1stExon;5'UTR;5'UTR	Island
cg23198559	37	4	106816209	0.0524135	0.404698	7.72126	NPNT;NPNT;NPNT;NPNT;NPNT;NPNT;INTS12;NPNT	TSS1500;TSS1500;TSS1500;TSS1500;TSS1500;TSS1500;5'UTR;5'UTR	N_Shore
cg27396655	37	22	39240517	0.0661753	0.314319	4.74979	NPTXR	TSS1500	S_Shore
cg09440095	37	4	164253767	0.231066	0.623042	2.69638	NPY1R;NPY1R;NPY1R;NPY1R;NPY1R;NPY1R	TSS1500;1stExon;TSS200;5'UTR;5'UTR;5'UTR	S_Shore
cg06521673	37	5	142782072	0.117446	0.326983	2.78412	NR3C1;NR3C1;NR3C1;NR3C1;NR3C1;NR3C1;NR3C1;NR3C1;NR3C1;NR3C1;NR3C1;NR3C1;NR3C1	5'UTR;5'UTR;5'UTR;5'UTR;5'UTR;5'UTR;5'UTR;5'UTR;5'UTR;TSS1500;5'UTR;5'UTR;5'UTR	Island
cg24450582	37	4	149366257	0.0345365	0.287343	8.32	NR3C2	TSS1500	Island
cg01896848	37	4	149365876	0.0800854	0.369842	4.6181	NR3C2	TSS200	Island
cg13601993	37	9	127534760	0.542429	0.849536	1.56617	NR6A1;NR6A1;NR6A1;NR6A1;RP11-175D17.3	TSS1500;TSS1500;TSS1500;TSS1500;5'UTR	S_Shore
cg06417612	37	5	111092845	0.19937	0.653552	3.27808	NREP;NREP;NREP;NREP;NREP;NREP;NREP;NREP;NREP;NREP;NREP;NREP;NREP;NREP;NREP;NREP;NREP;NREP;NREP;NREP;NREP;NREP;NREP;NREP	3'UTR;5'UTR;5'UTR;5'UTR;5'UTR;5'UTR;5'UTR;5'UTR;5'UTR;5'UTR;5'UTR;5'UTR;5'UTR;5'UTR;TSS1500;ExonBnd;1stExon;1stExon;1stExon;1stExon;3'UTR;3'UTR;3'UTR;5'UTR	N_Shore
cg11977357	37	8	32611018	0.257958	0.464784	1.80178	NRG1;NRG1	3'UTR;5'UTR
cg27321979	37	15	76352532	0.144085	0.409329	2.84088	NRG4;NRG4;NRG4;C15orf27;C15orf27;C15orf27;C15orf27	TSS1500;TSS1500;TSS1500;5'UTR;5'UTR;5'UTR;5'UTR	Island
cg21396008	37	15	76305017	0.440733	0.663777	1.50607	NRG4;NRG4;NRG4;NRG4;NRG4;NRG4;NRG4;NRG4;NRG4;NRG4;NRG4	TSS1500;TSS1500;TSS1500;TSS1500;TSS1500;TSS1500;TSS1500;5'UTR;5'UTR;5'UTR;5'UTR
cg25767649	37	15	76304550	0.286362	0.535237	1.86909	NRG4;NRG4;NRG4;NRG4;NRG4;NRG4;NRG4;NRG4;NRG4;NRG4;NRG4;NRG4	5'UTR;5'UTR;5'UTR;5'UTR;5'UTR;TSS1500;1stExon;TSS200;5'UTR;5'UTR;5'UTR;5'UTR
cg00826728	37	10	33624131	0.0346242	0.271175	7.83194	NRP1;NRP1;NRP1;NRP1;NRP1;NRP1	5'UTR;TSS1500;TSS1500;TSS1500;TSS1500;TSS1500	Island
cg24508021	37	10	33624433	0.178993	0.454489	2.53914	NRP1;NRP1;NRP1;NRP1;NRP1;NRP1	5'UTR;TSS1500;TSS1500;TSS1500;TSS1500;TSS1500	Island
cg23313663	37	10	33623410	0.025027	0.329628	13.1709	NRP1;NRP1;NRP1;NRP1;NRP1;NRP1;NRP1;NRP1;NRP1;NRP1;NRP1	1stExon;1stExon;1stExon;1stExon;5'UTR;TSS200;5'UTR;5'UTR;5'UTR;5'UTR;5'UTR	Island
cg03932043	37	20	329101	0.043843	0.385452	8.79163	NRSN2;NRSN2;RP5-1103G7.4;NRSN2;NRSN2	5'UTR;5'UTR;TSS1500;5'UTR;5'UTR	S_Shore
cg09160216	37	20	329016	0.0790536	0.308839	3.9067	NRSN2;RP5-1103G7.4;NRSN2;NRSN2;NRSN2;NRSN2	5'UTR;TSS200;1stExon;5'UTR;5'UTR;5'UTR	S_Shore
cg25260420	37	19	5823816	0.659631	0.877992	1.33103	NRTN	TSS200	N_Shore
cg06515543	37	19	5823791	0.504897	0.73252	1.45083	NRTN	TSS200	N_Shore
cg25775109	37	19	5823786	0.557996	0.820652	1.47071	NRTN	TSS200	N_Shore
cg06228347	37	14	79387620	0.0546143	0.278897	5.10667	NRXN3	5'UTR
cg01823708	37	14	78915093	0.114882	0.356331	3.1017	NRXN3;NRXN3;NRXN3	5'UTR;5'UTR;5'UTR
cg11316784	37	5	176560594	0.0366846	0.242394	6.60751	NSD1;NSD1;NSD1;NSD1;NSD1;NSD1	TSS1500;TSS1500;TSS1500;5'UTR;5'UTR;TSS200	Island
cg20390587	37	8	126154086	0.12383	0.352453	2.84627	NSMCE2;NSMCE2;NSMCE2;NSMCE2;NSMCE2;NSMCE2	5'UTR;5'UTR;5'UTR;5'UTR;5'UTR;3'UTR
cg06206881	37	12	5620842	0.0930693	0.572319	6.14938	NTF3;NTF3;NTF3;NTF3;NTF3	1stExon;5'UTR;1stExon;5'UTR;5'UTR
cg04119584	37	19	49568432	0.0234592	0.446956	19.0525	NTF4;AC008687.1	TSS1500;TSS200
cg11468684	37	12	96184163	0.0177948	0.275752	15.4962	NTN4;NTN4;NTN4;NTN4;NTN4;NTN4;RP11-410A13.3	5'UTR;5'UTR;TSS1500;1stExon;TSS200;5'UTR;3'UTR	Island
cg02897450	37	12	96185064	0.134014	0.351976	2.62642	NTN4;NTN4;NTN4;NTN4;NTN4;RP11-410A13.3	TSS1500;TSS1500;TSS1500;TSS1500;TSS200;3'UTR	Island
cg16829450	37	12	96184020	0.0339954	0.280283	8.24475	NTN4;NTN4;NTN4;NTN4;NTN4;RP11-410A13.3	5'UTR;5'UTR;TSS1500;ExonBnd;ExonBnd;3'UTR	Island
cg04694271	37	1	156830606	0.169233	0.408856	2.41593	NTRK1;NTRK1;NTRK1;NTRK1;NTRK1;NTRK1	TSS200;TSS200;5'UTR;1stExon;5'UTR;5'UTR	Island
cg03049917	37	15	88752391	0.180032	0.3836	2.13073	NTRK3;NTRK3	5'UTR;3'UTR
cg27001635	37	12	106532530	0.0226822	0.307433	13.5539	NUAK1;NUAK1;NUAK1	1stExon;5'UTR;TSS200	Island
cg19553910	37	7	151038594	0.122076	0.350648	2.87238	NUB1;NUB1;NUB1;NUB1;NUB1;NUB1	TSS1500;TSS1500;TSS1500;TSS1500;TSS1500;TSS200	N_Shore
cg26759010	37	1	145589524	0.0932721	0.408246	4.37694	NUDT17;NUDT17;NUDT17;NUDT17;NUDT17;NUDT17;NUDT17	1stExon;TSS1500;TSS1500;TSS200;TSS200;TSS200;3'UTR	Island
cg04312358	37	19	41197166	0.110859	0.366316	3.30436	NUMBL;NUMBL	TSS1500;TSS1500	S_Shore
cg13245913	37	15	41624108	0.0660426	0.345213	5.22712	NUSAP1;NUSAP1;NUSAP1;NUSAP1;NUSAP1;NUSAP1;NUSAP1;NUSAP1;OIP5	TSS1500;TSS1500;TSS1500;TSS1500;TSS1500;TSS1500;TSS1500;TSS1500;ExonBnd	N_Shore
cg09414775	37	9	91159233	0.0451171	0.268062	5.94147	NXNL2	5'UTR
cg05507459	37	9	91148748	0.291209	0.637675	2.18975	NXNL2;NXNL2;NXNL2	TSS1500;TSS1500;TSS1500	N_Shore
cg01501184	37	14	24881456	0.102667	0.52453	5.10906	NYNRIN	TSS1500
cg04212371	37	9	136085646	0.280274	0.489022	1.7448	OBP2B;OBP2B	TSS1500;TSS1500
cg20699323	37	8	133071588	0.256991	0.700014	2.72389	OC90;OC90	1stExon;5'UTR
cg26425904	37	15	28344593	0.475859	0.716292	1.50526	OCA2;OCA2;OCA2;OCA2	TSS200;TSS200;TSS200;TSS200	S_Shore
cg13841742	37	4	48909110	0.218124	0.424026	1.94397	OCIAD2;OCIAD2;OCIAD2;OCIAD2;OCIAD2;OCIAD2;OCIAD2	TSS1500;TSS200;TSS1500;TSS1500;TSS1500;TSS1500;TSS1500	S_Shore
cg17465305	37	5	68788117	0.0530194	0.255915	4.82681	OCLN;OCLN;OCLN;RP11-241G9.3	TSS1500;TSS1500;TSS200;3'UTR	N_Shore
cg23978826	37	22	50970444	0.0229606	0.309676	13.4872	ODF3B;ODF3B;ODF3B;ODF3B;ODF3B;ODF3B;ODF3B;ODF3B	TSS200;1stExon;1stExon;1stExon;1stExon;TSS1500;TSS1500;TSS1500	Island
cg26438682	37	22	50970706	0.0318249	0.259282	8.14713	ODF3B;ODF3B;ODF3B;ODF3B;ODF3B;ODF3B;ODF3B;ODF3B;ODF3B;ODF3B	TSS1500;TSS1500;TSS1500;TSS1500;TSS1500;5'UTR;5'UTR;TSS200;TSS200;TSS200	Island
cg16761843	37	5	167361037	0.260632	0.585198	2.24531	ODZ2;ODZ2;ODZ2	TSS1500;5'UTR;5'UTR
cg21050078	37	4	183244682	0.496927	0.721642	1.45221	ODZ3;ODZ3;ODZ3;ODZ3	TSS1500;5'UTR;5'UTR;5'UTR
cg08794954	37	11	79124571	0.334555	0.571305	1.70766	ODZ4;ODZ4;ODZ4	5'UTR;3'UTR;3'UTR
cg04481773	37	11	78937335	0.179171	0.403202	2.25037	ODZ4;ODZ4;ODZ4;ODZ4	3'UTR;5'UTR;3'UTR;3'UTR
cg16293463	37	11	78913233	0.115722	0.327532	2.83035	ODZ4;ODZ4;ODZ4;ODZ4;ODZ4	3'UTR;5'UTR;5'UTR;3'UTR;3'UTR
cg27565124	37	9	137987675	0.229689	0.455939	1.98503	OLFM1;OLFM1	5'UTR;TSS200
cg14417830	37	9	137977929	0.0830971	0.439348	5.28716	OLFM1;OLFM1	TSS1500;TSS1500	N_Shore
cg10246520	37	13	53601944	0.315144	0.613459	1.9466	OLFM4;OLFM4	TSS1500;TSS1500
cg10810183	37	1	161993987	0.0689093	0.316894	4.59871	OLFML2B;OLFML2B	TSS1500;TSS1500	Island
cg20172280	37	1	161993542	0.0445242	0.290647	6.52783	OLFML2B;OLFML2B;OLFML2B	1stExon;5'UTR;TSS200	Island
cg06775072	37	1	161993546	0.0370291	0.467268	12.6189	OLFML2B;OLFML2B;OLFML2B	1stExon;5'UTR;TSS200	Island
cg19840532	37	1	59012661	0.0693331	0.294306	4.24481	OMA1;OMA1;OMA1;OMA1;OMA1;OMA1;DAB1;OMA1;OMA1	TSS200;TSS200;TSS1500;TSS1500;TSS1500;TSS1500;TSS1500;TSS1500;TSS1500	S_Shore
cg22799033	37	8	54151330	0.284629	0.535501	1.8814	OPRK1;OPRK1;RP11-162D9.3	TSS200;3'UTR;5'UTR
cg11579708	37	10	13142679	0.0453487	0.325973	7.18814	OPTN;OPTN;CCDC3;OPTN;OPTN;OPTN;OPTN;OPTN;OPTN	5'UTR;5'UTR;TSS1500;5'UTR;5'UTR;5'UTR;5'UTR;5'UTR;5'UTR	S_Shore
cg21032147	37	10	13141260	0.0413752	0.260672	6.30019	OPTN;OPTN;OPTN;OPTN;OPTN;OPTN;OPTN;CCDC3	TSS1500;TSS1500;TSS1500;TSS1500;TSS1500;TSS1500;TSS200;5'UTR	N_Shore
cg02551493	37	14	20664307	0.069611	0.331299	4.75929	OR11G2	TSS1500
cg09701429	37	9	125272552	0.353949	0.593232	1.67604	OR1J2	TSS1500
cg19035367	37	1	247653903	0.26293	0.502584	1.91147	OR2W5	TSS1500
cg08717611	37	11	48345708	0.118845	0.351085	2.95413	OR4C3;OR4C3	TSS1500;TSS1500
cg13424649	37	11	48327401	0.276761	0.492872	1.78086	OR4S1	TSS1500
cg00467296	37	11	4928760	0.0685882	0.28069	4.09239	OR51A7;OR51A7;OR51A7;MMP26;MMP26	1stExon;1stExon;1stExon;5'UTR;5'UTR
cg25918833	37	11	4718962	0.0782583	0.280504	3.58434	OR51E2;OR51E2;OR51E2;OR51E2	1stExon;1stExon;5'UTR;5'UTR
cg07344101	37	11	4607584	0.285236	0.523511	1.83536	OR52I2	TSS1500
cg03067903	37	11	4606632	0.189944	0.43701	2.30073	OR52I2	TSS1500
cg24943761	37	12	55725479	0.0880417	0.32555	3.69767	OR6C3	TSS200
cg18740612	37	12	55944313	0.149409	0.395379	2.64629	OR6C4;RP11-110A12.2;RP11-110A12.2	TSS1500;3'UTR;3'UTR
cg22944122	37	2	148779335	0.0560175	0.434332	7.75351	ORC4;ORC4;ORC4;ORC4;ORC4;ORC4;ORC4;ORC4;MBD5;ORC4;ORC4;MBD5;MBD5;MBD5;MBD5;MBD5;MBD5	TSS1500;TSS1500;TSS1500;TSS1500;TSS1500;TSS1500;TSS1500;TSS1500;5'UTR;TSS200;TSS1500;5'UTR;5'UTR;5'UTR;5'UTR;5'UTR;5'UTR	S_Shore
cg00607058	37	22	31090071	0.19603	0.427555	2.18107	OSBP2;OSBP2;OSBP2;OSBP2;OSBP2;MTMR3	TSS1500;TSS1500;TSS1500;5'UTR;1stExon;5'UTR	N_Shore
cg27171569	37	16	83987465	0.0575774	0.335545	5.82773	OSGIN1;OSGIN1;OSGIN1;OSGIN1	5'UTR;5'UTR;5'UTR;5'UTR
cg25862975	37	6	108454984	0.0521316	0.385835	7.40117	OSTM1;OSTM1-AS1;OSTM1-AS1;OSTM1	3'UTR;5'UTR;5'UTR;5'UTR	N_Shore
cg19132360	37	20	16728233	0.226899	0.440901	1.94316	OTOR	TSS1500
cg27581028	37	2	63277327	0.0330045	0.282631	8.56343	OTX1;OTX1;OTX1;OTX1;OTX1;OTX1	TSS1500;TSS1500;TSS1500;TSS1500;TSS1500;5'UTR	Island
cg08296831	37	11	65554175	0.0382208	0.405515	10.6098	OVOL1	TSS1500	Island
cg04865264	37	20	18038604	0.0383364	0.270592	7.05837	OVOL2;OVOL2;OVOL2;OVOL2	TSS200;3'UTR;3'UTR;3'UTR	Island
cg06843631	37	20	18039669	0.057198	0.291896	5.10325	OVOL2;OVOL2;OVOL2;RP4-726N1.2;OVOL2;OVOL2	1stExon;3'UTR;3'UTR;TSS1500;TSS1500;3'UTR	Island
cg22736850	37	20	18039663	0.0298374	0.291211	9.75992	OVOL2;OVOL2;OVOL2;RP4-726N1.2;OVOL2;OVOL2	1stExon;3'UTR;3'UTR;TSS1500;TSS1500;3'UTR	Island
cg21019253	37	20	18039801	0.0401697	0.606483	15.098	OVOL2;OVOL2;OVOL2;RP4-726N1.2;OVOL2;OVOL2	TSS200;1stExon;3'UTR;TSS1500;TSS1500;3'UTR	Island
cg15931411	37	20	18040089	0.157819	0.443644	2.81109	OVOL2;RP4-726N1.2;OVOL2	TSS1500;TSS200;TSS1500	S_Shore
cg20405584	37	5	41870875	0.0481179	0.263391	5.47387	OXCT1-AS1;OXCT1	5'UTR;TSS1500	Island
cg20010012	37	5	41870316	0.0415911	0.292685	7.03722	OXCT1-AS1;OXCT1-AS1	5'UTR;5'UTR	Island
cg06755741	37	12	121570893	0.142206	0.40377	2.83933	P2RX7;P2RX7;P2RX7;P2RX7;P2RX7;P2RX7;P2RX7;P2RX7;P2RX7;P2RX7;P2RX7;P2RX7	1stExon;1stExon;1stExon;1stExon;1stExon;1stExon;1stExon;1stExon;5'UTR;5'UTR;5'UTR;5'UTR
cg02841941	37	3	152552615	0.0316475	0.24433	7.72037	P2RY1	TSS200	Island
cg01550445	37	11	72929983	0.542995	0.826025	1.52124	P2RY2;P2RY2;P2RY2	5'UTR;5'UTR;5'UTR	S_Shore
cg22881680	37	11	72975428	0.153195	0.374451	2.44428	P2RY6;P2RY6;P2RY6;P2RY6;P2RY6	TSS1500;TSS200;TSS200;TSS200;TSS200	N_Shore
cg06937357	37	14	105837270	0.12398	0.339878	2.74139	PACS2	5'UTR	S_Shore
cg20216961	37	22	43355938	0.25782	0.557235	2.16133	PACSIN2;PACSIN2;PACSIN2;PACSIN2;PACSIN2;PACSIN2;PACSIN2	TSS200;TSS200;TSS200;5'UTR;5'UTR;5'UTR;5'UTR
cg20383084	37	1	26325121	0.103683	0.423698	4.08645	PAFAH2;PAFAH2;PAFAH2;PAFAH2;PAFAH2;PAFAH2	TSS1500;TSS1500;TSS1500;TSS1500;TSS1500;TSS1500	S_Shore
cg03143105	37	11	77184693	0.0130046	0.451566	34.7236	PAK1;PAK1;PAK1;PAK1;PAK1;PAK1;PAK1;PAK1	TSS200;1stExon;5'UTR;5'UTR;5'UTR;5'UTR;1stExon;1stExon	Island
cg23476908	37	X	110365603	0.445283	0.759549	1.70577	PAK3;PAK3;PAK3;PAK3;PAK3;PAK3	TSS1500;TSS1500;5'UTR;5'UTR;5'UTR;5'UTR
cg07359369	37	15	40531283	0.0434613	0.431608	9.93086	PAK6;PAK6;PAK6;PAK6;PAK6;PAK6;PAK6;PAK6;RP11-133K1.2;RP11-133K1.2;PAK6;PAK6	TSS1500;TSS1500;1stExon;TSS200;TSS1500;1stExon;TSS1500;5'UTR;5'UTR;5'UTR;5'UTR;5'UTR	Island
cg25488669	37	20	9819717	0.170536	0.436783	2.56124	PAK7;PAK7;PAK7;PAK7	TSS1500;TSS200;TSS200;TSS1500	Island
cg03822639	37	4	169552346	0.0624316	0.273305	4.37768	PALLD;PALLD;PALLD	TSS1500;TSS1500;5'UTR	N_Shore
cg20598530	37	9	118914597	0.157894	0.38209	2.41991	PAPPA	TSS1500	N_Shore
cg01547338	37	10	89419380	0.0383565	0.317749	8.28409	PAPSS2;PAPSS2;PAPSS2;PAPSS2;PAPSS2;PAPSS2;RP11-57C13.3	TSS1500;TSS1500;TSS1500;TSS200;5'UTR;1stExon;3'UTR	Island
cg26477576	37	10	89419292	0.228518	0.461447	2.01931	PAPSS2;PAPSS2;PAPSS2;PAPSS2;PAPSS2;RP11-57C13.3	TSS1500;TSS200;TSS1500;TSS1500;TSS200;3'UTR	N_Shore
cg02375503	37	15	69591110	0.0632437	0.344123	5.44122	PAQR5;PAQR5;RP11-352D13.6;RP11-352D13.6	TSS200;TSS200;TSS200;TSS200	N_Shore
cg02373152	37	6	52227767	0.0749822	0.326781	4.35811	PAQR8;PAQR8;PAQR8	5'UTR;5'UTR;5'UTR	Island
cg26141623	37	10	34692685	0.443047	0.648288	1.46325	PARD3	5'UTR
cg15945407	37	2	205409988	0.0540416	0.278975	5.16223	PARD3B;PARD3B;PARD3B;PARD3B	TSS1500;TSS1500;TSS1500;TSS1500	Island
cg04741636	37	3	122283583	0.183297	0.433411	2.36453	PARP9;PARP9;PARP9;PARP9	TSS1500;TSS1500;TSS1500;TSS200	Island
cg03126561	37	11	12434050	0.137739	0.339859	2.46741	PARVA;PARVA;PARVA	5'UTR;5'UTR;5'UTR
cg15042747	37	11	12399060	0.0283568	0.228755	8.06703	PARVA;PARVA;PARVA;PARVA	5'UTR;1stExon;TSS200;TSS200	Island
cg01468309	37	11	12398904	0.195017	0.404984	2.07666	PARVA;PARVA;PARVA;PARVA	TSS1500;TSS1500;5'UTR;1stExon	N_Shore
cg02300377	37	11	12399056	0.0462497	0.29246	6.3235	PARVA;PARVA;PARVA;PARVA	5'UTR;1stExon;TSS200;TSS200	Island
cg01781266	37	11	12398966	0.173504	0.480778	2.77099	PARVA;PARVA;PARVA;PARVA	5'UTR;1stExon;TSS200;TSS200	Island
cg11973244	37	11	31832367	0.115744	0.496822	4.29241	PAX6;PAX6;PAX6;PAX6;PAX6;PAX6;PAX6;PAX6;PAX6;PAX6;PAX6;PAX6;PAX6;PAX6;PAX6;PAX6;PAX6	5'UTR;3'UTR;5'UTR;5'UTR;5'UTR;5'UTR;5'UTR;5'UTR;5'UTR;TSS1500;TSS200;ExonBnd;5'UTR;3'UTR;5'UTR;5'UTR;5'UTR	Island
cg26261431	37	8	27695615	0.148337	0.402638	2.71435	PBK;PBK;PBK;PBK	TSS1500;TSS1500;TSS200;TSS200	S_Shore
cg19767020	37	1	164582668	0.242941	0.446019	1.83591	PBX1;PBX1;PBX1	5'UTR;5'UTR;5'UTR
cg01326173	37	1	164614103	0.372109	0.578672	1.55511	PBX1;PBX1;PBX1;PBX1;PBX1;PBX1	5'UTR;5'UTR;5'UTR;5'UTR;5'UTR;5'UTR
cg26026748	37	1	164629875	0.47437	0.696951	1.46921	PBX1;PBX1;PBX1;PBX1;PBX1;PBX1;PBX1	5'UTR;5'UTR;5'UTR;5'UTR;5'UTR;5'UTR;5'UTR
cg00532890	37	1	164528682	0.0483345	0.371697	7.6901	PBX1;PBX1;PBX1;PBX1;PBX1;PBX1;PBX1	1stExon;5'UTR;1stExon;5'UTR;TSS200;5'UTR;TSS1500
cg08900022	37	1	164528685	0.0469053	0.370916	7.90775	PBX1;PBX1;PBX1;PBX1;PBX1;PBX1;PBX1	1stExon;5'UTR;1stExon;5'UTR;TSS200;5'UTR;TSS1500
cg21017288	37	1	164528753	0.0869674	0.425861	4.89679	PBX1;PBX1;PBX1;PBX1;PBX1;PBX1;PBX1	1stExon;5'UTR;1stExon;5'UTR;TSS200;5'UTR;TSS1500
cg18272878	37	9	128510407	0.122982	0.431411	3.50793	PBX3;PBX3;PBX3;PBX3;PBX3;PBX3	TSS1500;5'UTR;TSS200;TSS200;5'UTR;5'UTR	Island
cg05725263	37	11	66650560	0.0239146	0.234024	9.78584	PC;PC;PC;PC;PC	5'UTR;3'UTR;3'UTR;5'UTR;5'UTR
cg19956494	37	5	141245946	0.0580589	0.300758	5.18021	PCDH1;PCDH1;PCDH1	TSS200;3'UTR;3'UTR
cg09985635	37	5	141258958	0.0543754	0.340045	6.25365	PCDH1;PCDH1;PCDH1;PCDH1;PCDH1	TSS1500;TSS1500;TSS1500;TSS1500;TSS200	S_Shore
cg09226112	37	5	140345735	0.036737	0.267265	7.27509	PCDHAC2	TSS200	N_Shore
cg11479689	37	14	24563183	0.0339139	0.267286	7.8813	PCK2;PCK2;PCK2;PCK2;PCK2;PCK2;PCK2;PCK2;PCK2;PCK2;PCK2;PCK2;NRL;NRL;NRL	TSS1500;TSS1500;TSS1500;TSS1500;TSS1500;TSS1500;TSS1500;TSS1500;TSS200;TSS200;TSS200;TSS200;5'UTR;5'UTR;5'UTR	N_Shore
cg14671219	37	14	71373768	0.081866	0.355631	4.34407	PCNX;PCNX;PCNX	TSS1500;TSS1500;TSS1500	N_Shore
cg06330722	37	7	100201795	0.0486985	0.273615	5.61856	PCOLCE;RP13-530H6.2;PCOLCE;RP13-530H6.2;PCOLCE;PCOLCE;PCOLCE;PCOLCE;PCOLCE;RP13-530H6.2;PCOLCE;PCOLCE;RP13-530H6.2	5'UTR;3'UTR;TSS1500;TSS1500;TSS1500;TSS1500;TSS1500;1stExon;5'UTR;1stExon;1stExon;5'UTR;TSS200	Island
cg11348994	37	5	95769993	0.550668	0.812211	1.47496	PCSK1;PCSK1;CTD-2337A12.1	TSS1500;TSS200;5'UTR	S_Shore
cg26904823	37	5	95769305	0.357374	0.559114	1.56451	PCSK1;PCSK1;PCSK1;CTD-2337A12.1	TSS1500;5'UTR;TSS1500;5'UTR	S_Shore
cg24306585	37	20	17209550	0.109999	0.360045	3.27317	PCSK2	5'UTR	Island
cg23847199	37	11	14665752	0.028366	0.291551	10.2782	PDE3B;PSMA1;PDE3B;PSMA1;PDE3B	1stExon;TSS1500;1stExon;TSS1500;TSS200	Island
cg21712538	37	1	66695961	0.338215	0.578551	1.7106	PDE4B;PDE4B	5'UTR;5'UTR
cg22035008	37	5	58647658	0.112355	0.629528	5.60303	PDE4D;PDE4D;PDE4D	3'UTR;5'UTR;3'UTR
cg18519491	37	5	59591466	0.0420672	0.316402	7.52133	PDE4D;PDE4D;PDE4D;PDE4D;PDE4D;PDE4D;PDE4D	3'UTR;5'UTR;3'UTR;3'UTR;3'UTR;5'UTR;5'UTR
cg24303303	37	21	44093521	0.349897	0.553361	1.5815	PDE9A;PDE9A;PDE9A;PDE9A;PDE9A;PDE9A	5'UTR;5'UTR;5'UTR;5'UTR;5'UTR;5'UTR
cg21363050	37	4	55144066	0.269396	0.492926	1.82975	PDGFRA;PDGFRA;FIP1L1;PDGFRA	5'UTR;5'UTR;ExonBnd;5'UTR
cg25667335	37	4	55099511	0.103112	0.33205	3.22029	PDGFRA;PDGFRA;PDGFRA;PDGFRA;PDGFRA;PDGFRA;PDGFRA	5'UTR;5'UTR;5'UTR;5'UTR;5'UTR;5'UTR;5'UTR	Island
cg15643885	37	8	17434749	0.0454209	0.250852	5.52283	PDGFRL;PDGFRL;PDGFRL	5'UTR;5'UTR;1stExon	Island
cg21815029	37	11	35009411	0.543552	0.800745	1.47317	PDHX	5'UTR
cg10485612	37	2	10972715	0.0360365	0.329642	9.14744	PDIA6;PDIA6;PDIA6	TSS200;TSS200;TSS1500
cg22436229	37	1	26437241	0.0621725	0.278851	4.48512	PDIK1L;PDIK1L;PDIK1L	TSS1500;TSS1500;TSS1500	N_Shore
cg25817752	37	1	26438530	0.0500808	0.403122	8.04944	PDIK1L;PDIK1L;PDIK1L	5'UTR;5'UTR;5'UTR	Island
cg11911874	37	10	97051104	0.290987	0.497051	1.70816	PDLIM1;PDLIM1	TSS1500;TSS1500	Island
cg15323252	37	8	22436420	0.117534	0.334897	2.84935	PDLIM2;PDLIM2;PDLIM2;PDLIM2;PDLIM2;PDLIM2;PDLIM2;PDLIM2	TSS1500;TSS1500;TSS1500;5'UTR;TSS1500;TSS1500;TSS1500;1stExon	Island
cg10058920	37	20	1974738	0.188726	0.392426	2.07934	PDYN;PDYN;PDYN;RP4-684O24.5	TSS1500;TSS200;TSS200;5'UTR
cg07797404	37	20	1974469	0.190618	0.419277	2.19957	PDYN;RP4-684O24.5;PDYN;PDYN	TSS200;5'UTR;5'UTR;5'UTR
cg08476820	37	3	73557665	0.151711	0.366797	2.41774	PDZRN3;PDZRN3	3'UTR;5'UTR
cg12186261	37	3	73480327	0.181636	0.38284	2.10773	PDZRN3;PDZRN3;PDZRN3	5'UTR;3'UTR;5'UTR
cg19968946	37	3	73481531	0.149592	0.677351	4.52798	PDZRN3;PDZRN3;PDZRN3	5'UTR;3'UTR;5'UTR
cg02197034	37	5	52084350	0.0737014	0.309663	4.20158	PELO;ITGA1;PELO;CTD-2288O8.1	5'UTR;5'UTR;5'UTR;TSS1500	S_Shore
cg11874247	37	22	31001766	0.141396	0.391711	2.77032	PES1;PES1;TCN2;TCN2;TCN2;TCN2;TCN2;PES1;PES1;RP1-56J10.8;MTMR3	3'UTR;3'UTR;TSS1500;TSS1500;TSS1500;TSS1500;TSS1500;5'UTR;5'UTR;5'UTR;5'UTR
cg21731345	37	19	7554201	0.266428	0.555097	2.08348	PEX11G	TSS1500	S_Shore
cg19417183	37	3	179685440	0.149143	0.362728	2.43208	PEX5L;PEX5L;PEX5L;PEX5L;PEX5L	5'UTR;3'UTR;5'UTR;5'UTR;3'UTR
cg25605912	37	17	8152333	0.0493757	0.284165	5.75517	PFAS;PFAS;CTC1	TSS1500;TSS1500;TSS1500	N_Shore
cg19801868	37	10	6186542	0.092594	0.441957	4.77307	PFKFB3;PFKFB3;PFKFB3	TSS1500;TSS1500;TSS1500	Island
cg00443488	37	10	6244293	0.426302	0.681093	1.59768	PFKFB3;PFKFB3;PFKFB3;PFKFB3;PFKFB3;PFKFB3;PFKFB3;PFKFB3;RP11-414H17.5	TSS1500;TSS1500;TSS1500;TSS1500;TSS1500;TSS1500;5'UTR;5'UTR;3'UTR	Island
cg14405996	37	10	6244684	0.278336	0.510878	1.83548	PFKFB3;PFKFB3;PFKFB3;PFKFB3;PFKFB3;RP11-414H17.5;PFKFB3;PFKFB3;PFKFB3	TSS1500;TSS1500;TSS1500;TSS200;TSS200;TSS200;TSS200;5'UTR;5'UTR	Island
cg14830402	37	10	6244686	0.161537	0.409915	2.5376	PFKFB3;PFKFB3;PFKFB3;PFKFB3;PFKFB3;RP11-414H17.5;PFKFB3;PFKFB3;PFKFB3	TSS1500;TSS1500;TSS1500;TSS200;TSS200;TSS200;TSS200;5'UTR;5'UTR	Island
cg08570492	37	3	48595273	0.0443067	0.263693	5.95154	PFKFB4;PFKFB4;PFKFB4;PFKFB4;PFKFB4;PFKFB4	3'UTR;3'UTR;TSS1500;TSS1500;TSS1500;TSS1500	S_Shore
cg09021005	37	12	48512744	0.0506057	0.268909	5.31381	PFKM;PFKM;PFKM;PFKM;PFKM;PFKM;PFKM;PFKM;PFKM;PFKM;PFKM;PFKM;PFKM	TSS1500;TSS1500;TSS1500;TSS1500;TSS1500;TSS1500;TSS1500;TSS1500;TSS1500;5'UTR;5'UTR;5'UTR;TSS1500
cg12068761	37	1	230562422	0.0229527	0.263909	11.4979	PGBD5	TSS1500	Island
cg02220008	37	6	13192742	0.312113	0.514866	1.64962	PHACTR1	5'UTR
cg06747558	37	6	13176611	0.177465	0.38257	2.15575	PHACTR1	5'UTR
cg06410025	37	6	13063428	0.255087	0.457551	1.79371	PHACTR1;PHACTR1	5'UTR;5'UTR
cg16079802	37	6	143857657	0.203169	0.562527	2.76876	PHACTR2	TSS1500	N_Shore
cg06230714	37	20	58181636	0.374697	0.711379	1.89855	PHACTR3	5'UTR	S_Shore
cg21856086	37	6	33377471	0.500757	0.736602	1.47098	PHF1;PHF1;PHF1;PHF1;PHF1;PHF1;KIFC1	TSS1500;TSS1500;TSS1500;TSS1500;TSS1500;TSS1500;3'UTR	N_Shore
cg19843411	37	11	46142642	0.0206164	0.268157	13.007	PHF21A;PHF21A;PHF21A;PHF21A;PHF21A;PHF21A;PHF21A;PHF21A;PHF21A;PHF21A;PHF21A;PHF21A;PHF21A;PHF21A;PHF21A;PHF21A	TSS1500;TSS1500;TSS1500;TSS1500;TSS1500;TSS1500;1stExon;1stExon;1stExon;TSS200;TSS200;TSS200;TSS200;5'UTR;5'UTR;5'UTR
cg07090813	37	1	120254330	0.0409415	0.388369	9.48593	PHGDH;PHGDH;PHGDH;PHGDH;PHGDH;PHGDH	TSS1500;TSS1500;TSS200;TSS200;TSS200;5'UTR	N_Shore
cg11806565	37	X	71934695	0.164264	0.417513	2.54172	PHKA1;PHKA1;PHKA1;PHKA1	TSS1500;TSS1500;TSS1500;TSS1500	S_Shore
cg18976803	37	X	71934394	0.0287725	0.590613	20.527	PHKA1;PHKA1;PHKA1;PHKA1	TSS1500;TSS1500;TSS1500;TSS1500	S_Shore
cg08370546	37	7	56160770	0.185011	0.521391	2.81816	PHKG1;PHKG1;PHKG1;PHKG1;PHKG1;PHKG1	TSS200;TSS200;TSS200;TSS200;TSS200;TSS200
cg19759064	37	7	56160687	0.166573	0.379841	2.28033	PHKG1;PHKG1;PHKG1;PHKG1;PHKG1;PHKG1;PHKG1;PHKG1	3'UTR;5'UTR;1stExon;TSS200;TSS200;TSS200;TSS200;TSS200
cg17470184	37	11	118478236	0.0399645	0.297358	7.44056	PHLDB1;PHLDB1;PHLDB1;PHLDB1;PHLDB1;PHLDB1	5'UTR;TSS200;TSS200;TSS200;TSS200;TSS200	Island
cg20110707	37	11	118481992	0.0983254	0.306337	3.11555	PHLDB1;PHLDB1;PHLDB1;PHLDB1;PHLDB1;PHLDB1;PHLDB1;PHLDB1;PHLDB1	5'UTR;5'UTR;5'UTR;5'UTR;5'UTR;5'UTR;5'UTR;5'UTR;5'UTR	S_Shore
cg10011603	37	19	44009019	0.0632127	0.331572	5.24534	PHLDB3;PHLDB3	5'UTR;1stExon	S_Shore
cg03096401	37	17	47308460	0.0833694	0.384567	4.61281	PHOSPHO1;PHOSPHO1;PHOSPHO1;PHOSPHO1	TSS1500;TSS1500;TSS1500;TSS1500	S_Shore
cg00694336	37	1	114301873	0.044491	0.31877	7.16481	PHTF1;PHTF1;PHTF1;PHTF1;PHTF1;PHTF1;PHTF1;PHTF1;PHTF1;PHTF1;PHTF1	1stExon;5'UTR;5'UTR;5'UTR;1stExon;1stExon;1stExon;TSS1500;TSS200;TSS200;3'UTR	Island
cg05533783	37	18	44481416	0.655502	0.896162	1.36714	PIAS2;PIAS2	TSS200;5'UTR
cg20225915	37	11	805726	0.333565	0.588008	1.7628	PIDD;PIDD;PIDD;PIDD;PIDD;PIDD;PIDD	3'UTR;TSS1500;TSS1500;TSS1500;TSS1500;TSS1500;3'UTR	S_Shore
cg05984967	37	18	10787445	0.0522466	0.364165	6.97011	PIEZO2	TSS1500
cg08327566	37	10	98480743	0.288022	0.491318	1.70584	PIK3AP1	TSS1500	S_Shore
cg24883498	37	19	18264771	0.0794577	0.416318	5.2395	PIK3R2;PIK3R2	5'UTR;5'UTR	N_Shore
cg03638180	37	17	65373763	0.0254361	0.398979	15.6855	PITPNC1	TSS200	Island
cg09920938	37	11	67273812	0.121591	0.396625	3.26197	PITPNM1;PITPNM1;PITPNM1;PITPNM1;PITPNM1;PITPNM1	TSS1500;TSS1500;TSS1500;TSS1500;TSS1500;TSS200	N_Shore
cg24495017	37	5	134370530	0.352543	0.593616	1.68381	PITX1;PITX1;PITX1;PITX1;CTC-203F4.1;CTC-349C3.1;CTC-349C3.1	TSS1500;TSS200;TSS200;TSS1500;5'UTR;5'UTR;5'UTR	S_Shore
cg16232488	37	5	134370372	0.0184603	0.260634	14.1186	PITX1;PITX1;PITX1;PITX1;PITX1;CTC-203F4.1;CTC-349C3.1;CTC-349C3.1	5'UTR;5'UTR;TSS1500;1stExon;TSS200;5'UTR;5'UTR;5'UTR	Island
cg04702335	37	5	134370331	0.0326154	0.392904	12.0466	PITX1;PITX1;PITX1;PITX1;PITX1;CTC-203F4.1;CTC-349C3.1;CTC-349C3.1	5'UTR;5'UTR;TSS1500;1stExon;TSS200;5'UTR;5'UTR;5'UTR	Island
cg25648267	37	5	134370385	0.0154588	0.455542	29.4681	PITX1;PITX1;PITX1;PITX1;PITX1;PITX1;CTC-203F4.1;CTC-349C3.1;CTC-349C3.1	5'UTR;5'UTR;TSS1500;1stExon;TSS200;1stExon;5'UTR;5'UTR;5'UTR	Island
cg17949915	37	4	111558157	0.066352	0.347111	5.23136	PITX2;PITX2;PITX2;PITX2;PITX2;PITX2;PITX2;PITX2;PITX2;PITX2;PITX2	3'UTR;5'UTR;5'UTR;5'UTR;1stExon;1stExon;1stExon;1stExon;5'UTR;5'UTR;5'UTR	N_Shelf
cg10478310	37	4	88929658	0.0199066	0.304046	15.2736	PKD2	5'UTR	Island
cg03522447	37	4	88929611	0.018469	0.392996	21.2787	PKD2	5'UTR	Island
cg10834567	37	6	122931056	0.110635	0.650623	5.88078	PKIB;PKIB	TSS1500;5'UTR	N_Shore
cg19811118	37	20	43160245	0.593267	0.864487	1.45716	PKIG;PKIG;PKIG;PKIG	TSS1500;TSS1500;TSS1500;TSS200	N_Shore
cg14036226	37	9	131464506	0.130416	0.466623	3.57796	PKN3	TSS1500	N_Shore
cg24986868	37	2	159312599	0.0976984	0.395363	4.04677	PKP4;PKP4;PKP4;PKP4;PKP4;PKP4;PKP4;CCDC148;CCDC148;CCDC148	TSS1500;TSS1500;TSS1500;TSS1500;TSS1500;TSS1500;TSS1500;5'UTR;5'UTR;3'UTR	N_Shore
cg04066396	37	2	159314911	0.054762	0.255705	4.66939	PKP4;PKP4;PKP4;PKP4;PKP4;PKP4;PKP4;PKP4;PKP4	5'UTR;5'UTR;5'UTR;5'UTR;5'UTR;5'UTR;5'UTR;5'UTR;5'UTR	S_Shore
cg27270541	37	19	48614177	0.173297	0.394686	2.27751	PLA2G4C	TSS200
cg17639466	37	X	133898524	0.428137	0.684838	1.59958	PLAC1;PLAC1	TSS200;TSS1500
cg09649438	37	10	81904160	0.13433	0.356861	2.6566	PLAC9	5'UTR
cg24530116	37	10	81904331	0.0222155	0.268826	12.1009	PLAC9	5'UTR
cg16681934	37	10	81903727	0.0591745	0.3489	5.89611	PLAC9	TSS200
cg04749074	37	10	75671296	0.0570811	0.266739	4.67298	PLAU;C10orf55;C10orf55;PLAU;PLAU;PLAU;PLAU;PLAU;PLAU;PLAU;PLAU	5'UTR;3'UTR;3'UTR;5'UTR;TSS1500;5'UTR;5'UTR;5'UTR;5'UTR;TSS200;ExonBnd	Island
cg23837109	37	10	75670435	0.146367	0.414692	2.83323	PLAU;PLAU;PLAU;PLAU;PLAU;C10orf55;C10orf55;PLAU;PLAU;PLAU	5'UTR;TSS1500;TSS1500;TSS1500;TSS1500;3'UTR;3'UTR;TSS1500;1stExon;5'UTR	N_Shore
cg15204603	37	10	75670373	0.0783082	0.38567	4.92503	PLAU;PLAU;PLAU;PLAU;PLAU;C10orf55;C10orf55;PLAU;PLAU;PLAU	5'UTR;TSS1500;TSS1500;TSS1500;TSS1500;3'UTR;3'UTR;TSS1500;1stExon;5'UTR	N_Shore
cg26204322	37	11	64018687	0.0232295	0.24524	10.5572	PLCB3;PLCB3;PLCB3	TSS1500;TSS1500;TSS1500	Island
cg03819243	37	3	38072611	0.257838	0.462808	1.79496	PLCD1	TSS1500	S_Shore
cg13487918	37	3	38067350	0.323774	0.54741	1.69072	PLCD1;PLCD1;PLCD1	TSS1500;TSS1500;3'UTR	S_Shore
cg04136173	37	3	38065951	0.0391397	0.244518	6.24732	PLCD1;PLCD1;PLCD1;PLCD1;PLCD1	3'UTR;1stExon;1stExon;5'UTR;3'UTR	Island
cg14741153	37	10	95753348	0.154762	0.381209	2.4632	PLCE1	TSS1500	Island
cg25223095	37	3	16927003	0.194394	0.405645	2.08672	PLCL2;PLCL2	5'UTR;5'UTR	S_Shore
cg16552026	37	3	16926270	0.0311053	0.258262	8.30283	PLCL2;PLCL2	TSS200;5'UTR	Island
cg23931323	37	11	73372278	0.179526	0.41674	2.32134	PLEKHB1;PLEKHB1;PLEKHB1	5'UTR;TSS1500;5'UTR	Island
cg06008062	37	11	73358518	0.176936	0.468736	2.64919	PLEKHB1;PLEKHB1;PLEKHB1;PLEKHB1;PLEKHB1;PLEKHB1;PLEKHB1;PLEKHB1;PLEKHB1;PLEKHB1;PLEKHB1	TSS1500;TSS1500;TSS1500;5'UTR;TSS1500;TSS200;TSS200;TSS1500;TSS200;TSS200;TSS200
cg18511526	37	14	69951495	0.0703924	0.302489	4.29718	PLEKHD1;PLEKHD1;PLEKHD1;PLEKHD1	1stExon;5'UTR;1stExon;5'UTR	Island
cg19204283	37	6	151041962	0.269797	0.591174	2.19118	PLEKHG1;PLEKHG1;PLEKHG1;PLEKHG1	TSS1500;TSS200;5'UTR;5'UTR
cg20697257	37	19	39903534	0.0403309	0.255099	6.32513	PLEKHG2;PLEKHG2;PLEKHG2;PLEKHG2;PLEKHG2;PLEKHG2;PLEKHG2	TSS1500;TSS1500;TSS1500;TSS1500;TSS1500;1stExon;5'UTR	Island
cg03778981	37	1	6557871	0.0312739	0.234579	7.50081	PLEKHG5;PLEKHG5;PLEKHG5;PLEKHG5;PLEKHG5	TSS1500;TSS1500;TSS1500;TSS1500;5'UTR	Island
cg05836788	37	1	6551105	0.0552205	0.264208	4.7846	PLEKHG5;PLEKHG5;PLEKHG5;PLEKHG5;PLEKHG5	5'UTR;TSS1500;TSS1500;5'UTR;5'UTR	Island
cg10328583	37	1	6551073	0.0284252	0.254034	8.93692	PLEKHG5;PLEKHG5;PLEKHG5;PLEKHG5;PLEKHG5	5'UTR;TSS1500;TSS1500;5'UTR;5'UTR	Island
cg17589124	37	1	6546732	0.116455	0.340281	2.92199	PLEKHG5;PLEKHG5;PLEKHG5;PLEKHG5;PLEKHG5;PLEKHG5;PLEKHG5	5'UTR;5'UTR;5'UTR;TSS1500;TSS1500;5'UTR;5'UTR	S_Shore
cg16853370	37	12	6420426	0.250875	0.479291	1.91048	PLEKHG6;PLEKHG6;PLEKHG6;PLEKHG6;PLEKHG6	5'UTR;5'UTR;5'UTR;5'UTR;TSS1500	S_Shore
cg22511889	37	19	4868496	0.317217	0.518599	1.63484	PLIN3	TSS1500
cg23666170	37	20	21105995	0.0578073	0.315556	5.45876	PLK1S1;PLK1S1;PLK1S1;PLK1S1	TSS1500;TSS1500;TSS1500;TSS1500	N_Shore
cg02024705	37	4	155471894	0.0545574	0.383374	7.02698	PLRG1;PLRG1;PLRG1;PLRG1;PLRG1;PLRG1;PLRG1	TSS1500;TSS1500;TSS1500;TSS1500;TSS1500;TSS1500;TSS1500	S_Shore
cg00264433	37	3	146262761	0.0299872	0.238008	7.93696	PLSCR1;PLSCR1;PLSCR1;PLSCR1;PLSCR1;PLSCR1;PLSCR1;PLSCR1;PLSCR1;PLSCR1;PLSCR1;PLSCR1;PLSCR1;PLSCR1;PLSCR1	TSS1500;TSS1500;TSS1500;TSS1500;TSS1500;TSS1500;TSS1500;TSS1500;TSS1500;TSS1500;TSS1500;TSS200;TSS200;TSS1500;TSS1500	S_Shore
cg14795253	37	3	146262023	0.059308	0.2768	4.66717	PLSCR1;PLSCR1;PLSCR1;PLSCR1;PLSCR1;PLSCR1;PLSCR1;PLSCR1;PLSCR1;PLSCR1;PLSCR1;PLSCR1;PLSCR1;PLSCR1;PLSCR1;PLSCR1	5'UTR;3'UTR;3'UTR;3'UTR;5'UTR;5'UTR;5'UTR;5'UTR;5'UTR;5'UTR;5'UTR;5'UTR;5'UTR;5'UTR;5'UTR;3'UTR	N_Shore
cg23486067	37	3	146262331	0.0261552	0.30618	11.7063	PLSCR1;PLSCR1;PLSCR1;PLSCR1;PLSCR1;PLSCR1;PLSCR1;PLSCR1;PLSCR1;PLSCR1;PLSCR1;PLSCR1;PLSCR1;PLSCR1;PLSCR1;PLSCR1;PLSCR1;PLSCR1;PLSCR1;PLSCR1;PLSCR1;PLSCR1;PLSCR1;PLSCR1;PLSCR1;PLSCR1;PLSCR1	1stExon;1stExon;1stExon;1stExon;1stExon;1stExon;1stExon;1stExon;1stExon;1stExon;1stExon;1stExon;TSS200;TSS200;TSS200;3'UTR;3'UTR;3'UTR;5'UTR;5'UTR;5'UTR;5'UTR;5'UTR;5'UTR;5'UTR;5'UTR;3'UTR	Island
cg22594071	37	3	146323078	0.242444	0.450656	1.85881	PLSCR5;PLSCR5;PLSCR5	1stExon;5'UTR;TSS200
cg07321191	37	20	44539588	0.103036	0.346428	3.36221	PLTP	TSS200	N_Shore
cg09084679	37	17	37309816	0.109845	0.379767	3.4573	PLXDC1;PLXDC1;PLXDC1;PLXDC1	TSS1500;TSS1500;TSS1500;TSS1500	S_Shore
cg23096282	37	1	208417908	0.0520922	0.403917	7.75389	PLXNA2;PLXNA2	TSS1500;TSS1500	Island
cg26572488	37	7	132299669	0.275587	0.489801	1.7773	PLXNA4	5'UTR
cg17349632	37	7	131830544	0.410283	0.73693	1.79615	PLXNA4	TSS1500
cg12224375	37	12	94656250	0.101629	0.327563	3.22312	PLXNC1;PLXNC1	5'UTR;TSS200
cg21182903	37	20	56284556	0.0394178	0.257509	6.53281	PMEPA1;PMEPA1;PMEPA1;PMEPA1;PMEPA1	1stExon;1stExon;3'UTR;5'UTR;5'UTR	Island
cg00466301	37	20	56285388	0.0585673	0.299052	5.10612	PMEPA1;PMEPA1;PMEPA1;PMEPA1;PMEPA1	TSS1500;TSS1500;3'UTR;5'UTR;5'UTR	Island
cg17482197	37	20	56285683	0.0905127	0.302829	3.34571	PMEPA1;PMEPA1;PMEPA1;PMEPA1;PMEPA1;PMEPA1	TSS1500;TSS1500;TSS200;TSS200;3'UTR;5'UTR	S_Shore
cg09122683	37	20	56285701	0.0926686	0.313514	3.38317	PMEPA1;PMEPA1;PMEPA1;PMEPA1;PMEPA1;PMEPA1	TSS1500;TSS1500;TSS200;TSS200;3'UTR;5'UTR	S_Shore
cg23987549	37	20	56285728	0.299036	0.526232	1.75976	PMEPA1;PMEPA1;PMEPA1;PMEPA1;PMEPA1;PMEPA1	TSS1500;TSS1500;TSS200;TSS200;3'UTR;5'UTR	S_Shore
cg08009116	37	20	56285716	0.139339	0.40868	2.93299	PMEPA1;PMEPA1;PMEPA1;PMEPA1;PMEPA1;PMEPA1	TSS1500;TSS1500;TSS200;TSS200;3'UTR;5'UTR	S_Shore
cg08302670	37	10	118394410	0.0791527	0.357989	4.52277	PNLIPRP2;PNLIPRP2	5'UTR;5'UTR
cg01046434	37	14	20937221	0.055157	0.256433	4.64915	PNP;PNP;PNP;PNP;PNP;PNP	TSS1500;TSS1500;TSS1500;TSS1500;5'UTR;TSS1500
cg11172565	37	19	14064294	0.253828	0.51693	2.03654	PODNL1	TSS200	S_Shore
cg26969888	37	19	14064254	0.14021	0.458082	3.26712	PODNL1	TSS200	S_Shore
cg00186141	37	7	131241768	0.0791984	0.378922	4.78447	PODXL;PODXL;PODXL;PODXL;PODXL	TSS1500;TSS1500;TSS1500;TSS1500;3'UTR	Island
cg22507354	37	17	62493832	0.228099	0.647988	2.84082	POLG2	TSS1500	S_Shore
cg26469503	37	3	121265758	0.0860079	0.358701	4.17056	POLQ;POLQ	TSS1500;TSS1500	S_Shore
cg21285431	37	10	79789707	0.0441071	0.263876	5.98263	POLR3A;POLR3A	TSS1500;TSS1500	S_Shore
cg10669597	37	5	89771460	0.141182	0.445407	3.15484	POLR3G;POLR3G;MBLAC2;AC093510.2;POLR3G;POLR3G;POLR3G;MBLAC2;POLR3G	5'UTR;5'UTR;TSS1500;TSS1500;5'UTR;5'UTR;5'UTR;TSS1500;5'UTR	S_Shore
cg08200252	37	7	75115859	0.343046	0.567768	1.65508	POM121C	TSS1500	S_Shore
cg24273512	37	6	105628147	0.0660237	0.33999	5.14952	POPDC3;POPDC3	TSS1500;TSS1500	S_Shore
cg12912139	37	11	111300077	0.109964	0.337584	3.06996	POU2AF1;POU2AF1;POU2AF1	3'UTR;3'UTR;5'UTR
cg01290613	37	19	42681512	0.0439586	0.304062	6.917	POU2F2;POU2F2	TSS1500;5'UTR	Island
cg01600621	37	19	42681426	0.0239318	0.403065	16.8422	POU2F2;POU2F2	TSS1500;5'UTR	Island
cg05911153	37	11	120125934	0.391017	0.594815	1.5212	POU2F3;RP11-778O17.4	5'UTR;3'UTR
cg22561487	37	13	79179373	0.23652	0.481904	2.03748	POU4F1-AS1;POU4F1-AS1;POU4F1-AS1	TSS200;5'UTR;5'UTR	N_Shore
cg04697218	37	7	39073851	0.222134	0.49758	2.24	POU6F2;POU6F2	TSS200;5'UTR
cg02367316	37	7	39125198	0.206586	0.46493	2.25054	POU6F2;POU6F2;POU6F2;POU6F2;POU6F2;POU6F2	TSS200;TSS200;5'UTR;TSS1500;5'UTR;5'UTR
cg25697727	37	19	291986	0.244708	0.509773	2.08319	PPAP2C;PPAP2C	TSS1500;TSS1500	Island
cg15462457	37	20	62151131	0.0841838	0.412769	4.90318	PPDPF;PPDPF;PPDPF;PPDPF	TSS1500;TSS1500;TSS1500;TSS1500	Island
cg08514558	37	10	81106712	0.441017	0.642771	1.45748	PPIF;PPIF;PPIF;PPIF;PPIF;PPIF	TSS1500;TSS1500;TSS1500;TSS1500;TSS1500;TSS1500	N_Shore
cg21985831	37	6	149838852	0.508832	0.744132	1.46243	PPIL4;PPIL4	5'UTR;1stExon
cg27653384	37	22	22293118	0.108766	0.315975	2.90508	PPM1F;LL22NC03-86G7.1;LL22NC03-86G7.1;LL22NC03-86G7.1;PPM1F;PPM1F;PPM1F;PPM1F	5'UTR;5'UTR;1stExon;5'UTR;TSS200;TSS200;TSS200;TSS1500	S_Shore
cg17570088	37	22	22292459	0.052802	0.305866	5.79269	PPM1F;PPM1F;LL22NC03-86G7.1;PPM1F;PPM1F;LL22NC03-86G7.1	5'UTR;5'UTR;TSS1500;3'UTR;1stExon;TSS200	N_Shore
cg06487666	37	4	89206281	0.0329475	0.342526	10.3961	PPM1K;PPM1K;PPM1K;PPM1K;PPM1K;PPM1K;PPM1K;PPM1K;RP11-10L7.1	TSS1500;TSS1500;TSS1500;TSS1500;TSS1500;TSS1500;TSS1500;TSS1500;5'UTR	S_Shore
cg06340276	37	4	89204787	0.111322	0.446365	4.00968	PPM1K;PPM1K;PPM1K;PPM1K;PPM1K;RP11-10L7.1;PPM1K;PPM1K;PPM1K	3'UTR;3'UTR;3'UTR;5'UTR;5'UTR;TSS1500;3'UTR;3'UTR;3'UTR	N_Shore
cg18064256	37	19	45905621	0.0410549	0.243792	5.9382	PPP1R13L;PPP1R13L	5'UTR;5'UTR	N_Shelf
cg03554552	37	19	45908146	0.0489574	0.372275	7.60407	PPP1R13L;PPP1R13L;CD3EAP	5'UTR;5'UTR;TSS1500	Island
cg15146834	37	6	150463775	0.103179	0.30879	2.99277	PPP1R14C	TSS1500	Island
cg01867142	37	19	45595291	0.0531004	0.29047	5.4702	PPP1R37;PPP1R37;PPP1R37;PPP1R37;PPP1R37;PPP1R37	TSS1500;TSS1500;TSS1500;TSS1500;1stExon;5'UTR	S_Shore
cg18083863	37	14	23772111	0.0398666	0.567648	14.2387	PPP1R3E;PPP1R3E;PPP1R3E;PPP1R3E;PPP1R3E;PPP1R3E;BCL2L2	TSS1500;TSS1500;TSS1500;TSS1500;TSS1500;TSS200;5'UTR	S_Shore
cg08991927	37	5	146436805	0.189287	0.403708	2.13278	PPP2R2B;PPP2R2B;PPP2R2B;PPP2R2B;PPP2R2B;PPP2R2B;PPP2R2B;PPP2R2B;PPP2R2B	TSS1500;TSS1500;TSS1500;TSS1500;TSS1500;5'UTR;5'UTR;3'UTR;5'UTR
cg19761480	37	3	135685428	0.124721	0.461345	3.69901	PPP2R3A;PPP2R3A	5'UTR;5'UTR	S_Shore
cg23194766	37	3	135684107	0.0909246	0.470985	5.17995	PPP2R3A;PPP2R3A	TSS1500;TSS1500	N_Shore
cg14991358	37	1	156767203	0.452207	0.716178	1.58374	PRCC	5'UTR
cg13939300	37	1	156736298	0.125873	0.537024	4.26639	PRCC;PRCC;PRCC;HDGF;PRCC	TSS1500;TSS1500;TSS1500;3'UTR;5'UTR	N_Shore
cg23778363	37	6	106546038	0.104772	0.320256	3.0567	PRDM1;PRDM1;PRDM1	TSS1500;TSS1500;TSS1500
cg17143179	37	6	106546824	0.102919	0.32916	3.19826	PRDM1;PRDM1;PRDM1;PRDM1	1stExon;5'UTR;5'UTR;1stExon
cg26885497	37	1	3341390	0.193436	0.464468	2.40115	PRDM16	TSS200	N_Shore
cg02418294	37	1	14076293	0.0307779	0.325075	10.562	PRDM2;PRDM2;PRDM2;PRDM2;PRDM2;PRDM2;PRDM2;PRDM2;PRDM2	5'UTR;5'UTR;3'UTR;5'UTR;5'UTR;5'UTR;5'UTR;5'UTR;5'UTR	Island
cg15177751	37	X	23686661	0.221978	0.464682	2.09337	PRDX4	5'UTR	S_Shore
cg08505473	37	14	94255513	0.105697	0.349121	3.30303	PRIMA1;PRIMA1;PRIMA1	TSS1500;TSS1500;TSS1500	Island
cg07570570	37	14	94255480	0.0331171	0.322117	9.72662	PRIMA1;PRIMA1;PRIMA1	TSS1500;TSS1500;TSS1500	Island
cg13349671	37	12	120105332	0.0591813	0.264033	4.46142	PRKAB1;PRKAB1;PRKAB1;PRKAB1;RP11-768F21.1	TSS1500;TSS1500;TSS1500;TSS1500;3'UTR	N_Shore
cg06326447	37	17	66507651	0.0587417	0.273373	4.65382	PRKAR1A;PRKAR1A;PRKAR1A	TSS1500;TSS1500;TSS1500	N_Shore
cg06895532	37	17	64298052	0.0495466	0.255044	5.14755	PRKCA	TSS1500	Island
cg00735962	37	16	23847240	0.251945	0.575446	2.28401	PRKCB;PRKCB;PRKCB;PRKCB	TSS1500;TSS200;TSS200;TSS200	Island
cg06398242	37	2	46049176	0.449235	0.680636	1.5151	PRKCE;PRKCE;PRKCE;PRKCE	5'UTR;5'UTR;5'UTR;5'UTR
cg09826743	37	14	61727899	0.218044	0.422373	1.9371	PRKCH;PRKCH;PRKCH	5'UTR;5'UTR;5'UTR
cg04886950	37	10	53816269	0.390476	0.621514	1.59168	PRKG1;PRKG1	5'UTR;5'UTR
cg09390319	37	4	82075213	0.412323	0.658221	1.59637	PRKG2;PRKG2;PRKG2;PRKG2	TSS1500;3'UTR;3'UTR;3'UTR
cg11815796	37	19	50184171	0.165936	0.551692	3.32472	PRMT1;PRMT1;PRMT1	5'UTR;5'UTR;3'UTR	Island
cg07199337	37	11	20408536	0.125844	0.334533	2.65832	PRMT3;PRMT3;PRMT3;PRMT3;PRMT3;PRMT3	TSS1500;TSS1500;TSS1500;TSS1500;TSS1500;TSS1500	N_Shore
cg20467565	37	11	20408571	0.083859	0.298481	3.55932	PRMT3;PRMT3;PRMT3;PRMT3;PRMT3;PRMT3	TSS1500;TSS1500;TSS1500;TSS1500;TSS1500;TSS1500	N_Shore
cg11596580	37	12	3600764	0.420532	0.718256	1.70797	PRMT8;PRMT8;PRMT8;PRMT8	5'UTR;1stExon;1stExon;5'UTR	Island
cg07258627	37	20	4721683	0.125188	0.33151	2.64809	PRNT	TSS1500
cg16348316	37	2	128181325	0.151266	0.363819	2.40516	PROC	5'UTR	Island
cg11916054	37	5	177423311	0.248559	0.47157	1.89721	PROP1	TSS200
cg24390687	37	X	12832573	0.55106	0.751855	1.36438	PRPS2	5'UTR
cg09978401	37	X	12809216	0.0681261	0.400695	5.88167	PRPS2;PRPS2;PRPS2;PRPS2	TSS1500;TSS1500;TSS1500;TSS1500	N_Shore
cg17940575	37	12	53834999	0.0989077	0.318876	3.22398	PRR13;PRR13;PRR13;RP11-793H13.8;PRR13;PRR13;PRR13;PRR13;PRR13;PRR13;PRR13;PRR13;PRR13;PRR13	TSS1500;TSS1500;TSS1500;TSS1500;TSS1500;TSS1500;TSS1500;TSS1500;TSS1500;TSS1500;TSS1500;TSS1500;TSS1500;TSS1500	N_Shore
cg19005368	37	11	32851950	0.167852	0.456968	2.72244	PRRG4	5'UTR	Island
cg26757675	37	7	128002276	0.131744	0.333015	2.52775	PRRT4;PRRT4;PRRT4;PRRT4	TSS1500;TSS1500;TSS1500;TSS1500	S_Shore
cg16005847	37	7	128001435	0.101878	0.347729	3.41319	PRRT4;PRRT4;PRRT4;PRRT4;PRRT4	5'UTR;5'UTR;5'UTR;5'UTR;1stExon	Island
cg07129104	37	16	2907517	0.12514	0.336809	2.69145	PRSS22;PRSS22;LA16c-325D7.1;PRSS22;PRSS22	3'UTR;3'UTR;TSS1500;3'UTR;TSS1500	N_Shore
cg21452411	37	16	2908211	0.0236052	0.271013	11.4811	PRSS22;PRSS22;LA16c-325D7.1;PRSS22;PRSS22;PRSS22;PRSS22;PRSS22	3'UTR;TSS1500;5'UTR;TSS1500;TSS1500;TSS200;TSS200;TSS200	S_Shore
cg03290826	37	16	2907745	0.0560441	0.282845	5.04682	PRSS22;PRSS22;PRSS22;PRSS22;PRSS22;LA16c-325D7.1	3'UTR;3'UTR;3'UTR;TSS1500;1stExon;TSS200	Island
cg23214764	37	11	86511210	0.183487	0.409256	2.23044	PRSS23;PRSS23;PRSS23;PRSS23;PRSS23	TSS1500;TSS1500;TSS1500;TSS200;5'UTR	Island
cg27562970	37	11	86511217	0.0402495	0.321612	7.99045	PRSS23;PRSS23;PRSS23;PRSS23;PRSS23	TSS1500;TSS1500;TSS1500;TSS200;5'UTR	Island
cg05914242	37	6	84222083	0.0683688	0.431191	6.30684	PRSS35;PRSS35	TSS200;TSS200
cg17811228	37	5	139175116	0.0321818	0.259564	8.06557	PSD2	TSS1500	Island
cg24804106	37	8	18872143	0.113089	0.404161	3.57383	PSD3;PSD3	TSS1500;TSS200	S_Shore
cg02551145	37	6	32822198	0.132493	0.367161	2.77118	PSMB9;TAP1;PSMB9;PSMB9	5'UTR;TSS1500;5'UTR;5'UTR	Island
cg20729846	37	6	32822182	0.148786	0.420398	2.82551	PSMB9;TAP1;PSMB9;PSMB9	5'UTR;TSS1500;5'UTR;5'UTR	Island
cg08204571	37	6	3259011	0.0705329	0.27073	3.83836	PSMG4;PSMG4;PSMG4;PSMG4;PSMG4;PSMG4;PSMG4;PSMG4	TSS1500;TSS1500;TSS200;TSS200;TSS200;TSS200;TSS200;3'UTR	N_Shore
cg26566189	37	6	31096127	0.0867611	0.300993	3.46922	PSORS1C1;PSORS1C1;PSORS1C1;PSORS1C1;PSORS1C1	5'UTR;5'UTR;5'UTR;5'UTR;5'UTR
cg05227616	37	6	31096102	0.0482462	0.354593	7.34966	PSORS1C1;PSORS1C1;PSORS1C1;PSORS1C1;PSORS1C1	5'UTR;5'UTR;5'UTR;5'UTR;5'UTR
cg19921947	37	7	56101998	0.0429633	0.354561	8.25264	PSPH;PSPH;PSPH;PSPH;PSPH;PSPH;PSPH;PSPH;PSPH	TSS200;TSS200;TSS200;5'UTR;5'UTR;5'UTR;5'UTR;5'UTR;5'UTR
cg22073802	37	9	98269255	0.0508672	0.300357	5.90472	PTCH1;PTCH1;PTCH1;PTCH1;PTCH1;PTCH1;PTCH1;PTCH1;PTCH1;PTCH1;PTCH1	TSS1500;TSS1500;TSS1500;1stExon;3'UTR;5'UTR;5'UTR;5'UTR;5'UTR;5'UTR;3'UTR	Island
cg04126707	37	5	40680039	0.0587185	0.283544	4.82887	PTGER4;PTGER4;PTGER4;PTGER4	1stExon;5'UTR;1stExon;5'UTR	Island
cg12927153	37	9	125133318	0.13881	0.347989	2.50694	PTGS1;PTGS1;PTGS1	5'UTR;TSS200;TSS200
cg21933778	37	2	209269405	0.298837	0.58805	1.9678	PTH2R	5'UTR	N_Shore
cg02173876	37	12	28123405	0.157824	0.359028	2.27486	PTHLH;PTHLH;PTHLH;PTHLH;PTHLH;PTHLH;PTHLH;PTHLH;PTHLH	5'UTR;5'UTR;5'UTR;TSS1500;TSS1500;TSS1500;TSS200;TSS1500;TSS200	Island
cg21184859	37	12	28123054	0.0408416	0.266635	6.52851	PTHLH;PTHLH;PTHLH;PTHLH;PTHLH;PTHLH;PTHLH;PTHLH;PTHLH;PTHLH;PTHLH;PTHLH	5'UTR;5'UTR;5'UTR;5'UTR;5'UTR;TSS1500;TSS1500;1stExon;5'UTR;1stExon;TSS200;1stExon	Island
cg19064200	37	8	27192272	0.393894	0.615692	1.56309	PTK2B;PTK2B;PTK2B;PTK2B;PTK2B;PTK2B;PTK2B	5'UTR;5'UTR;5'UTR;5'UTR;5'UTR;5'UTR;5'UTR
cg00467244	37	8	142428240	0.426353	0.670103	1.57171	PTP4A3;PTP4A3;PTP4A3	5'UTR;5'UTR;5'UTR	Island
cg23478284	37	4	87516007	0.0296913	0.564651	19.0174	PTPN13;MAPK10;MAPK10;MAPK10;PTPN13;PTPN13;PTPN13	TSS1500;TSS1500;TSS1500;TSS1500;5'UTR;5'UTR;5'UTR	S_Shore
cg13453168	37	10	129845660	0.11744	0.354638	3.01974	PTPRE;PTPRE;PTPRE;PTPRE;PTPRE;PTPRE;PTPRE	TSS1500;TSS1500;TSS1500;TSS200;ExonBnd;TSS200;5'UTR
cg19544434	37	10	129845670	0.0787715	0.33583	4.26335	PTPRE;PTPRE;PTPRE;PTPRE;PTPRE;PTPRE;PTPRE;PTPRE	TSS1500;TSS1500;TSS1500;ExonBnd;TSS200;1stExon;5'UTR;5'UTR
cg06890484	37	11	48001940	0.0154276	0.2504	16.2307	PTPRJ;PTPRJ;PTPRJ;PTPRJ	TSS1500;TSS200;TSS200;TSS200	Island
cg19851384	37	11	48001835	0.112533	0.436549	3.87929	PTPRJ;PTPRJ;PTPRJ;PTPRJ	TSS1500;TSS1500;TSS1500;TSS1500	Island
cg04671367	37	2	220159849	0.140534	0.407445	2.89927	PTPRN;MIR153-1;PTPRN;PTPRN;PTPRN	3'UTR;TSS1500;ExonBnd;3'UTR;3'UTR	Island
cg24644540	37	2	220163526	0.358172	0.618223	1.72605	PTPRN;PTPRN;AC114803.3;PTPRN;PTPRN	3'UTR;3'UTR;TSS200;3'UTR;3'UTR	S_Shelf
cg13565723	37	2	61245319	0.0298443	0.298451	10.0003	PUS10;PUS10;PEX13;PUS10;PUS10	TSS1500;TSS1500;5'UTR;1stExon;5'UTR
cg14917927	37	15	55880524	0.110456	0.323573	2.92943	PYGO1;PYGO1	TSS1500;TSS200	Island
cg01277844	37	1	154934734	0.0643357	0.349052	5.42548	PYGO2;PYGO2;PYGO2	3'UTR;TSS1500;TSS1500	Island
cg09092311	37	3	49142581	0.0614345	0.330134	5.37375	QARS;QARS;QARS;QARS;QARS;QARS;QARS;QARS;QARS;QARS	TSS1500;TSS1500;TSS1500;TSS1500;TSS1500;TSS1500;TSS1500;TSS200;TSS200;TSS200	S_Shore
cg19914751	37	3	49142572	0.0677345	0.414045	6.11277	QARS;QARS;QARS;QARS;QARS;QARS;QARS;QARS;QARS;QARS	TSS1500;TSS1500;TSS1500;TSS1500;TSS1500;TSS1500;TSS1500;TSS200;TSS200;TSS200	S_Shore
cg01552059	37	3	49142559	0.0780167	0.433454	5.55592	QARS;QARS;QARS;QARS;QARS;QARS;QARS;QARS;QARS;QARS	TSS1500;TSS1500;TSS1500;TSS1500;TSS1500;TSS1500;TSS1500;TSS200;TSS200;TSS200	S_Shore
cg19813868	37	4	17515091	0.433415	0.639076	1.47451	QDPR;QDPR;QDPR;QDPR;QDPR;QDPR;QDPR	TSS1500;TSS1500;TSS1500;TSS1500;TSS1500;TSS1500;TSS1500	S_Shore
cg13368130	37	15	66083585	0.125868	0.389805	3.09693	RAB11A;DENND4A;RAB11A;DENND4A;DENND4A	TSS1500;3'UTR;5'UTR;5'UTR;5'UTR	N_Shore
cg13254416	37	6	57087425	0.0960515	0.337402	3.51273	RAB23;RAB23;RAB23	TSS1500;TSS1500;TSS1500	S_Shore
cg08704993	37	16	2201584	0.244706	0.461975	1.88787	RAB26;RAB26;RAB26;RAB26;RAB26;RAB26;RAB26	5'UTR;5'UTR;5'UTR;5'UTR;3'UTR;TSS1500;ExonBnd	S_Shelf
cg23838375	37	17	72732946	0.129391	0.368876	2.85086	RAB37;RAB37;RAB37;RAB37;RAB37;RAB37;RAB37;RAB37	TSS1500;TSS1500;TSS1500;TSS1500;TSS1500;TSS1500;TSS200;TSS200	Island
cg10817887	37	17	72732964	0.0692316	0.366629	5.29569	RAB37;RAB37;RAB37;RAB37;RAB37;RAB37;RAB37;RAB37;RAB37	TSS1500;TSS1500;TSS1500;TSS1500;TSS1500;TSS1500;TSS200;5'UTR;1stExon	Island
cg05731731	37	5	58013365	0.183735	0.436496	2.37568	RAB3C	5'UTR
cg15224187	37	3	133614804	0.0503034	0.295205	5.86849	RAB6B;RAB6B;RAB6B;RAB6B;RAB6B;RAB6B;RAB6B	TSS1500;TSS1500;TSS1500;TSS1500;TSS200;TSS1500;TSS200	Island
cg11589947	37	3	133614304	0.0678739	0.298936	4.40429	RAB6B;RAB6B;RAB6B;RAB6B;RAB6B;RAB6B;RAB6B;RAB6B;RAB6B	TSS1500;1stExon;1stExon;1stExon;1stExon;1stExon;TSS200;5'UTR;5'UTR	Island
cg21028251	37	3	133614589	0.0138064	0.273574	19.815	RAB6B;RAB6B;RAB6B;RAB6B;RAB6B;RAB6B;RAB6B;RAB6B;RAB6B	TSS1500;1stExon;1stExon;5'UTR;TSS200;TSS200;TSS1500;TSS1500;5'UTR	Island
cg05214218	37	17	79988749	0.0243405	0.27566	11.3252	RAC3;LRRC45	TSS1500;3'UTR	Island
cg04179571	37	14	68444789	0.355101	0.570548	1.60672	RAD51B;RAD51B;RAD51B;RAD51B;RAD51B;RAD51B;RAD51B;RAD51B;RAD51B	3'UTR;5'UTR;5'UTR;5'UTR;5'UTR;5'UTR;5'UTR;5'UTR;5'UTR
cg09155905	37	17	33447236	0.113365	0.347162	3.06232	RAD51D;RAD51D;RAD51D;RAD51D;RAD51D;RAD51D;FNDC8	TSS1500;TSS1500;TSS1500;TSS1500;TSS200;TSS1500;TSS1500	S_Shore
cg15826130	37	11	67159072	0.0797783	0.316337	3.96521	RAD9A;RAD9A;RAD9A;RAD9A;RAD9A;RAD9A	TSS1500;TSS200;TSS1500;TSS1500;TSS1500;TSS1500	N_Shore
cg01787047	37	11	67159079	0.0276188	0.286644	10.3786	RAD9A;RAD9A;RAD9A;RAD9A;RAD9A;RAD9A	TSS1500;TSS200;TSS1500;TSS1500;TSS1500;TSS1500	N_Shore
cg06314450	37	2	121044892	0.0948655	0.323969	3.41504	RALB;RALB	5'UTR;3'UTR
cg10984017	37	2	121010993	0.0814395	0.326885	4.01384	RALB;RALB;RALB;RALB;RALB;RALB;RALB;RALB	TSS200;1stExon;5'UTR;5'UTR;5'UTR;5'UTR;5'UTR;5'UTR	Island
cg02994216	37	2	121010979	0.0732584	0.332774	4.54247	RALB;RALB;RALB;RALB;RALB;RALB;RALB;RALB	TSS200;1stExon;5'UTR;5'UTR;5'UTR;5'UTR;5'UTR;5'UTR	Island
cg08433538	37	9	129676714	0.109471	0.411676	3.76061	RALGPS1;RALGPS1;RALGPS1;RALGPS1;RALGPS1;RALGPS1;RALGPS1;RALGPS1	TSS1500;TSS1500;TSS1500;TSS1500;TSS1500;TSS1500;TSS1500;TSS1500	N_Shore
cg08939787	37	2	238767226	0.635743	0.87015	1.36871	RAMP1;RAMP1;RAMP1;RAMP1	TSS1500;TSS1500;TSS1500;TSS1500	N_Shore
cg21554182	37	16	67841274	0.228064	0.451013	1.97757	RANBP10;RANBP10;RANBP10;TSNAXIP1;TSNAXIP1;TSNAXIP1;TSNAXIP1;TSNAXIP1;TSNAXIP1;TSNAXIP1;TSNAXIP1;TSNAXIP1;TSNAXIP1;TSNAXIP1;TSNAXIP1;TSNAXIP1	TSS1500;TSS1500;TSS1500;1stExon;1stExon;1stExon;1stExon;1stExon;5'UTR;5'UTR;5'UTR;5'UTR;5'UTR;5'UTR;5'UTR;5'UTR	S_Shore
cg00367499	37	5	170634447	0.559557	0.813924	1.45458	RANBP17;RANBP17;RANBP17;RANBP17;RANBP17;RANBP17;RANBP17	5'UTR;3'UTR;3'UTR;3'UTR;3'UTR;3'UTR;5'UTR
cg10038867	37	1	21982511	0.267005	0.48231	1.80637	RAP1GAP;RAP1GAP;RAP1GAP;RAP1GAP;RAP1GAP;RAP1GAP;RAP1GAP	3'UTR;5'UTR;5'UTR;5'UTR;5'UTR;3'UTR;3'UTR	N_Shelf
cg03190844	37	9	134615660	0.0826615	0.32798	3.96775	RAPGEF1;RAPGEF1;RAPGEF1	TSS1500;TSS200;TSS1500
cg04584781	37	17	38348058	0.0864163	0.322475	3.73164	RAPGEFL1;RAPGEFL1	5'UTR;5'UTR	S_Shore
cg21902772	37	3	25468324	0.133034	0.333972	2.51042	RARB;RARB	TSS1500;TSS1500
cg15870109	37	3	141205390	0.251029	0.460545	1.83463	RASA2;RASA2	TSS1500;TSS1500	N_Shore
cg23202926	37	10	43700652	0.198919	0.411466	2.06851	RASGEF1A	TSS1500	S_Shelf
cg19614321	37	20	4804581	0.319023	0.702216	2.20114	RASSF2;RASSF2	TSS1500;TSS1500	S_Shore
cg15689991	37	12	65019329	0.179847	0.505147	2.80876	RASSF3	5'UTR
cg14561766	37	20	388133	0.0930082	0.298818	3.21281	RBCK1;RBCK1;RBCK1;RBCK1;RBCK1;RBCK1;RBCK1;RBCK1;RBCK1;RBCK1;RBCK1	TSS1500;TSS1500;TSS1500;TSS1500;TSS1500;TSS1500;TSS1500;TSS1500;TSS1500;TSS200;TSS200	N_Shore
cg21281259	37	20	388229	0.088954	0.334402	3.75927	RBCK1;RBCK1;RBCK1;RBCK1;RBCK1;RBCK1;RBCK1;RBCK1;RBCK1;RBCK1;RBCK1;RBCK1;RBCK1	TSS1500;TSS1500;TSS1500;TSS1500;TSS1500;TSS1500;TSS1500;TSS1500;TSS1500;1stExon;5'UTR;1stExon;5'UTR	N_Shore
[truncated: 968 more rows]

## Sheet: Ezh2 17d hyper meC
Distribution of hypermethylated probes per gene 17 days after Ezh2+D3A/D3L treatment
Gene	# hyper meC probes
HER2	12
SHOX2	9
AC012087.2	8
AMIGO2	8
WSCD2	8
ARSJ	7
GFI1	7
MCF2L2	7
U6	7
ATOH8	6
BCOR	6
GARS	6
MPP1	6
PBX1	6
PMEPA1	6
Y_RNA	6
FARP1	5
GPR137	5
GPR56	5
GRB10	5
MMP28	5
MRC2	5
OVOL2	5
PARVA	5
ZNF423	5
ATP12A	4
BCL11A	4
CCNYL1	4
CMBL	4
DDR1	4
DGKH	4
FGF18	4
GRIN2D	4
GRM8	4
HAS2-AS1	4
HOXA11-AS	4
HPCA	4
LDB1	4
MECOM	4
MTUS2	4
NOG	4
PFKFB3	4
PITX1	4
PLEKHG5	4
RPRML	4
SAMD14	4
SCN9A	4
SECISBP2L	4
SLC4A4	4
SOX6	4
SPP1	4
AF131215.6	3
AKT3	3
AMPH	3
ANKS1B	3
APBA1	3
BAI2	3
BMP7	3
CA11	3
CHTF18	3
CMPK2	3
CNR1	3
COL8A1	3
CR2	3
CXXC5	3
DAB1	3
DAB2IP	3
DLG2	3
DOCK2	3
DOK7	3
EBF1	3
ECHDC2	3
F5	3
FAM59A	3
FBXO6	3
FCRL3	3
FLG-AS1	3
FRY	3
GNG13	3
GPR161	3
GPR63	3
HAR1B	3
IFLTD1	3
ITPR2	3
JAZF1	3
KIAA0226	3
KIAA1217	3
LHFPL2	3
LINC00176	3
MAST4	3
MCAM	3
MCCC1	3
MEF2C	3
MEIS2	3
MUSK	3
NRG4	3
NRP1	3
NRTN	3
NTN4	3
ODZ4	3
OLFML2B	3
PDZRN3	3
PHACTR1	3
PLAC9	3
PLAU	3
PLCD1	3
PLSCR1	3
PRSS22	3
QARS	3
RAB6B	3
RALB	3
RELN	3
RHBDL3	3
RP11-1070N10.3	3
RP11-131N11.4	3
RP11-134P9.1	3
SCN4B	3
SCNN1A	3
SEMA5B	3
SH2D5	3
SLC16A14	3
SLC38A9	3
SLC4A8	3
SMAD6	3
SMARCA2	3
SNUPN	3
STEAP3	3
SUSD1	3
SYNGAP1	3
TFAP2A	3
TLL2	3
TMEM62	3
TRIOBP	3
UMOD	3
WNT10A	3
WNT5B	3
ZBTB12	3
ZNF503-AS1	3
2018-03-01	2
2018-09-09	2
A4GALT	2
AC004383.5	2
AC007092.1	2
AC009506.1	2
ACHE	2
ACSL5	2
ACVR1	2
ADAMTSL1	2
ADAMTSL4	2
AGBL5	2
ALDH1A3	2
ANK2	2
ANKRD11	2
ANTXR2	2
AP000697.6	2
APH1B	2
ARHGAP4	2
ARHGEF19	2
ASIC1	2
ASIC2	2
ATN1	2
B4GALNT3	2
BARX2	2
BCAS4	2
BDKRB2	2
C17orf109	2
C1orf130	2
C1orf204	2
C20orf112	2
C20orf166	2
CA2	2
CACNA2D3	2
CACNG2	2
CASZ1	2
CCBE1	2
CCDC149	2
CCDC42B	2
CCDC78	2
CCL11	2
CCNI2	2
CCRL2	2
CD1B	2
CD8A	2
CD9	2
CDH22	2
CDK14	2
CDK5RAP1	2
CDX2	2
CERK	2
CGNL1	2
CHN1	2
CKAP5	2
CLASP2	2
CLIP2	2
CLPSL2	2
CLVS1	2
COL6A1	2
CREB5	2
CSGALNACT1	2
CSMD2	2
CTC-479C5.12	2
CTD-2277K2.1	2
CTD-2337A12.1	2
CTD-2588J6.2	2
CTD-2643K12.3	2
CTD-3107M8.4	2
CTD-3212A4.1	2
CTIF	2
CUEDC1	2
CYHR1	2
DAPK3	2
DENND3	2
DGKA	2
DIO2	2
DIRC3	2
DNAJB5	2
DNAJB6	2
DNASE1	2
DNMBP	2
DSE	2
DUOXA1	2
DUSP8	2
DYSF	2
EFNB1	2
EFNB2	2
EFR3B	2
EIF4EBP3	2
EML2	2
EML3	2
EPHB1	2
EXOC4	2
FAM109A	2
FAM149A	2
FAM171B	2
FAM47E	2
FAM5B	2
FAM84B	2
FGF12	2
FLT3	2
FNDC3B	2
GABRE	2
GAMT	2
GATA6	2
GBA3	2
GBX1	2
GHR	2
GNA12	2
GNAQ	2
GNMT	2
GPM6B	2
GPR141	2
GPR37L1	2
GPR55	2
GRHL3	2
GRIA4	2
GRIK4	2
GRIN2C	2
GSTM4	2
HECW2	2
HERC6	2
HIVEP1	2
HMCN1	2
HRAS	2
HS3ST5	2
ICA1L	2
ICOSLG	2
IFT81	2
IGF2	2
IGFBP2	2
IKBIP	2
IL11	2
IL20	2
INPP4B	2
ISM1	2
KALRN	2
KB-1047C11.2	2
KCNK13	2
KCNK9	2
KCNN3	2
KIAA1199	2
KIAA1609	2
KIF13A	2
KIF25	2
KISS1R	2
KLHL13	2
KLHL20	2
KLK6	2
L1CAM	2
L3MBTL1	2
LCTL	2
LHX9	2
LILRB4	2
LINC00460	2
LIX1	2
LPA	2
LRP1	2
MACC1	2
MAD2L2	2
MALAT1	2
MAP3K15	2
MAPK8IP2	2
MARK1	2
MATN2	2
MEX3A	2
MIB2	2
MIR375	2
MIR449C	2
MLF2	2
MOV10	2
MPP2	2
MPP3	2
MRPL28	2
MTMR3	2
MUC1	2
MXI1	2
NBEA	2
NDST3	2
NDUFA13	2
NECAB3	2
NEDD4	2
NEO1	2
NFIA	2
NIPAL1	2
NIPAL2	2
NKX2-1-AS1	2
NLRX1	2
NME4	2
NPNT	2
NR3C2	2
NRSN2	2
NRXN3	2
NXNL2	2
ODF3B	2
OLFM1	2
OPTN	2
OR52I2	2
OXCT1-AS1	2
PAPSS2	2
PCDH1	2
PCSK1	2
PDE4D	2
PDGFRA	2
PDIK1L	2
PDYN	2
PHKA1	2
PHKG1	2
PHLDB1	2
PKD2	2
PKP4	2
PLCL2	2
PLEKHB1	2
PLXNA4	2
PODNL1	2
POU2F2	2
POU6F2	2
PPM1F	2
PPM1K	2
PPP1R13L	2
PPP2R3A	2
PRCC	2
PRDM1	2
PRIMA1	2
PRMT3	2
PRPS2	2
PRRT4	2
PRSS23	2
PSMB9	2
PSORS1C1	2
PTHLH	2
PTPRE	2
PTPRJ	2
PTPRN	2
RAB37	2
RAD9A	2
RBCK1	2
RBMS1	2
RGL1	2
RILPL1	2
RP11-161M6.3	2
RP11-174G17.2	2
RP11-179H18.2	2
RP11-182I10.3	2
RP11-216F19.1	2
RP11-24C3.2	2
RP11-293M10.6	2
RP11-304N14.2	2
RP11-353N14.1	2
RP11-379F12.7	2
RP11-404H14.1	2
RP11-418I22.2	2
RP11-523L20.2	2
RP11-712B9.2	2
RP11-73O6.4	2
RP11-845M18.6	2
RP11-96D1.7	2
RP11-996F15.2	2
RP3-399L15.3	2
RP4-728D4.2	2
RP4-758J18.10	2
RP5-1115A15.1	2
RPP25L	2
RPRM	2
RUFY4	2
RUNX2	2
SAMD11	2
SCN1B	2
SCN7A	2
SCOC	2
SDK1	2
SEMA3A	2
SIGLEC5	2
SLC25A35	2
SLC37A2	2
SLC43A1	2
SLC4A5	2
SLMAP	2
SMOX	2
SMTNL2	2
SORD	2
SOWAHB	2
SPACA1	2
SPHK1	2
SPOCK3	2
SPTSSB	2
SRCIN1	2
SSPN	2
ST3GAL2	2
STK32B	2
STON1-GTF2A1L	2
STRADA	2
SULF2	2
SV2B	2
TBC1D1	2
TBC1D5	2
TESPA1	2
TET1	2
TET2	2
THBS1	2
THSD7A	2
TIAM2	2
TMC6	2
TMCO5B	2
TMEM2	2
TMEM91	2
TNFRSF6B	2
TNK2	2
TNS3	2
TPM1	2
TRBV20-1	2
TRIM3	2
TRIM44	2
TRPM6	2
TSC22D3	2
UBTF	2
UNC45A	2
UPK2	2
USP13	2
VGLL3	2
VSTM2L	2
VWA7	2
WDFY3-AS2	2
WDR59	2
WDSUB1	2
WNT6	2
ZBTB20	2
ZBTB7C	2
ZC3H12D	2
ZC3HAV1	2
ZCCHC24	2
ZFC3H1	2
ZMAT1	2
ZMYND8	2
ZNF136	2
ZNF33A	2
ZNF395	2
ZNF488	2
ZNF521	2
ZNF575	2
ZNRF3-AS1	2
2018-03-10	1
A2M	1
AAK1	1
AARSD1	1
ABC12-49244600F4.3	1
ABCA10	1
ABCA5	1
ABCB1	1
ABCC12	1
ABCC5-AS1	1
ABCG4	1
ABLIM1	1
ABLIM2	1
AC000099.1	1
AC000124.1	1
AC002115.6	1
AC002456.2	1
AC003090.1	1
AC003991.3	1
AC005358.1	1
AC005592.2	1
AC005606.14	1
AC006156.6	1
AC006296.3	1
AC006449.1	1
AC007009.1	1
AC007255.8	1
AC007365.3	1
AC007450.1	1
AC008069.1	1
AC009784.3	1
AC010127.3	1
AC010127.4	1
AC010136.2	1
AC010295.1	1
AC010982.2	1
AC011625.1	1
AC012305.1	1
AC016768.1	1
AC018359.1	1
AC019294.2	1
AC020743.3	1
AC021188.4	1
AC021205.1	1
AC022098.1	1
AC023115.3	1
AC058791.1	1
AC058791.2	1
AC068057.2	1
AC073321.5	1
AC074212.5	1
AC074389.9	1
AC079776.2	1
AC084809.2	1
AC090774.1	1
AC091705.1	1
AC091814.3	1
AC092171.1	1
AC092431.3	1
AC093388.3	1
AC093627.12	1
AC096649.3	1
AC096670.3	1
AC107622.1	1
AC116038.1	1
AC116351.2	1
AC118754.4	1
AC138647.1	1
AC147651.3	1
ACADSB	1
ACER3	1
ACLY	1
ACO1	1
ACOT7	1
ACOX3	1
ACPP	1
ACSS2	1
ACY3	1
ADA	1
ADAM32	1
ADAMTS15	1
ADAMTS6	1
ADAMTS8	1
ADAMTS9	1
ADAMTS9-AS2	1
ADARB1	1
ADCY4	1
ADORA2B	1
ADRA1A	1
ADRA1B	1
ADRB3	1
AFF1	1
AGAP11	1
AGBL4	1
AGPAT3	1
AGRN	1
AHSA1	1
AJ003147.9	1
AK8	1
AKAP12	1
AKAP13	1
AKAP6	1
AL121578.2	1
AL512640.1	1
AL844908.5	1
ALCAM	1
ALDH1A2	1
ALDH3A1	1
ALDH3B1	1
ALOX5	1
ALPL	1
AMIGO3	1
AMOTL2	1
AMPD3	1
AMZ1	1
ANGEL1	1
ANGPTL4	1
ANKH	1
ANKRD55	1
ANO1	1
AP000462.3	1
AP000857.3	1
AP003774.7	1
AP1G1	1
AP3B1	1
AP3B2	1
APBA2	1
APLP1	1
APOOL	1
AQP6	1
ARHGAP10	1
ARHGAP20	1
ARHGAP22	1
ARHGAP24	1
ARHGAP31	1
ARHGAP36	1
ARHGAP39	1
ARHGAP6	1
ARHGDIA	1
ARHGEF10	1
ARID1B	1
ARID2	1
ARID4A	1
ARID5A	1
ARL5A	1
ARSA	1
ARSD	1
ASS1	1
ASTN2	1
ASXL2	1
ATG16L2	1
ATL1	1
ATP13A4-AS1	1
ATP1B1	1
ATP1B2	1
ATP6V0D2	1
ATP8A1	1
ATP8B1	1
ATP9A	1
ATXN10	1
AVPR2	1
B3GALT4	1
B3GAT1	1
BACE2	1
BAK1	1
BASP1	1
BCAN	1
BCAP29	1
BCAP31	1
BCAS1	1
BCL2L13	1
BCL2L15	1
BCL7B	1
BDH1	1
BDNF	1
BEX5	1
BFSP1	1
BID	1
BMP5	1
BMP6	1
BMPER	1
BOLA1	1
BPNT1	1
BRE	1
BRS3	1
BSCL2	1
BTBD11	1
BTN2A3P	1
C10orf11	1
C10orf140	1
C10orf90	1
C11orf52	1
C11orf84	1
C12orf34	1
C14orf164	1
C17orf61	1
C17orf85	1
C19orf21	1
C1orf159	1
C1orf168	1
C1orf216	1
C1orf228	1
C1orf54	1
C1orf88	1
C1orf96	1
C1QBP	1
C20orf151	1
C20orf160	1
C20orf203	1
C20orf26	1
C20orf78	1
C20orf85	1
C22orf28	1
C22orf46	1
C2CD4C	1
C3orf18	1
C3orf30	1
C3orf64	1
C3orf80	1
C4orf22	1
C4orf51	1
C5orf45	1
C5orf62	1
C6orf132	1
C6orf228	1
C6orf47	1
C7orf43	1
C7orf49	1
C7orf59	1
C8A	1
C8orf47	1
C8orf58	1
C8orf73	1
C9orf114	1
C9orf118	1
C9orf133	1
CA5B	1
CABIN1	1
CABP1	1
CACFD1	1
CACNA1E	1
CACNA1H	1
CACNB2	1
CACNG6	1
CALCB	1
CALCOCO1	1
CALCOCO2	1
CALHM2	1
CALN1	1
CAMK2D	1
CAMK4	1
CAMSAP1	1
CAPRIN2	1
CAPZB	1
CARHSP1	1
CASP14	1
CAST	1
CAT	1
CBX8	1
CCBP2	1
CCDC115	1
CCDC129	1
CCDC150	1
CCDC19	1
CCDC38	1
CCDC60	1
CCDC75	1
CCDC85A	1
CCL2	1
CCNB1IP1	1
CCNG2	1
CCR10	1
CD5L	1
CD82	1
CDC42EP3	1
CDCA7L	1
CDCP1	1
CDH17	1
CDH4	1
CDHR2	1
CDK15	1
CDK19	1
CDK3	1
CDS2	1
CEACAM4	1
CECR2	1
CELF5	1
CELSR2	1
CEND1	1
CEP19	1
CES2	1
CES3	1
CES5A	1
CFL1P1	1
CFL2	1
CGGBP1	1
CGRRF1	1
CHD3	1
CHGB	1
CHIC1	1
CHRM1	1
CHRNA9	1
CHRNB2	1
CHRNE	1
CHST15	1
CIB2	1
CIZ1	1
CLCN3	1
CLEC1B	1
CLEC9A	1
CLGN	1
CLIC5	1
CLSTN1	1
CMIP	1
CMTM3	1
CNNM2	1
CNOT8	1
CNR2	1
CNTNAP2	1
COBL	1
COCH	1
COL13A1	1
COL15A1	1
COL16A1	1
COL21A1	1
COL27A1	1
COL3A1	1
COL5A3	1
COL6A3	1
COL9A2	1
COLEC10	1
COPS6	1
CORO2A	1
CORO2B	1
CPE	1
CPEB4	1
CPLX2	1
CPN2	1
CPNE4	1
CPNE5	1
CPQ	1
CPXM2	1
CRB1	1
CRBN	1
CREM	1
CRIM1	1
CRLF1	1
CRYBB2P1	1
CSF1	1
CSNK1G2	1
CSRNP1	1
CST2	1
CT62	1
CTA-126B4.7	1
CTA-221G9.11	1
CTA-407F11.8	1
CTA-481E9.4	1
CTB-118N6.2	1
CTB-131B5.4	1
CTB-133G6.1	1
CTB-157D17.1	1
CTC-203F4.1	1
CTC-218H9.1	1
CTC-248O19.1	1
CTC-265N9.1	1
CTC-313D10.1	1
CTC-436K13.3	1
CTC-436K13.5	1
CTC-551A13.1	1
CTD-2034I4.1	1
CTD-2035E11.3	1
CTD-2055G21.1	1
CTD-2127H9.1	1
CTD-2154I11.2	1
CTD-2192J16.11	1
CTD-2201G3.1	1
CTD-2207O23.3	1
CTD-2223O18.1	1
CTD-2247C11.5	1
CTD-2254N19.1	1
CTD-2260A17.2	1
CTD-2281E23.2	1
CTD-2324F15.2	1
CTD-2363C16.2	1
CTD-2532K18.1	1
CTD-2545G14.7	1
CTD-2545H1.1	1
CTD-3193O13.2	1
CTNND2	1
CTSL2	1
CUTA	1
CUX2	1
CXCL1	1
CXCL12	1
CXCR4	1
CXXC11	1
CXXC4	1
CYC1	1
CYP1B1	1
CYP26B1	1
CYP27B1	1
CYP2A13	1
CYP4B1	1
DAAM2	1
DACT1	1
DAPK1	1
DBT	1
DCAF11	1
DCAF5	1
DCDC5	1
DCLK2	1
DCLRE1C	1
DDAH1	1
DDHD2	1
DDOST	1
DDX10	1
DDX53	1
DDX60	1
DEFB126	1
DENND1B	1
DENND2C	1
DGCR5	1
DGKG	1
DGKZ	1
DHRS1	1
DHRS13	1
DHX37	1
DISC1	1
DISP2	1
DKK3	1
DLGAP1	1
DLGAP2	1
DLGAP3	1
DLK2	1
DLL4	1
DLX5	1
DLX6-AS1	1
DMD	1
DNAH7	1
DNAJB2	1
DNAJC10	1
DNAJC27-AS1	1
DOC2A	1
DOK4	1
DOPEY2	1
DPAGT1	1
DPF3	1
DPYSL3	1
DSP	1
DTX4	1
DUSP10	1
DUSP4	1
DYRK4	1
E2F7	1
EBAG9	1
ECHDC3	1
ECI1	1
ECT2L	1
EDEM3	1
EED	1
EEPD1	1
EFCAB2	1
EFNA1	1
EGLN3	1
EGR2	1
EID1	1
EIF2C3	1
EIF4G1	1
EIF4G3	1
ELAVL4	1
ELF3	1
ELF5	1
ELFN1	1
ELL3	1
ELMO1	1
ELMO2	1
ELN	1
ELOVL3	1
ELOVL7	1
EMD	1
EML5	1
EML6	1
EMP2	1
ENDOU	1
ENO2	1
ENPP3	1
EOMES	1
EP400	1
EPB41	1
EPB41L4B	1
EPDR1	1
EPHA4	1
EPHB2	1
EPHB6	1
ERC2	1
ERGIC1	1
ERI1	1
ERO1LB	1
ERRFI1	1
ESRP1	1
ESYT3	1
ETV7	1
EXOC5	1
EXT2	1
EYS	1
F11R	1
F2R	1
FADS3	1
FAM106B	1
FAM107A	1
FAM125B	1
FAM132B	1
FAM136A	1
FAM176C	1
FAM179A	1
FAM179B	1
FAM183A	1
FAM18B2-CDRT4	1
FAM199X	1
FAM19A2	1
FAM212B	1
FAM214A	1
FAM3C	1
FAM46A	1
FAM49B	1
FAM53B	1
FAM59B	1
FAM65A	1
FAM81A	1
FAM83A	1
FAM91A1	1
FANK1	1
FBN3	1
FBRS	1
FBXL17	1
FBXL19	1
FBXL21	1
FBXO44	1
FCHO2	1
FERMT2	1
FEV	1
FGD4	1
FGF1	1
FGF11	1
FGF5	1
FGFRL1	1
FHAD1	1
FHL3	1
FIBIN	1
FJX1	1
FKBP5	1
FLT3LG	1
FLVCR1-AS1	1
FMOD	1
FMR1	1
FNDC3A	1
FNIP1	1
FOXA1	1
FOXA2	1
FOXH1	1
FOXJ1	1
FOXK1	1
FRA10AC1	1
FRAS1	1
FSHB	1
FTX	1
FUT1	1
FXYD3	1
FZD3	1
FZD5	1
FZD7	1
GAA	1
GABPB1	1
GABPB2	1
GABRA3	1
GABRA5	1
GAD1	1
GADD45B	1
GALM	1
GALNT10	1
GALNT5	1
GALNT6	1
GALT	1
GAN	1
GANAB	1
GAS7	1
GATA2	1
GCA	1
GCFC1	1
GCNT1	1
GCNT2	1
GFRA1	1
GFRAL	1
GLB1L2	1
GLCE	1
GLIS1	1
GLIS2	1
GLRA1	1
GLRA3	1
GLTSCR1	1
GMPR	1
GNAL	1
GNAO1	1
GPBP1	1
GPC4	1
GPD1L	1
GPR113	1
GPR125	1
GPR133	1
GPR143	1
GPR146	1
GPR183	1
GPR37	1
GPR4	1
GPR88	1
GPRC5B	1
GRAMD1A	1
GRAMD1B	1
GRAMD4	1
GRB7	1
GRHL2	1
GRIA2	1
GRIN2A	1
GSDMD	1
GSG1L	1
GSN	1
GSS	1
GSTP1	1
GTF2A2	1
HADH	1
HAPLN1	1
HDAC10	1
HDAC4	1
HDAC7	1
HEBP1	1
HEYL	1
HHATL	1
HIBCH	1
HIP1R	1
HIPK1	1
HLA-B	1
HLA-DMB	1
HLA-DRA	1
HLCS	1
HLX	1
HMGB1	1
HMGB4	1
HMGCLL1	1
HN1	1
HNRNPA1L2	1
HNRPDL	1
HOMER3	1
HOOK1	1
HOXA-AS3	1
HOXA3	1
HOXB7	1
HOXC4	1
HOXC9	1
HOXD11	1
HPSE2	1
HRH1	1
HRH3	1
HRK	1
HSD11B1	1
HSD17B12	1
HSF1	1
HSPA4	1
HSPA6	1
HSPB8	1
HTR2A	1
ICT1	1
ID1	1
IFNGR1	1
IFT74	1
IGDCC4	1
IGF1R	1
IGFBP5	1
IGFL4	1
IGHV2-5	1
IGHV3-73	1
IGHV3-9	1
IGKV3-11	1
IGKV3D-11	1
IGKV5-2	1
IGKV6D-41	1
IL12B	1
IL17RC	1
IL1RAP	1
IL1RAPL1	1
IL1RAPL2	1
IL20RA	1
IL31RA	1
IMPAD1	1
IMPDH1	1
INADL	1
ING2	1
ING4	1
INPP5F	1
INPP5J	1
INSRR	1
INTS1	1
IQCJ-SCHIP1	1
IQGAP1	1
IQGAP2	1
IQSEC1	1
ISG20L2	1
ITGA7	1
ITGB3	1
ITLN2	1
ITPK1	1
ITPKB	1
ITPR3	1
JAK1	1
JAK2	1
JAKMIP2	1
JARID2-AS1	1
JAZF1-AS1	1
JDP2	1
JPH4	1
JUNB	1
KANSL3	1
KAT2B	1
KAZALD1	1
KAZN	1
KCNC3	1
KCND3	1
KCNH1-IT1	1
KCNIP1	1
KCNJ12	1
KCNJ5	1
KCNK10	1
KCNK7	1
KCNN2	1
KCNS3	1
KCTD12	1
KDM3A	1
KDM4B	1
KHK	1
KIAA0319	1
KIAA0319L	1
KIAA0355	1
KIAA0753	1
KIAA0895	1
KIAA1598	1
KIAA1671	1
KIAA1841	1
KIAA2022	1
KIF23	1
KIF26A	1
KIF3A	1
KIF5A	1
KIF6	1
KIFC3	1
KIRREL3	1
KLC1	1
KLF10	1
KLF4	1
KLF8	1
KLHDC3	1
KLHDC8B	1
KLHL2	1
KLHL21	1
KLHL28	1
KLHL30	1
KLHL35	1
KLHL5	1
KLHL7	1
KLRK1	1
KPNA5	1
KREMEN2	1
KRT19	1
KRTAP19-8	1
KRTCAP2	1
KSR2	1
LAMP5	1
LAPTM4B	1
LCE1A	1
LCE1F	1
LCN8	1
LDB2	1
LDHD	1
LDLRAD1	1
LENG8-AS1	1
LEPREL1	1
LGALS3	1
LHFPL3	1
LILRA2	1
LILRB1	1
LILRB2	1
LIMA1	1
LIMD1	1
LINC00094	1
LINC00242	1
LINC00381	1
LINC00398	1
LINC00529	1
LINC00539	1
LINGO1	1
LIPA	1
LITAF	1
LMNA	1
LMNB2	1
LMO4	1
LMTK3	1
LONRF3	1
LPHN2	1
LPP	1
LRIT2	1
LRRC15	1
LRRC28	1
LRRC55	1
LRRC8B	1
LRRC8C	1
LRRK1	1
LRRTM3	1
LSAMP	1
LTBP1	1
LTBP4	1
LYNX1	1
LYPD6	1
LYPD6B	1
MACROD1	1
MAFA	1
MAGI2	1
MAK	1
MAML2	1
MAN2B1	1
MAP3K5	1
MAP6D1	1
MAP9	1
MAPK11	1
MAPK12	1
MAPRE3	1
MASP1	1
MAST4-IT1	1
MAT1A	1
MATR3	1
MAZ	1
MBNL3	1
MBP	1
MBTPS1	1
MCC	1
MCF2	1
MCF2L	1
MCL1	1
MDGA1	1
MED12L	1
MED26	1
MEMO1	1
MET	1
METTL16	1
METTL21A	1
METTL9	1
MEX3C	1
MFAP3	1
MFHAS1	1
MFSD4	1
MFSD5	1
MFSD6	1
MFSD8	1
MGLL	1
MICA	1
MICALCL	1
MIR1181	1
MIR1258	1
MIR1283-2	1
MIR129-1	1
MIR1302-1	1
MIR2113	1
MIR497HG	1
MIR518A2	1
MITF	1
MLL	1
MMAA	1
MMP11	1
MMP17	1
MMP25	1
MMP7	1
MNAT1	1
MOK	1
MORF4L2	1
MOV10L1	1
MPDU1	1
MPHOSPH8	1
MPP6	1
MPPE1	1
MPZL1	1
MPZL2	1
MRPL41	1
MRPL44	1
MS4A15	1
MSTO1	1
MT1DP	1
MT1F	1
MTHFD1L	1
MTHFR	1
MTO1	1
MTSS1	1
MUC16	1
MUC3A	1
MYADM	1
MYBPC2	1
MYLIP	1
MYLK-AS1	1
MYO18A	1
MYO18B	1
MYO1E	1
MYO5B	1
MYO7B	1
MYT1L	1
NAB1	1
NAE1	1
NAIP	1
NALCN-AS1	1
NAP1L1	1
NARFL	1
NAV2	1
NCEH1	1
NCK2	1
NCOA1	1
NCOR2	1
NDRG4	1
NDUFA4L2	1
NDUFS2	1
NEFL	1
NEIL1	1
NELL2	1
NEUROD4	1
NF1	1
NFASC	1
NFATC2	1
NKAIN1	1
NKAIN2	1
NKAIN3	1
NKPD1	1
NKX2-1	1
NKX3-2	1
NLRC5	1
NMUR1	1
NONO	1
NOSTRIN	1
NOTCH2NL	1
NOX4	1
NPAS3	1
NPAS4	1
NPDC1	1
NPEPPS	1
NPHP3-AS1	1
NPTXR	1
NPY1R	1
NR3C1	1
NR6A1	1
NREP	1
NRG1	1
NSD1	1
NSMCE2	1
NTF3	1
NTF4	1
NTRK1	1
NTRK3	1
NUAK1	1
NUB1	1
NUDT17	1
NUMBL	1
NUSAP1	1
NYNRIN	1
OBP2B	1
OC90	1
OCA2	1
OCIAD2	1
OCLN	1
ODZ2	1
ODZ3	1
OLFM4	1
OMA1	1
OPRK1	1
OR11G2	1
OR1J2	1
OR2W5	1
OR4C3	1
OR4S1	1
OR51A7	1
OR51E2	1
OR6C3	1
OR6C4	1
ORC4	1
OSBP2	1
OSGIN1	1
OSTM1	1
OTOR	1
OTX1	1
OVOL1	1
P2RX7	1
P2RY1	1
P2RY2	1
P2RY6	1
PACS2	1
PACSIN2	1
PAFAH2	1
PAK1	1
PAK3	1
PAK6	1
PAK7	1
PALLD	1
PAPPA	1
PAQR5	1
PAQR8	1
PARD3	1
PARD3B	1
PARP9	1
PAX6	1
PBK	1
PBX3	1
PC	1
PCDHAC2	1
PCK2	1
PCNX	1
PCOLCE	1
PCSK2	1
PDE3B	1
PDE4B	1
PDE9A	1
PDGFRL	1
PDHX	1
PDIA6	1
PDLIM1	1
PDLIM2	1
PELO	1
PES1	1
PEX11G	1
PEX5L	1
PFAS	1
PFKFB4	1
PFKM	1
PGBD5	1
PHACTR2	1
PHACTR3	1
PHF1	1
PHF21A	1
PHGDH	1
PHLDB3	1
PHOSPHO1	1
PHTF1	1
PIAS2	1
PIDD	1
PIEZO2	1
PIK3AP1	1
PIK3R2	1
PITPNC1	1
PITPNM1	1
PITX2	1
PKIB	1
PKIG	1
PKN3	1
PLA2G4C	1
PLAC1	1
PLCB3	1
PLCE1	1
PLEKHD1	1
PLEKHG1	1
PLEKHG2	1
PLEKHG6	1
PLIN3	1
PLK1S1	1
PLRG1	1
PLSCR5	1
PLTP	1
PLXDC1	1
PLXNA2	1
PLXNC1	1
PNLIPRP2	1
PNP	1
PODXL	1
POLG2	1
POLQ	1
POLR3A	1
POLR3G	1
POM121C	1
POPDC3	1
POU2AF1	1
POU2F3	1
POU4F1-AS1	1
PPAP2C	1
PPDPF	1
PPIF	1
PPIL4	1
PPP1R14C	1
PPP1R37	1
PPP1R3E	1
PPP2R2B	1
PRDM16	1
PRDM2	1
PRDX4	1
PRKAB1	1
PRKAR1A	1
PRKCA	1
PRKCB	1
PRKCE	1
PRKCH	1
PRKG1	1
PRKG2	1
PRMT1	1
PRMT8	1
PRNT	1
PROC	1
PROP1	1
PRR13	1
PRRG4	1
PRSS35	1
PSD2	1
PSD3	1
PSMG4	1
PSPH	1
PTCH1	1
PTGER4	1
PTGS1	1
PTH2R	1
PTK2B	1
PTP4A3	1
PTPN13	1
PUS10	1
PYGO1	1
PYGO2	1
QDPR	1
RAB11A	1
RAB23	1
RAB26	1
RAB3C	1
RAC3	1
RAD51B	1
RAD51D	1
RALGPS1	1
RAMP1	1
RANBP10	1
RANBP17	1
RAP1GAP	1
RAPGEF1	1
RAPGEFL1	1
RARB	1
RASA2	1
RASGEF1A	1
RASSF2	1
RASSF3	1
RBFOX2	1
RBFOX3	1
RBM39	1
RBM47	1
RBP7	1
RCOR3	1
REEP1	1
REEP4	1
RELT	1
REPIN1	1
RERE	1
RERG-IT1	1
REST	1
RET	1
REXO2	1
REXO4	1
RFPL2	1
RFX2	1
RFX5	1
RGMB	1
RGR	1
RGS19	1
RGS8	1
RHOC	1
RHOG	1
RHOU	1
RHOV	1
RICTOR	1
RIMKLB	1
RIPK1	1
RMND5B	1
RMRP	1
RMST	1
RN5S438	1
RN5S60	1
RND2	1
RNF103	1
RNF112	1
RNF123	1
RNF13	1
RNF144B	1
RNF152	1
RNF157	1
RNF166	1
RNF182	1
RNF24	1
RNU1-23P	1
RNY4P2	1
ROCK1P1	1
ROPN1L	1
ROR1	1
RP1-104O17.3	1
RP1-153P14.8	1
RP1-207H1.3	1
RP1-302D9.3	1
RP1-91G5.3	1
RP11-1008C21.1	1
RP11-1021N1.1	1
RP11-102C16.3	1
RP11-1055B8.2	1
RP11-1060J15.4	1
RP11-1077A2.1	1
RP11-1079K10.3	1
RP11-107I14.1	1
RP11-108K3.1	1
RP11-10N16.2	1
RP11-1112J20.2	1
RP11-111A21.1	1
RP11-113K21.5	1
RP11-121E16.1	1
RP11-124B13.1	1
RP11-126H7.3	1
RP11-12A1.1	1
RP11-141J13.3	1
RP11-14D22.2	1
RP11-157D23.1	1
RP11-159H10.3	1
RP11-15B17.1	1
RP11-160A10.3	1
RP11-160H22.5	1
RP11-162D9.3	1
RP11-166D19.1	1
RP11-168O16.1	1
RP11-16E12.1	1
RP11-173D9.3	1
RP11-17A1.3	1
RP11-181C3.2	1
RP11-18D7.2	1
RP11-18H7.1	1
RP11-1C8.4	1
RP11-200A1.1	1
RP11-203P23.1	1
RP11-215P8.4	1
RP11-216N14.8	1
RP11-221N13.4	1
RP11-225L12.2	1
RP11-230B22.1	1
RP11-239H6.2	1
RP11-240M16.1	1
RP11-242B12.5	1
RP11-247A12.2	1
RP11-24D15.1	1
RP11-252E2.1	1
RP11-252P19.3	1
RP11-259O2.3	1
RP11-276H1.2	1
RP11-276H1.3	1
RP11-278H7.1	1
RP11-278H7.4	1
RP11-284N8.3	1
RP11-296L22.8	1
RP11-297L17.1	1
RP11-2E17.1	1
RP11-305L7.6	1
RP11-30K9.6	1
RP11-315O6.2	1
RP11-320N7.1	1
RP11-321E2.3	1
RP11-323H21.3	1
RP11-332E19.2	1
RP11-332J15.1	1
RP11-332J15.3	1
RP11-342M3.1	1
RP11-34N19.1	1
RP11-355I22.3	1
RP11-355I22.4	1
RP11-356J5.12	1
RP11-357F12.1	1
RP11-363J20.2	1
RP11-370K11.1	1
RP11-372E1.6	1
RP11-382A20.4	1
RP11-386G11.5	1
RP11-38C18.3	1
RP11-38L15.3	1
RP11-390F4.6	1
RP11-393B14.1	1
RP11-395B7.4	1
RP11-397G17.1	1
RP11-399E6.1	1
RP11-399O19.5	1
RP11-39E4.1	1
RP11-400N13.1	1
RP11-402J6.1	1
RP11-417L19.4	1
RP11-420N3.2	1
RP11-428C19.4	1
RP11-429A20.4	1
RP11-430H10.2	1
RP11-433J8.2	1
RP11-434C1.1	1
RP11-434D9.1	1
RP11-443B7.2	1
RP11-452N4.1	1
RP11-454H13.5	1
RP11-457P14.4	1
RP11-458K10.1	1
RP11-461F16.3	1
RP11-465B22.3	1
RP11-465L10.7	1
RP11-46C24.7	1
RP11-473M20.5	1
RP11-47I22.3	1
RP11-486M23.1	1
RP11-505P4.7	1
RP11-507B12.1	1
RP11-519G16.3	1
RP11-527L4.2	1
RP11-536O18.1	1
RP11-537P22.1	1
RP11-541P9.3	1
RP11-543F8.2	1
RP11-545M17.1	1
RP11-547I7.2	1
RP11-558N14.1	1
RP11-561C5.5	1
RP11-561I11.3	1
RP11-567J24.4	1
RP11-568N6.1	1
RP11-570L15.1	1
RP11-571M6.8	1
RP11-586K2.1	1
RP11-58A12.3	1
RP11-5N23.2	1
RP11-603J24.14	1
RP11-603J24.5	1
RP11-610O8.1	1
RP11-616K22.3	1
RP11-618G20.1	1
RP11-622A1.2	1
RP11-64D24.2	1
RP11-65J21.3	1
RP11-65M17.3	1
RP11-661G16.2	1
RP11-696L21.1	1
RP11-700H13.1	1
RP11-702H23.4	1
RP11-718O11.1	1
RP11-729I10.2	1
RP11-734K21.2	1
RP11-734K21.4	1
RP11-739P1.2	1
RP11-744J10.3	1
RP11-753H16.3	1
RP11-787D18.2	1
RP11-794P6.2	1
RP11-795G3.3	1
RP11-7O11.3	1
RP11-802F5.1	1
RP11-82C23.2	1
RP11-839D17.2	1
RP11-839D17.3	1
RP11-855O10.2	1
RP11-863P13.2	1
RP11-890B15.2	1
RP11-89K10.1	1
RP11-8P17.1	1
RP11-90D11.1	1
RP11-90J7.3	1
RP11-930O11.1	1
RP11-93L9.1	1
RP11-941F15.1	1
RP11-964E11.2	1
RP11-96C23.7	1
RP11-983P16.4	1
RP11-9B6.1	1
RP13-25N22.1	1
RP13-43E11.1	1
RP13-726E6.1	1
RP13-726E6.2	1
RP3-395M20.3	1
RP4-665J23.1	1
RP4-669H2.1	1
RP4-697K14.3	1
RP4-719C8.1	1
RP4-794H19.2	1
RP5-1007M22.2	1
RP5-1022J11.2	1
RP5-1039K5.16	1
RP5-1066H13.4	1
RP5-1070G24.2	1
RP5-1073O3.5	1
RP5-1107A17.3	1
RP5-1120P11.3	1
RP5-1172N10.2	1
RP5-1187M17.10	1
RP5-912I13.1	1
RP5-952N6.1	1
RP6-109B7.3	1
RPA3	1
RPH3AL	1
RPS27L	1
RPS4X	1
RPS9	1
RRAGD	1
RSL1D1	1
RSPO3	1
RTEL1	1
RTN1	1
RUNX1T1	1
S100A10	1
SAPCD2	1
SAR1B	1
SATB1	1
SCAF8	1
SCARA5	1
SCG2	1
SCG3	1
SCGB2A1	1
SCML2	1
SCRN1	1
SDHB	1
SDR16C5	1
SEC31B	1
SEL1L3	1
SELL	1
SEMA3D	1
SEMA4B	1
SEMA4G	1
SEMA6B	1
SERINC2	1
SERPINA1	1
SERPINA7	1
SERPINB5	1
SERTAD1	1
SERTAD2	1
SETD8	1
SETDB2	1
SFMBT1	1
SFT2D2	1
SFTA1P	1
SGK1	1
SGK196	1
SH2D4A	1
SH3BGR	1
SH3BP5	1
SHANK1	1
SHC1	1
SHISA7	1
SHISA8	1
SHROOM1	1
SIAH1	1
SIDT1	1
SIDT2	1
SIGLEC6	1
SIL1	1
SIN3A	1
SIN3B	1
SIPA1	1
SIPA1L3	1
SIX2	1
SLAIN1	1
SLC12A1	1
SLC14A1	1
SLC16A7	1
SLC16A9	1
SLC1A2	1
SLC1A6	1
SLC20A2	1
SLC22A10	1
SLC22A23	1
SLC22A24	1
SLC24A1	1
SLC24A4	1
SLC25A33	1
SLC25A43	1
SLC25A45	1
SLC26A5	1
SLC27A2	1
SLC28A3	1
SLC2A6	1
SLC35B4	1
SLC35D1	1
SLC37A1	1
SLC38A10	1
SLC39A8	1
SLC4A11	1
SLC4A2	1
SLC52A3	1
SLC5A5	1
SLC5A7	1
SLC6A6	1
SLC7A11	1
SLC7A2	1
SLC9A2	1
SLC9A9	1
SLCO2B1	1
SLCO3A1	1
SLFN5	1
SMAP2	1
SMARCD3	1
SMPD2	1
SMPD3	1
SMPDL3B	1
SMS	1
SNAI2	1
SNAP47	1
SNORA26	1
SNORA38	1
SNORD112	1
snoU13	1
SNTB1	1
SOBP	1
SOD2	1
SORCS2	1
SORL1	1
SOS1	1
SOWAHD	1
SOX2	1
SP1	1
SP6	1
SP7	1
SPAG17	1
SPDYA	1
SPEF2	1
SPG21	1
[truncated: 240 more rows]

## Sheet: Ezh2 24d (2,018)
Hypermethylated CpG probes 24 days after treatment with KRAB+D3A/D3L
IlmnID	Genome_Build	CHR	MAPINFO	Control mean	Ezh2 24d mean	Ezh2 hypermethylation	GencodeCompV12_NAME	GencodeCompV12_Group	Relation_to_UCSC_CpG_Island
cg02602699	37	17	235235	0.0513039	0.255251	4.97528	RPH3AL;RPH3AL	5'UTR;5'UTR	Island
cg07375130	37	7	562438	0.113077	0.33585	2.9701	AC147651.3;AC147651.3	1stExon;5'UTR	Island
cg21772735	37	8	849830	0.242195	0.5195	2.14496	CTD-3212A4.1;CTD-3212A4.1	5'UTR;5'UTR	N_Shore
cg21607076	37	1	994582	0.0669146	0.553292	8.26862	RP11-465B22.3	TSS1500	Island
cg13811379	37	16	1048006	0.0337833	0.265357	7.85468	RP11-161M6.3	TSS200	Island
cg17206212	37	16	1048014	0.0393904	0.277311	7.04007	RP11-161M6.3	TSS200	Island
cg00992802	37	8	1134448	0.187402	0.395715	2.11159	CTD-2281E23.2	5'UTR	S_Shore
cg07387309	37	12	1714851	0.103642	0.316978	3.05841	WNT5B;WNT5B;WNT5B	5'UTR;5'UTR;5'UTR
cg15745820	37	5	1966974	0.412537	0.780169	1.89115	RP11-259O2.3;RP11-259O2.2	TSS1500;3'UTR
cg09030817	37	6	3068257	0.306083	0.591504	1.93249	RIPK1;RIPK1;RIPK1	TSS1500;5'UTR;5'UTR	N_Shore
cg05110133	37	20	3220565	0.133406	0.489297	3.66772	SLC4A11;SLC4A11;SLC4A11	TSS1500;TSS1500;TSS1500	Island
cg00146004	37	16	3241434	0.0839555	0.299209	3.5639	AJ003147.9	5'UTR	N_Shore
cg15822321	37	11	3602589	0.237628	0.467303	1.96653	RP13-726E6.2	TSS200	Island
cg16092645	37	19	3971417	0.0500985	0.251683	5.02376	DAPK3	TSS1500	Island
cg24066680	37	12	4228003	0.285487	0.608586	2.13175	RP11-320N7.1	TSS1500
cg07971818	37	16	4364743	0.0472955	0.255661	5.40562	GLIS2	TSS200	N_Shore
cg06587623	37	5	5079159	0.166333	0.406587	2.44442	CTD-2247C11.5	TSS1500
cg25060885	37	12	5131894	0.0723408	0.30067	4.1563	RP11-429A20.4	TSS1500
cg07122986	37	16	5452280	0.141171	0.5364	3.79964	RP11-420N3.2	5'UTR
cg07149083	37	16	5590563	0.115146	0.317686	2.759	RP11-420N3.2	5'UTR
cg06206881	37	12	5620842	0.0930693	0.542035	5.82399	NTF3;NTF3;NTF3;NTF3;NTF3	1stExon;5'UTR;1stExon;5'UTR;5'UTR
cg03437687	37	17	5972308	0.102057	0.304291	2.98159	WSCD1;WSCD1;WSCD1;WSCD1;WSCD1	TSS200;TSS200;TSS1500;5'UTR;5'UTR	N_Shore
cg15587175	37	17	6094222	0.240418	0.44419	1.84758	RP11-960B9.2;RP11-960B9.2	TSS1500;TSS1500
cg06679281	37	8	6115330	0.280244	0.488697	1.74383	RP11-124B13.1	TSS1500
cg17578462	37	5	6826375	0.256498	0.551043	2.14834	RP11-332J15.1	5'UTR	S_Shelf
cg05498680	37	7	7142996	0.142612	0.447004	3.1344	Y_RNA	TSS1500
cg09093955	37	19	7422522	0.138931	0.345222	2.48485	CTB-133G6.1	5'UTR
cg13365327	37	19	7451295	0.339971	0.556118	1.63578	CTD-2207O23.3	5'UTR
cg19740751	37	19	7981474	0.0398298	0.259206	6.50783	CTD-3193O13.2;CTD-3193O13.2	TSS1500;TSS1500	Island
cg01001263	37	1	8066815	0.497073	0.721746	1.45199	ERRFI1-IT1;ERRFI1	TSS200;3'UTR
cg26557253	37	6	8344604	0.401995	0.60448	1.5037	RP11-203H2.2	TSS1500
cg12981585	37	10	8441898	0.113475	0.336018	2.96115	RP11-543F8.2	TSS1500
cg05172956	37	2	9283270	0.184755	0.388846	2.10467	RP11-734K21.4	TSS200
cg19441947	37	16	9560396	0.0953502	0.343691	3.60451	RP11-418I22.2	TSS200
cg11725807	37	16	9583864	0.0985132	0.338319	3.43425	RP11-418I22.2	5'UTR
cg18320356	37	12	10103812	0.286619	0.589341	2.05618	AC091814.3;CLEC12A	3'UTR;TSS200
cg05178226	37	6	10838284	0.151645	0.479268	3.16047	MAK;MAK;MAK;TMEM14B;TMEM14B;SYCP2L	5'UTR;5'UTR;3'UTR;3'UTR;3'UTR;5'UTR	Island
cg10485612	37	2	10972715	0.0360365	0.280596	7.78645	PDIA6;PDIA6;PDIA6	TSS200;TSS200;TSS1500
cg11150840	37	12	11695608	0.214883	0.428142	1.99244	AC007450.1;RP11-434C1.2	TSS1500;3'UTR
cg04515268	37	17	12516748	0.0906132	0.382236	4.21833	AC005358.1	5'UTR
cg16781771	37	9	13446664	0.0982499	0.333565	3.39507	RP11-536O18.1	5'UTR
cg18242131	37	11	16626109	0.028509	0.235841	8.27253	SOX6;SOX6;SOX6;SOX6;SOX6	3'UTR;5'UTR;3'UTR;3'UTR;3'UTR	Island
cg09041863	37	11	16628941	0.127273	0.362432	2.84768	SOX6;SOX6;SOX6;SOX6;SOX6;SOX6	TSS1500;1stExon;5'UTR;3'UTR;3'UTR;3'UTR	Island
cg15239238	37	11	16629389	0.0852707	0.377266	4.42433	SOX6;SOX6;SOX6;SOX6	TSS200;5'UTR;3'UTR;3'UTR	S_Shore
cg26157546	37	2	16938566	0.100027	0.334899	3.3481	AC008069.1;AC008069.1	5'UTR;5'UTR
cg04845332	37	5	17414184	0.284139	0.522684	1.83954	RP11-321E2.3;RP11-321E2.3	5'UTR;5'UTR
cg04456531	37	16	18066832	0.114108	0.418711	3.66942	CTA-481E9.4;CTA-481E9.4	TSS1500;3'UTR
cg03540108	37	22	18116657	0.310952	0.532644	1.71295	BCL2L13;BCL2L13	5'UTR;5'UTR
cg01781897	37	7	19392438	0.536084	0.745402	1.39046	AC007091.1	TSS1500
cg15515197	37	8	19612234	0.114389	0.323473	2.82785	CSGALNACT1;CSGALNACT1;CSGALNACT1;CSGALNACT1;CSGALNACT1	5'UTR;5'UTR;5'UTR;5'UTR;3'UTR	N_Shore
cg26886499	37	16	20368026	0.221026	0.447892	2.02642	UMOD	TSS1500
cg13801161	37	17	20896312	0.349572	0.55675	1.59266	AC090774.1	5'UTR
cg21537049	37	14	22464528	0.408417	0.639996	1.56702	TRAV17	TSS1500
cg20466307	37	14	22562824	0.235242	0.45003	1.91305	TRDV1	TSS1500
cg02401415	37	14	22968476	0.217726	0.504219	2.31584	TRAJ40	TSS200
cg16681647	37	20	24216908	0.0421615	0.318002	7.54247	RNU1-23P	TSS1500
cg08596618	37	1	24275885	0.128997	0.337861	2.61915	CNR2	5'UTR
cg25417913	37	2	24714793	0.0973325	0.328355	3.37354	NCOA1;NCOA1;NCOA1;NCOA1;NCOA1	TSS200;TSS200;TSS200;1stExon;5'UTR	Island
cg15416643	37	8	24815840	0.203987	0.446456	2.18865	NEFL	TSS1500	S_Shore
cg22161562	37	2	25198596	0.140559	0.350869	2.49625	DNAJC27-AS1;DNAJC27-AS1;DNAJC27-AS1;DNAJC27-AS1	5'UTR;5'UTR;5'UTR;5'UTR	S_Shelf
cg04061196	37	7	25591247	0.0484754	0.25864	5.33549	AC091705.1	TSS1500
cg03700230	37	7	25702848	0.115841	0.393575	3.39755	AC003090.1;AC003090.1;AC003090.1	TSS200;TSS1500;3'UTR
cg17504341	37	8	26724836	0.24745	0.498296	2.01372	ADRA1A	TSS200	S_Shore
cg12179219	37	22	27149381	0.17272	0.374619	2.16894	CTA-211A9.5;CTA-211A9.5;CTA-211A9.5;CTA-211A9.5	5'UTR;5'UTR;5'UTR;5'UTR	N_Shelf
cg16665590	37	8	28260321	0.496743	0.774481	1.55912	ZNF395	TSS200	S_Shore
cg17255342	37	2	29181736	0.0864605	0.353837	4.09247	FAM179A	5'UTR
cg04232972	37	16	30671644	0.116209	0.317374	2.73107	FBRS;FBRS;FBRS;FBRS	TSS1500;5'UTR;5'UTR;5'UTR	S_Shore
cg06552810	37	11	31128660	0.344113	0.572897	1.66485	DCDC5;DCDC1;DCDC1	5'UTR;3'UTR;3'UTR
cg15916554	37	15	31508820	0.515829	0.724703	1.40493	RP11-16E12.1;RP11-16E12.1	5'UTR;5'UTR	S_Shore
cg05358900	37	12	32553295	0.0339327	0.246686	7.26987	FGD4	5'UTR	S_Shore
cg21887023	37	15	33534982	0.519212	0.719907	1.38654	TMCO5B;TMCO5B;TMCO5B	TSS1500;3'UTR;3'UTR
cg09743193	37	22	33559963	0.153648	0.436129	2.8385	RP1-302D9.3	TSS200
cg15539287	37	3	34225597	0.0498278	0.273182	5.48252	AC018359.1;AC018359.1	5'UTR;5'UTR
cg09619751	37	3	34429403	0.0652173	0.279778	4.28994	AC018359.1	5'UTR
cg11284929	37	14	34568129	0.205623	0.41588	2.02254	EGLN3;EGLN3;EGLN3;EGLN3	3'UTR;3'UTR;5'UTR;3'UTR
cg10614623	37	14	35450111	0.0523701	0.471226	8.99799	SRP54;RP11-85K15.2;RP11-85K15.2;RP11-85K15.2;RP11-85K15.2	TSS1500;3'UTR;3'UTR;3'UTR;3'UTR	N_Shore
cg14869043	37	5	35827165	0.0585115	0.266156	4.54877	CTD-2113L7.1	TSS200
cg17111845	37	22	37100540	0.106812	0.34138	3.19608	CACNG2;RP1-293L6.1	TSS1500;5'UTR	S_Shore
cg09084679	37	17	37309816	0.109845	0.342241	3.11568	PLXDC1;PLXDC1;PLXDC1;PLXDC1	TSS1500;TSS1500;TSS1500;TSS1500	S_Shore
cg08441285	37	7	37741388	0.246105	0.466678	1.89626	GPR141;GPR141;EPDR1;GPR141;GPR141	5'UTR;5'UTR;5'UTR;5'UTR;5'UTR
cg25594826	37	X	37765018	0.080616	0.446878	5.54329	AL121578.2	TSS1500	Island
cg05081448	37	15	38288420	0.418145	0.728056	1.74116	RP11-1008C21.1;RP11-1008C21.1	5'UTR;5'UTR
cg26334938	37	1	38860841	0.165191	0.378363	2.29045	U6	TSS1500
cg04087144	37	14	39960700	0.296949	0.505928	1.70375	RP11-111A21.1;RP11-111A21.1;RP11-111A21.1;RP11-111A21.1	5'UTR;5'UTR;5'UTR;5'UTR
cg10380383	37	17	41086118	0.485805	0.764593	1.57387	RNY4P2	TSS1500
cg18266853	37	X	41134875	0.174115	0.538188	3.09099	RP5-1172N10.2	TSS200	N_Shore
cg17792849	37	4	41885041	0.302773	0.592846	1.95805	RP11-457P14.4;RP11-457P14.4;RP11-457P14.4	TSS1500;TSS1500;TSS1500	S_Shore
cg06908806	37	20	42136129	0.260209	0.507412	1.95002	L3MBTL1;L3MBTL1	TSS1500;TSS200	Island
cg27175294	37	22	42311039	0.0170298	0.23892	14.0295	SHISA8	TSS1500	Island
cg01600621	37	19	42681426	0.0239318	0.352999	14.7502	POU2F2;POU2F2	TSS1500;5'UTR	Island
cg01290613	37	19	42681512	0.0439586	0.293799	6.68353	POU2F2;POU2F2	TSS1500;5'UTR	Island
cg20702008	37	22	42833881	0.17931	0.390733	2.1791	CTA-126B4.7	TSS200
cg10342908	37	15	43415239	0.0628358	0.301203	4.7935	TMEM62;EPB42	TSS1500;3'UTR
cg11408986	37	11	43598761	0.0771096	0.363331	4.71187	HSD17B12	5'UTR	N_Shore
cg24729378	37	1	43609431	0.0659708	0.273723	4.14916	FAM183A;FAM183A	TSS1500;TSS1500
cg25151529	37	10	44529280	0.213878	0.517068	2.41758	AL512640.1	TSS1500
cg20024827	37	20	44882188	0.0805996	0.352357	4.3717	CDH22	5'UTR	S_Shore
cg04284993	37	5	45038752	0.553938	0.78288	1.4133	RP11-357F12.1	5'UTR
cg05068461	37	11	45392805	0.0182644	0.320751	17.5616	RP11-430H10.2	TSS200
cg01417226	37	21	45662343	0.0601498	0.265539	4.41463	ICOSLG	TSS1500	Island
cg15691464	37	18	45935764	0.0171286	0.317422	18.5317	ZBTB7C	TSS200	Island
cg01288674	37	18	45936515	0.0352627	0.372765	10.5711	ZBTB7C	TSS1500	Island
cg26025861	37	10	46951317	0.0515161	0.295162	5.72951	RP11-38L15.3;RP11-38L15.3;RP11-38L15.2	TSS1500;TSS200;3'UTR
cg10730959	37	16	47813631	0.353966	0.555371	1.569	RP11-523L20.2	5'UTR
cg09458497	37	16	48190013	0.222136	0.455069	2.04861	ABCC12;ABCC12	TSS200;TSS200
cg16424178	37	16	49889243	0.0520851	0.567447	10.8946	ZNF423;ZNF423	5'UTR;5'UTR	Island
cg12585429	37	16	49889252	0.0394677	0.30627	7.76001	ZNF423;ZNF423	5'UTR;5'UTR	Island
cg16392195	37	16	49889831	0.0432251	0.308561	7.13845	ZNF423;ZNF423;ZNF423	1stExon;5'UTR;5'UTR	Island
cg09024536	37	7	50245184	0.0593965	0.302256	5.08879	AC020743.3	TSS1500
cg24388985	37	20	51109896	0.149564	0.431017	2.88183	RP5-1022J11.2;RP4-723E3.1	3'UTR;5'UTR
cg06121784	37	15	51455502	0.113595	0.317347	2.79366	RP11-108K3.1	5'UTR
cg14580749	37	16	52686205	0.053357	0.259594	4.86523	RP11-297L17.1	TSS200
cg06887275	37	12	53738559	0.0746594	0.326282	4.37027	SP7	5'UTR	Island
cg05058534	37	8	54109762	0.546407	0.789126	1.44421	RP11-162D9.3;RP11-162D9.3	5'UTR;5'UTR
cg03676956	37	14	56807056	0.330522	0.575262	1.74046	RP11-930O11.1	5'UTR
cg25076125	37	14	57465702	0.433317	0.69726	1.60912	RP11-1077A2.1	5'UTR
cg03587650	37	8	58057665	0.383511	0.584203	1.5233	RP11-513O17.2;RP11-513O17.2	5'UTR;5'UTR	S_Shore
cg01735410	37	16	58888325	0.0954432	0.344361	3.60802	RP11-700H13.1;RP11-700H13.1;RP11-410D17.2;RP11-410D17.2;RP11-410D17.2	3'UTR;3'UTR;5'UTR;5'UTR;5'UTR
cg14170043	37	2	59203693	0.0825713	0.287432	3.48102	AC007092.1;AC007092.1;AC007092.1	5'UTR;5'UTR;5'UTR
cg08934668	37	15	59689127	0.440653	0.696955	1.58164	FAM81A;FAM81A	5'UTR;5'UTR
cg26726097	37	14	62390395	0.180241	0.412378	2.28793	CTD-2277K2.1;CTD-2277K2.1	5'UTR;5'UTR
cg03843571	37	14	62394394	0.0865437	0.799488	9.23797	CTD-2277K2.1;CTD-2277K2.1	5'UTR;5'UTR
cg16446736	37	20	62463862	0.24847	0.45855	1.8455	ZBTB46;ZBTB46	TSS1500;TSS1500	Island
cg21359468	37	10	62492829	0.0150158	0.326698	21.757	RP11-131N11.4;ANK3	TSS1500;3'UTR	Island
cg02169487	37	10	62493065	0.0534296	0.254682	4.76669	RP11-131N11.4;ANK3;ANK3;ANK3	TSS1500;1stExon;1stExon;3'UTR	Island
cg16902122	37	15	62815218	0.461515	0.667454	1.44622	TLN2	5'UTR
cg09159301	37	3	65159666	0.176581	0.385818	2.18494	RP11-543A18.1	TSS1500
cg24817528	37	5	67088174	0.215964	0.440763	2.04091	RP11-434D9.1;RP11-434D9.1;RP11-434D9.1;RP11-434D9.1;RP11-83M16.6;RP11-83M16.6	TSS1500;TSS1500;TSS1500;5'UTR;3'UTR;3'UTR
cg23972165	37	2	67517336	0.178845	0.454409	2.5408	AC023115.3	5'UTR
cg06763162	37	2	69942040	0.193511	0.488847	2.5262	AC092431.3;AC092431.1	TSS1500;5'UTR
cg00572664	37	11	74164724	0.207592	0.594033	2.86154	RP11-702H23.4	5'UTR
cg01668604	37	14	74791810	0.543726	0.746587	1.3731	VRTN	5'UTR
cg25977619	37	10	77054404	0.216918	0.520577	2.39988	ZNF503-AS1;ZNF503-AS1;ZNF503;ZNF503-AS1	5'UTR;5'UTR;3'UTR;5'UTR	N_Shore
cg05387692	37	10	77054658	0.0875485	0.290848	3.32213	ZNF503-AS1;ZNF503-AS1;ZNF503-AS1;ZNF503-AS1;ZNF503;ZNF503-AS1	TSS1500;TSS1500;5'UTR;5'UTR;3'UTR;5'UTR	Island
cg03751633	37	10	80365888	0.103366	0.341046	3.2994	RP11-90J7.3	5'UTR
cg01845013	37	14	80697777	0.362959	0.623613	1.71814	DIO2;CTD-2540C19.1;DIO2;DIO2	TSS1500;5'UTR;5'UTR;5'UTR
cg21699506	37	4	80786707	0.175104	0.407189	2.32542	RP11-610O8.1	5'UTR
cg08966149	37	10	81266360	0.1704	0.397595	2.33331	RP11-342M3.1	TSS1500
cg07818978	37	15	81823340	0.306195	0.587022	1.91715	CTD-2034I4.1	5'UTR
cg01511647	37	14	81901907	0.16949	0.404292	2.38534	STON2;STON2	5'UTR;5'UTR	N_Shore
cg15700226	37	16	82487697	0.198041	0.407303	2.05666	snoU13	TSS1500
cg11855821	37	5	83018669	0.151702	0.492924	3.24929	HAPLN1	TSS1500	S_Shore
cg14616234	37	9	84305683	0.300486	0.50808	1.69086	TLE1;RP11-154D17.1	TSS1500;5'UTR	S_Shore
cg10852177	37	7	84816454	0.214797	0.481722	2.24269	SEMA3D	TSS1500	S_Shore
cg05792169	37	15	85874227	0.151326	0.397152	2.62448	RP11-561C5.5;RP11-561C5.5;RP11-561C5.5;RP11-561C5.5;AKAP13	TSS1500;TSS1500;TSS1500;TSS1500;5'UTR
cg16347859	37	8	86999602	0.064017	0.269998	4.2176	ATP6V0D2;ATP6V0D2	1stExon;5'UTR
cg27037944	37	9	89873967	0.209547	0.49322	2.35375	SNORA26	TSS1500
cg03214474	37	2	90107572	0.431246	0.642466	1.48979	IGKV6D-41	TSS1500
cg16537097	37	7	90149985	0.108978	0.328769	3.01685	CDK14	5'UTR
cg21570431	37	2	90210413	0.0676615	0.281457	4.15977	IGKV3D-11	TSS1500
cg08063340	37	7	90225873	0.0611705	0.299065	4.88903	AC002456.2;AC002456.2;CDK14;CDK14;AC002456.2;CDK14;CDK14;CDK14	3'UTR;TSS1500;5'UTR;1stExon;TSS1500;5'UTR;5'UTR;5'UTR	Island
cg19769850	37	1	91317389	0.0370407	0.393964	10.636	RP4-665J23.1;RP4-665J23.2;RP4-665J23.2;RP4-665J23.1	TSS200;1stExon;5'UTR;TSS1500	Island
cg11670789	37	15	93208459	0.461783	0.764538	1.65562	FAM174B;FAM174B;FAM174B	3'UTR;5'UTR;5'UTR
cg11868362	37	14	93374328	0.500035	0.719127	1.43815	RP11-862G15.2	TSS1500
cg14605357	37	9	93881805	0.149325	0.364534	2.44121	RP11-305L7.6;RP11-305L7.3	5'UTR;3'UTR	S_Shore
cg04005227	37	15	94020227	0.0905694	0.315436	3.4828	RP11-266O8.1;RP11-266O8.1;RP11-266O8.1;RP11-266O8.1;RP11-266O8.1	5'UTR;5'UTR;5'UTR;5'UTR;5'UTR
cg09527615	37	11	94883350	0.124054	0.424215	3.41959	RP11-712B9.2;RP11-712B9.2;RP11-712B9.2	TSS1500;TSS1500;TSS1500	Island
cg00020807	37	14	95982444	0.0771005	0.294498	3.81966	RP11-1070N10.3	TSS200	N_Shore
cg21018598	37	14	95982465	0.117535	0.338663	2.88138	RP11-1070N10.3	TSS200	N_Shore
cg21515379	37	7	96922381	0.290152	0.499741	1.72234	AC004745.1	TSS1500
cg14021728	37	2	96987478	0.0911075	0.304682	3.3442	AC021188.4	TSS200	Island
cg27255388	37	9	97431719	0.0517238	0.274128	5.29984	C9orf118	5'UTR
cg17906673	37	12	97958000	0.101343	0.403324	3.9798	RMST;RMST	TSS200;5'UTR
cg20995142	37	3	102119212	0.435996	0.651045	1.49324	ZPLD1	5'UTR
cg07512133	37	12	102266020	0.191959	0.401787	2.09309	U6	TSS1500
cg10546814	37	11	102347727	0.239572	0.475025	1.98281	RP11-315O6.2	5'UTR
cg04423342	37	10	102729112	0.0415716	0.25241	6.0717	SEMA4G;SEMA4G;SEMA4G;SEMA4G;SEMA4G	TSS200;TSS200;TSS200;TSS200;TSS200	N_Shore
cg07546326	37	10	102827143	0.0463483	0.482158	10.4029	KAZALD1;KAZALD1	5'UTR;5'UTR	Island
cg19229182	37	10	102998738	0.175204	0.411989	2.35149	RP11-107I14.1	5'UTR	S_Shelf
cg07821209	37	X	106138901	0.232116	0.465951	2.0074	AL158821.1	5'UTR
cg25751474	37	14	106495923	0.101744	0.395944	3.89156	IGHV2-5	TSS1500
cg01225764	37	14	106553061	0.144225	0.346513	2.40259	IGHV3-9	TSS1500
cg04432234	37	6	106808089	0.123893	0.546657	4.41232	RP11-404H14.1;AIM1	TSS1500;TSS1500	N_Shore
cg02711268	37	6	106808110	0.13553	0.341789	2.52188	RP11-404H14.1;AIM1	TSS1500;TSS1500	N_Shore
cg05372727	37	13	107029018	0.129502	0.426111	3.29039	LINC00460;LINC00460;LINC00460	5'UTR;5'UTR;TSS200
cg23683494	37	14	107212377	0.20869	0.431634	2.0683	IGHV3-73	TSS1500
cg25862975	37	6	108454984	0.0521316	0.285602	5.47848	OSTM1;OSTM1-AS1;OSTM1-AS1;OSTM1	3'UTR;5'UTR;5'UTR;5'UTR	N_Shore
cg12912139	37	11	111300077	0.109964	0.317419	2.88658	POU2AF1;POU2AF1;POU2AF1	3'UTR;3'UTR;5'UTR
cg14909595	37	11	111325645	0.265463	0.468236	1.76385	RP11-794P6.2;POU2AF1	TSS200;3'UTR
cg03046095	37	11	113154734	0.108545	0.342181	3.15243	RP11-839D17.3;RP11-839D17.3;RP11-839D17.3	TSS200;3'UTR;3'UTR
cg09738621	37	5	113696247	0.252872	0.589609	2.33165	KCNN2	TSS1500	N_Shore
cg13879457	37	12	113917133	0.314538	0.535303	1.70187	RP11-82C23.2	5'UTR	N_Shore
cg04358942	37	11	114227833	0.606638	0.807504	1.33111	RP11-64D24.2	TSS1500
cg08893817	37	6	114515500	0.252078	0.491584	1.95012	RP3-399L15.3;HS3ST5;RP3-399L15.3	5'UTR;5'UTR;5'UTR
cg11611580	37	6	114661277	0.228913	0.474136	2.07125	HS3ST5;RP3-399L15.3;RP3-399L15.3	5'UTR;5'UTR;5'UTR	N_Shelf
cg23761820	37	6	114664754	0.262165	0.553941	2.11295	HS3ST5;RP3-399L15.3	TSS1500;5'UTR	Island
cg19410855	37	2	114881454	0.0627741	0.300546	4.78773	AC010982.2	TSS1500
cg14014543	37	7	115316418	0.221318	0.421942	1.9065	RP11-458K10.1	TSS200
cg24998096	37	5	115912261	0.359806	0.621925	1.7285	CTB-118N6.2	5'UTR	Island
cg26744129	37	11	118795110	0.120117	0.324169	2.69876	UPK2;BCL9L	TSS1500;5'UTR	N_Shore
cg11779145	37	12	119327268	0.1134	0.449776	3.96629	SNORA38;RP11-357K6.3	TSS1500;3'UTR
cg07890967	37	X	123470509	0.271635	0.550664	2.02722	STAG2	5'UTR	S_Shelf
cg07320967	37	5	124082323	0.0445674	0.364001	8.16743	ZNF608;ZNF608;ZNF608;ZNF608	5'UTR;TSS1500;TSS1500;TSS200
cg21335655	37	6	127099672	0.293452	0.503049	1.71424	RP11-73O6.4	5'UTR
cg21431617	37	6	127135037	0.22986	0.455358	1.98103	RP11-73O6.4	5'UTR
cg01838965	37	6	127396950	0.525292	0.74984	1.42747	RP11-73O6.4	5'UTR
cg20256441	37	6	128272807	0.472431	0.67932	1.43792	RP11-73O6.4	5'UTR
cg16617297	37	7	130582172	0.289851	0.500912	1.72817	AC058791.1;AC058791.1;AC058791.1;AC016831.7	3'UTR;3'UTR;3'UTR;5'UTR
cg01029907	37	5	130594364	0.386722	0.615479	1.59153	CDC42SE2;CDC42SE2	5'UTR;5'UTR
cg21935198	37	3	131853582	0.163612	0.419724	2.56536	CPNE4	5'UTR
cg09101941	37	5	133775258	0.5919	0.802748	1.35622	RP11-215P8.4;AC005355.1	3'UTR;5'UTR
cg03646441	37	9	134691480	0.202871	0.482575	2.37873	RP11-323H21.3	TSS200
cg16766209	37	7	135868982	0.31594	0.541109	1.7127	AC009784.3;AC009784.3	5'UTR;5'UTR
cg14664341	37	3	138198321	0.275489	0.557122	2.0223	ESYT3	5'UTR
cg27087787	37	6	138266302	0.429908	0.73487	1.70937	RP11-240M16.1;RP11-10J5.1	TSS200;3'UTR
cg07169826	37	7	142334043	0.309858	0.541123	1.74635	TRBV20-1	TSS200
cg16661213	37	7	142334093	0.11456	0.318366	2.77905	TRBV20-1	TSS200
cg09723313	37	7	142420303	0.159336	0.574898	3.60809	U66061.31	5'UTR
cg00467244	37	8	142428240	0.426353	0.659513	1.54687	PTP4A3;PTP4A3;PTP4A3	5'UTR;5'UTR;5'UTR	Island
cg16079802	37	6	143857657	0.203169	0.506965	2.49528	PHACTR2	TSS1500	N_Shore
cg05155131	37	8	145909566	0.159001	0.413001	2.59747	ARHGAP39	5'UTR	N_Shore
cg18679318	37	4	146538184	0.213243	0.636026	2.98263	MMAA	TSS1500	N_Shore
cg22482155	37	4	149365873	0.0934891	0.306495	3.27841	NR3C2	TSS200	Island
cg01896848	37	4	149365876	0.0800854	0.354266	4.42361	NR3C2	TSS200	Island
cg24450582	37	4	149366257	0.0345365	0.275346	7.9726	NR3C2	TSS1500	Island
cg01391726	37	1	152370198	0.503958	0.770705	1.5293	RP1-91G5.3	5'UTR
cg21552995	37	6	153630211	0.263297	0.4639	1.76189	RP11-475C16.2;AL590867.1	TSS200;5'UTR
cg14486799	37	1	157646983	0.0673886	0.404363	6.00047	FCRL3;FCRL3;FCRL3;RP11-367J7.2	3'UTR;3'UTR;3'UTR;TSS1500
cg25120517	37	5	157683624	0.113559	0.359057	3.16186	CTC-436K13.3	5'UTR
cg07314474	37	5	162684983	0.0849829	0.33445	3.9355	RP11-541P9.3;RP11-541P9.3;RP11-541P9.3;RP11-541P9.3	TSS1500;TSS1500;3'UTR;3'UTR
cg06038864	37	2	167350889	0.203436	0.409266	2.01177	SCN7A;SCN7A	TSS200;TSS200
cg06632402	37	4	187054151	0.255799	0.611714	2.39138	FAM149A;FAM149A	5'UTR;5'UTR
cg26293434	37	2	217384123	0.235584	0.458638	1.94681	AC073321.5;AC073321.5	5'UTR;5'UTR
cg03440711	37	2	218040346	0.350185	0.551033	1.57355	AC010887.1	TSS1500
cg21560570	37	2	218853493	0.107581	0.325624	3.02679	AC010136.2;TNS1	5'UTR;3'UTR
cg26669270	37	2	218899578	0.142794	0.360129	2.52203	RUFY4;RUFY4;RUFY4;RUFY4	TSS1500;TSS1500;TSS200;TSS200	S_Shore
cg07445742	37	1	235092849	0.231882	0.4716	2.0338	RP11-443B7.2	TSS200
cg01477179	37	2	239068027	0.0640871	0.268096	4.18332	FAM132B	5'UTR	Island
cg16449662	37	1	242187487	0.477932	0.723315	1.51343	U6	TSS200
cg21826900	37	1	244013668	0.0345499	0.28844	8.34851	AKT3;AKT3	TSS1500;5'UTR	N_Shore
cg11523538	37	1	244013970	0.0649795	0.443523	6.82558	AKT3;AKT3	TSS1500;5'UTR	Island
cg27589309	37	1	244256545	0.0635271	0.330078	5.19587	RP11-278H7.4	TSS1500
cg04708554	37	1	244257308	0.148629	0.361769	2.43403	RP11-278H7.4	TSS1500
cg00190549	37	9	117902972	0.38653	0.586572	1.51753	2018-12-01	TSS1500
cg22116191	37	1	220960021	0.108031	0.401349	3.71514	2018-03-01	TSS200	Island
cg22027897	37	17	60885856	0.263726	0.475104	1.8015	MARCH10;MARCH10	TSS200;TSS1500	Island
cg00833448	37	2	217236872	0.0604154	0.267796	4.43258	2018-03-04	TSS200	Island
cg23219305	37	22	43117326	0.0490483	0.420398	8.5711	A4GALT	TSS200	S_Shore
cg15906181	37	2	69870526	0.0500196	0.311567	6.22889	AAK1;AAK1;AC092431.1;AAK1;AAK1;AAK1;AAK1;AAK1	3'UTR;3'UTR;TSS1500;5'UTR;5'UTR;3'UTR;3'UTR;3'UTR	Island
cg01123829	37	7	87238078	0.437121	0.667002	1.5259	ABCB1;ABCB1;ABCB1;ABCB1	5'UTR;5'UTR;5'UTR;3'UTR
cg27658518	37	3	183723888	0.124885	0.357246	2.86059	ABCC5-AS1;ABCC5;ABCC5	TSS1500;3'UTR;5'UTR
cg00454770	37	10	116286974	0.236961	0.526004	2.21979	ABLIM1;ABLIM1;ABLIM1;ABLIM1	TSS1500;TSS1500;TSS1500;TSS1500
cg14099526	37	10	124781242	0.371966	0.673312	1.81015	ACADSB	5'UTR
cg23393484	37	11	76631161	0.0739003	0.30036	4.06439	ACER3;ACER3;ACER3;ACER3;ACER3;ACER3	TSS1500;5'UTR;5'UTR;5'UTR;5'UTR;3'UTR
cg21266314	37	7	100493710	0.0167524	0.281756	16.8188	ACHE;ACHE;ACHE;ACHE;ACHE;ACHE;ACHE;ACHE	5'UTR;5'UTR;5'UTR;TSS200;1stExon;TSS1500;TSS1500;TSS1500	Island
cg16719677	37	3	42872879	0.0472794	0.258843	5.47475	CCBP2;CCBP2;RP11-70C1.3;CCBP2;CCBP2;CCBP2;CCBP2;CCBP2;CCBP2;CCBP2;CCBP2;CCBP2;KRBOX1;CCBP2;KRBOX1	5'UTR;5'UTR;3'UTR;5'UTR;5'UTR;5'UTR;5'UTR;5'UTR;5'UTR;5'UTR;5'UTR;5'UTR;5'UTR;5'UTR;5'UTR
cg13977526	37	9	32384244	0.126887	0.525089	4.13823	ACO1;ACO1	TSS1500;TSS1500	N_Shore
cg09273516	37	1	6454339	0.170029	0.399953	2.35227	ACOT7;ACOT7;ACOT7;ACOT7	1stExon;5'UTR;TSS1500;TSS1500	S_Shore
cg19286686	37	2	158731699	0.214433	0.422783	1.97163	ACVR1;ACVR1;ACVR1;ACVR1	TSS200;5'UTR;5'UTR;5'UTR
cg15800282	37	11	67415829	0.242848	0.472323	1.94493	ACY3;ACY3	5'UTR;TSS1500
cg05870271	37	20	43281046	0.0552501	0.319385	5.78072	ADA;ADA;ADA;ADA;ADA;ADA	TSS1500;TSS1500;TSS1500;TSS1500;TSS200;TSS1500	S_Shore
cg02484111	37	11	130318594	0.0490758	0.28097	5.72523	ADAMTS15	TSS1500	Island
cg09821905	37	11	130298682	0.623919	0.871996	1.39761	ADAMTS8;ADAMTS8;ADAMTS8	1stExon;5'UTR;TSS1500	S_Shore
cg17626022	37	3	64673914	0.0788523	0.328145	4.16152	ADAMTS9;ADAMTS9;ADAMTS9;ADAMTS9;ADAMTS9-AS2;ADAMTS9-AS2;ADAMTS9-AS2;ADAMTS9-AS2	TSS1500;TSS1500;TSS1500;TSS1500;5'UTR;5'UTR;5'UTR;5'UTR	Island
cg03105136	37	9	18824173	0.149255	0.352058	2.35877	ADAMTSL1	5'UTR
cg02305849	37	9	18675469	0.0870148	0.439682	5.05295	ADAMTSL1	5'UTR
cg09622957	37	1	150521190	0.103467	0.309623	2.99248	ADAMTSL4;AL356356.1;ADAMTSL4;ADAMTSL4;RP11-54A4.2	TSS1500;TSS1500;TSS1500;TSS1500;3'UTR	N_Shore
cg18570853	37	21	46557241	0.414119	0.709488	1.71325	ADARB1;ADARB1;ADARB1;ADARB1;ADARB1	5'UTR;5'UTR;5'UTR;5'UTR;5'UTR	S_Shelf
cg26229990	37	14	24801301	0.65512	0.868037	1.325	ADCY4;ADCY4;ADCY4;ADCY4;ADCY4	3'UTR;TSS1500;1stExon;5'UTR;3'UTR	N_Shore
cg16781480	37	16	57653613	0.213215	0.494349	2.31855	GPR56;GPR56;GPR56;GPR56;GPR56;GPR56;GPR56;GPR56;GPR56;GPR56;GPR56;GPR56;GPR56;GPR56;GPR56;GPR56;GPR56;GPR56	TSS1500;TSS1500;TSS1500;TSS1500;TSS1500;TSS1500;TSS1500;TSS1500;TSS200;TSS200;TSS200;TSS200;TSS200;1stExon;1stExon;5'UTR;5'UTR;5'UTR
cg09143377	37	16	57653939	0.0285785	0.325216	11.3797	GPR56;GPR56;GPR56;GPR56;GPR56;GPR56;GPR56;GPR56;GPR56;GPR56;GPR56;GPR56;GPR56;GPR56;GPR56;GPR56;GPR56;GPR56;GPR56	TSS1500;TSS1500;TSS200;TSS200;TSS200;TSS200;TSS200;1stExon;1stExon;5'UTR;5'UTR;5'UTR;5'UTR;5'UTR;5'UTR;5'UTR;5'UTR;5'UTR;5'UTR
cg10208282	37	1	82319195	0.317096	0.558089	1.76	LPHN2	5'UTR
cg21853334	37	10	88729292	0.201651	0.468242	2.32204	AGAP11;RP11-96C23.8;RP11-96C23.8;MMRN2;AGAP11	TSS1500;TSS1500;TSS200;TSS200;5'UTR	S_Shore
cg19806221	37	8	37824765	0.124939	0.350112	2.80226	ADRB3	TSS1500	S_Shore
cg15154002	37	22	25961523	0.267214	0.710019	2.65712	CTA-407F11.8;CTA-407F11.8;CTA-407F11.8	TSS1500;TSS1500;TSS1500	S_Shore
cg10423227	37	2	64752200	0.0336424	0.381042	11.3262	RP11-568N6.1;AFTPH;AFTPH	TSS1500;5'UTR;5'UTR	S_Shore
cg10991809	37	1	49130105	0.154616	0.485343	3.13903	AGBL4;AGBL4	TSS1500;5'UTR
cg03267400	37	2	27273215	0.213227	0.459269	2.1539	AGBL5;AGBL5;AGBL5;AGBL5;AGBL5;AGBL5;AGBL5-AS1	5'UTR;TSS1500;TSS1500;TSS1500;TSS1500;TSS1500;TSS200	Island
cg06944029	37	2	27273287	0.260639	0.556085	2.13354	AGBL5;AGBL5;AGBL5;AGBL5;AGBL5;AGBL5;AGBL5-AS1;AGBL5	5'UTR;TSS1500;TSS1500;TSS1500;TSS1500;TSS1500;TSS200;TSS1500	Island
cg16589614	37	21	45395446	0.113291	0.396715	3.50175	AGPAT3;AGPAT3;AGPAT3	5'UTR;5'UTR;5'UTR	S_Shore
cg20478877	37	14	33102891	0.0965572	0.3999	4.14159	AKAP6;AKAP6	5'UTR;5'UTR
cg15422897	37	14	33178559	0.527986	0.728831	1.3804	AKAP6;AKAP6;AKAP6;AKAP6	5'UTR;5'UTR;5'UTR;5'UTR
cg20878463	37	15	58358758	0.177522	0.52142	2.93721	ALDH1A2;ALDH1A2;ALDH1A2;ALDH1A2;CTD-2330J20.2;ALDH1A2;ALDH1A2;ALDH1A2;ALDH1A2;ALDH1A2	TSS1500;TSS1500;TSS1500;TSS200;5'UTR;5'UTR;3'UTR;3'UTR;3'UTR;5'UTR	Island
cg16086130	37	15	101419275	0.194881	0.408427	2.09577	ALDH1A3;ALDH1A3;ALDH1A3;ALDH1A3;ALDH1A3;ALDH1A3;ALDH1A3	TSS1500;TSS1500;TSS1500;TSS1500;TSS1500;TSS1500;5'UTR	Island
cg26509022	37	15	101419296	0.0555076	0.272513	4.90948	ALDH1A3;ALDH1A3;ALDH1A3;ALDH1A3;ALDH1A3;ALDH1A3;ALDH1A3	TSS1500;TSS1500;TSS1500;TSS1500;TSS1500;TSS1500;5'UTR	Island
cg07730301	37	11	67777952	0.0718357	0.273996	3.8142	ALDH3B1;ALDH3B1;ALDH3B1;ALDH3B1;ALDH3B1;ALDH3B1;ALDH3B1;ALDH3B1	5'UTR;5'UTR;5'UTR;5'UTR;5'UTR;5'UTR;5'UTR;5'UTR
cg14514237	37	10	45868696	0.124001	0.35967	2.90053	ALOX5;ALOX5	TSS1500;TSS1500	N_Shore
cg03213775	37	1	21866491	0.0504636	0.387993	7.68856	ALPL;ALPL;ALPL;ALPL	5'UTR;5'UTR;5'UTR;5'UTR
cg24603490	37	12	47473995	0.0600926	0.463866	7.71919	AMIGO2;AMIGO2;AMIGO2;AMIGO2;FAM113B	TSS1500;TSS1500;TSS1500;TSS1500;5'UTR	Island
cg13640200	37	12	47474202	0.0367685	0.471288	12.8177	AMIGO2;AMIGO2;AMIGO2;AMIGO2;FAM113B	TSS1500;TSS1500;TSS1500;TSS1500;5'UTR	S_Shore
cg24498349	37	12	47473188	0.121899	0.364622	2.99118	AMIGO2;AMIGO2;AMIGO2;AMIGO2;FAM113B	5'UTR;5'UTR;5'UTR;5'UTR;TSS200	Island
cg24283921	37	11	10477461	0.0703865	0.385303	5.47411	AMPD3;AMPD3;AMPD3;AMPD3;AMPD3;AMPD3;AMPD3	5'UTR;TSS1500;5'UTR;5'UTR;5'UTR;5'UTR;5'UTR
cg12590430	37	7	38468944	0.146473	0.348885	2.38191	AMPH;AMPH	TSS200;3'UTR
cg17289942	37	7	38469108	0.343053	0.58952	1.71845	AMPH;AMPH	3'UTR;TSS1500
cg01236751	37	7	38492620	0.113536	0.462705	4.07539	AMPH	5'UTR
cg15847926	37	7	2749597	0.225578	0.425899	1.88804	AMZ1	5'UTR
cg26044428	37	14	77279408	0.111023	0.328264	2.95673	ANGEL1;ANGEL1;ANGEL1;ANGEL1	TSS1500;TSS200;TSS1500;3'UTR	Island
cg20360704	37	4	113739170	0.0910303	0.434238	4.77025	ANK2	TSS200
cg00558174	37	5	14872551	0.0459482	0.258169	5.61869	ANKH;ANKH;ANKH	TSS1500;TSS1500;TSS1500	Island
cg14339043	37	19	4198058	0.514528	0.725085	1.40922	ANKRD24	TSS200	Island
cg11971517	37	5	55497063	0.0883601	0.333266	3.77168	ANKRD55;ANKRD55	3'UTR;5'UTR
cg01258200	37	4	77819018	0.0371831	0.485738	13.0634	SOWAHB	TSS200	Island
cg03477792	37	4	77819574	0.0309653	0.252838	8.16519	SOWAHB	TSS1500	Island
cg13217333	37	X	118892019	0.0570943	0.259488	4.5449	SOWAHD	TSS1500	Island
cg06536506	37	12	99227017	0.134235	0.37376	2.78436	ANKS1B;ANKS1B;ANKS1B;ANKS1B;ANKS1B;ANKS1B;ANKS1B;ANKS1B;ANKS1B;ANKS1B;ANKS1B;ANKS1B;ANKS1B	TSS1500;TSS1500;3'UTR;5'UTR;5'UTR;3'UTR;3'UTR;3'UTR;3'UTR;3'UTR;3'UTR;3'UTR;3'UTR
cg25188975	37	12	99227115	0.343585	0.594166	1.72931	ANKS1B;ANKS1B;ANKS1B;ANKS1B;ANKS1B;ANKS1B;ANKS1B;ANKS1B;ANKS1B;ANKS1B;ANKS1B;ANKS1B;ANKS1B	TSS1500;TSS1500;3'UTR;5'UTR;5'UTR;3'UTR;3'UTR;3'UTR;3'UTR;3'UTR;3'UTR;3'UTR;3'UTR
cg04694619	37	2	242127759	0.33284	0.538954	1.61926	ANO7;ANO7	TSS1500;TSS200
cg12667673	37	4	80994647	0.34243	0.562786	1.64351	ANTXR2;ANTXR2;ANTXR2;ANTXR2;ANTXR2;ANTXR2;ANTXR2	TSS1500;TSS1500;TSS1500;TSS200;TSS200;3'UTR;3'UTR	S_Shore
cg10407113	37	16	71843647	0.12666	0.365107	2.88257	AP1G1;AP1G1;AP1G1;AP1G1;AP1G1;AP1G1;AP1G1;AP1G1;AP1G1;AP1G1;AP1G1;AP1G1;AP1G1;AP1G1;AP1G1	TSS1500;TSS1500;TSS1500;TSS1500;TSS1500;TSS1500;TSS1500;TSS1500;TSS1500;TSS1500;TSS1500;TSS1500;TSS1500;TSS1500;TSS1500	S_Shore
cg03449621	37	15	83351564	0.400564	0.695041	1.73516	AP3B2;RP11-752G15.3;AP3B2	TSS1500;5'UTR;3'UTR	S_Shore
cg15623573	37	9	72288098	0.0231093	0.244599	10.5845	APBA1;RP11-109D9.4	TSS1500;5'UTR	S_Shore
cg26535072	37	9	72288156	0.0548518	0.386033	7.03775	APBA1;RP11-109D9.4	TSS1500;5'UTR	S_Shore
cg01222408	37	15	63570099	0.278169	0.547397	1.96785	APH1B;APH1B;APH1B	3'UTR;5'UTR;1stExon	Island
cg14525407	37	15	63570327	0.319502	0.585173	1.83152	APH1B;APH1B	3'UTR;5'UTR	S_Shore
cg07646999	37	19	36359211	0.172162	0.502094	2.9164	APLP1	TSS200	N_Shore
cg20012697	37	2	144331773	0.22299	0.48976	2.19633	RP11-570L15.1;ARHGAP15	3'UTR;5'UTR
cg02052774	37	4	86396080	0.0344308	0.245447	7.12872	ARHGAP24;ARHGAP24;ARHGAP24;ARHGAP24	TSS1500;TSS1500;TSS1500;TSS200
cg03529275	37	X	130202832	0.279547	0.514354	1.83995	ARHGAP36	5'UTR
cg19361339	37	X	11399821	0.111403	0.495323	4.44623	ARHGAP6;ARHGAP6	5'UTR;3'UTR
cg24613789	37	8	1840794	0.286799	0.499213	1.74064	ARHGEF10;ARHGEF10	5'UTR;5'UTR
cg00035453	37	12	46122355	0.0436669	0.318955	7.30428	ARID2;ARID2;ARID2;ARID2;ARID2;ARID2	TSS1500;TSS1500;TSS1500;TSS1500;TSS1500;TSS1500	Island
cg02085953	37	2	97202260	0.150381	0.368809	2.4525	ARID5A;ARID5A;ARID5A;ARID5A;ARID5A	TSS1500;TSS1500;TSS1500;TSS1500;TSS1500	N_Shore
cg13909895	37	22	51066142	0.0445876	0.360306	8.08085	ARSA;ARSA;ARSA;ARSA;ARSA	3'UTR;5'UTR;1stExon;1stExon;1stExon	Island
cg18537571	37	X	2836300	0.0448609	0.247895	5.52586	ARSD;ARSD;ARSD	TSS1500;3'UTR;3'UTR	S_Shore
cg25451082	37	4	114901059	0.0265862	0.448216	16.859	ARSJ;ARSJ;ARSJ;ARSJ	TSS1500;TSS1500;TSS1500;TSS200	S_Shore
cg16421526	37	4	114901071	0.0334045	0.415001	12.4235	ARSJ;ARSJ;ARSJ;ARSJ	TSS1500;TSS1500;TSS1500;TSS200	S_Shore
cg03391479	37	4	114901073	0.0269401	0.511981	19.0044	ARSJ;ARSJ;ARSJ;ARSJ	TSS1500;TSS1500;TSS1500;TSS200	S_Shore
cg07840120	37	4	114901163	0.063188	0.57131	9.04142	ARSJ;ARSJ;ARSJ;ARSJ	TSS1500;TSS1500;TSS1500;TSS1500	S_Shore
cg07634959	37	4	114901187	0.100259	0.540935	5.39537	ARSJ;ARSJ;ARSJ;ARSJ	TSS1500;TSS1500;TSS1500;TSS1500	S_Shore
cg04823455	37	4	114900602	0.0771935	0.365261	4.73176	ARSJ;ARSJ;ARSJ;ARSJ;ARSJ;ARSJ	1stExon;1stExon;5'UTR;5'UTR;3'UTR;TSS1500	Island
cg01526745	37	17	32448038	0.127123	0.391129	3.07679	RN5S438	TSS1500
cg09287402	37	17	31520309	0.243661	0.539907	2.21581	ASIC2	5'UTR
cg13782604	37	9	119809427	0.119846	0.368419	3.07409	ASTN2	5'UTR
cg25046621	37	2	26074926	0.447354	0.807797	1.80572	ASXL2;ASXL2	5'UTR;5'UTR
cg06285727	37	11	72524028	0.0539365	0.300178	5.5654	ATG16L2;ATG16L2;ATG16L2;ATG16L2;ATG16L2;ATG16L2;ATG16L2	TSS1500;TSS1500;TSS1500;TSS1500;TSS1500;TSS1500;TSS1500	N_Shore
cg15239532	37	14	51009875	0.211525	0.502672	2.37643	ATL1;ATL1;MAP4K5	5'UTR;5'UTR;5'UTR
cg05081546	37	12	7046915	0.0829347	0.36227	4.36813	ATN1;ATN1;ATN1	TSS1500;1stExon;5'UTR	Island
cg18815025	37	2	85980731	0.12766	0.384304	3.01037	ATOH8;ATOH8;ATOH8	TSS1500;TSS1500;5'UTR	Island
cg03128635	37	2	85980756	0.249959	0.835693	3.34332	ATOH8;ATOH8;ATOH8	TSS1500;TSS1500;5'UTR	Island
cg01751470	37	2	85980788	0.0646003	0.475476	7.36028	ATOH8;ATOH8;ATOH8	TSS1500;TSS1500;5'UTR	Island
cg09662694	37	2	85980803	0.0672799	0.723396	10.752	ATOH8;ATOH8;ATOH8	TSS1500;TSS1500;5'UTR	Island
cg19956166	37	2	85980874	0.0362591	0.36395	10.0375	ATOH8;ATOH8;ATOH8	TSS1500;TSS200;5'UTR	Island
cg15649452	37	2	85981006	0.0732738	0.311168	4.24665	ATOH8;ATOH8;ATOH8	TSS1500;TSS200;5'UTR	Island
cg16634108	37	13	25254440	0.0452901	0.388935	8.58762	ATP12A;ATP12A	TSS1500;TSS200	Island
cg24762359	37	13	25254447	0.0729817	0.382869	5.2461	ATP12A;ATP12A	TSS1500;TSS200	Island
cg16602799	37	13	25254742	0.0198617	0.324828	16.3545	ATP12A;ATP12A;ATP12A;ATP12A	5'UTR;1stExon;5'UTR;1stExon	Island
cg12228659	37	13	25254867	0.661486	0.912345	1.37924	ATP12A;ATP12A;ATP12A;ATP12A	5'UTR;1stExon;5'UTR;1stExon	Island
cg19364064	37	17	7554103	0.349956	0.637218	1.82085	ATP1B2;ATP1B2	5'UTR;TSS1500	N_Shore
cg11528978	37	1	47134349	0.568718	0.812773	1.42913	ATPAF1;ATPAF1;ATPAF1;ATPAF1;ATPAF1-AS1;ATPAF1;ATPAF1	TSS1500;TSS1500;TSS1500;TSS1500;TSS200;TSS1500;3'UTR	Island
cg02922563	37	3	48487808	0.053965	0.315937	5.85448	RP11-24C3.2;RP11-24C3.2;ATRIP;ATRIP;ATRIP;ATRIP;RP11-24C3.2;RP11-24C3.2	3'UTR;3'UTR;TSS1500;TSS1500;TSS1500;TSS1500;1stExon;1stExon	Island
cg09475045	37	3	48487816	0.0471942	0.296815	6.28923	RP11-24C3.2;RP11-24C3.2;ATRIP;ATRIP;ATRIP;ATRIP;RP11-24C3.2;RP11-24C3.2	3'UTR;3'UTR;TSS1500;TSS1500;TSS1500;TSS1500;1stExon;1stExon	Island
cg17016559	37	22	46067508	0.242904	0.479043	1.97215	ATXN10;ATXN10;ATXN10;ATXN10	TSS1500;TSS1500;TSS200;TSS200	Island
cg10948748	37	22	46067515	0.117097	0.384218	3.28119	ATXN10;ATXN10;ATXN10;ATXN10	TSS1500;TSS1500;TSS200;TSS200	Island
cg25369862	37	11	134279948	0.124916	0.371403	2.97322	B3GAT1;B3GAT1	TSS200;5'UTR	N_Shore
cg11065385	37	12	568798	0.244321	0.451114	1.8464	B4GALNT3;B4GALNT3	TSS1500;TSS1500	Island
cg05769161	37	12	568826	0.0435723	0.298193	6.84364	B4GALNT3;B4GALNT3	TSS1500;TSS1500	Island
cg04931063	37	21	42540196	0.0647552	0.293771	4.53664	BACE2;BACE2;BACE2;TMPRSS3	1stExon;1stExon;5'UTR;3'UTR	Island
cg22860607	37	14	104027995	0.0513039	0.261959	5.10603	KLC1;BAG5;BAG5;BAG5;APOPT1;APOPT1;APOPT1;RP11-73M18.2;RP11-73M18.2;RP11-73M18.2;APOPT1;APOPT1;RP11-894P9.2	TSS1500;5'UTR;5'UTR;5'UTR;TSS1500;TSS1500;TSS1500;TSS1500;TSS1500;TSS1500;TSS1500;TSS1500;5'UTR	N_Shore
cg03116642	37	1	32230162	0.0317906	0.281811	8.86459	BAI2;BAI2;BAI2;BAI2	TSS1500;TSS1500;TSS1500;TSS1500	Island
cg16704678	37	1	32230177	0.0676133	0.276208	4.08511	BAI2;BAI2;BAI2;BAI2	TSS1500;TSS1500;TSS1500;TSS1500	Island
cg24796808	37	16	1384343	0.116324	0.320267	2.75322	BAIAP3;BAIAP3;BAIAP3;BAIAP3;BAIAP3;BAIAP3	TSS1500;5'UTR;5'UTR;5'UTR;5'UTR;TSS200	Island
cg14377711	37	16	1384369	0.362552	0.720205	1.98649	BAIAP3;BAIAP3;BAIAP3;BAIAP3;BAIAP3;BAIAP3	TSS1500;5'UTR;5'UTR;5'UTR;5'UTR;TSS200	Island
cg00577182	37	11	129245558	0.052115	0.257544	4.94184	BARX2	TSS1500	Island
cg05059605	37	11	129245568	0.0902729	0.301036	3.33474	BARX2	TSS1500	Island
cg14987534	37	2	160472660	0.0352796	0.25075	7.10751	AC009506.1;BAZ2B;BAZ2B;BAZ2B;BAZ2B;BAZ2B;BAZ2B;BAZ2B	5'UTR;TSS1500;TSS1500;3'UTR;5'UTR;5'UTR;5'UTR;5'UTR	Island
cg22168255	37	1	156627392	0.258173	0.459421	1.77951	BCAN;BCAN;BCAN;RP11-284F21.7	3'UTR;1stExon;5'UTR;3'UTR	Island
cg23790276	37	7	107221259	0.136914	0.476272	3.47861	BCAP29;BCAP29;BCAP29;BCAP29;BCAP29;BCAP29	5'UTR;1stExon;1stExon;5'UTR;5'UTR;5'UTR	S_Shore
cg18244029	37	X	152988881	0.0657107	0.277255	4.21932	BCAP31;BCAP31;BCAP31;BCAP31;BCAP31;ABCD1;BCAP31	5'UTR;5'UTR;5'UTR;5'UTR;5'UTR;TSS1500;TSS200	Island
cg05907478	37	20	52679395	0.200081	0.671032	3.35381	BCAS1;BCAS1;BCAS1;BCAS1	5'UTR;5'UTR;5'UTR;5'UTR
cg19351000	37	2	60779617	0.0211355	0.290704	13.7543	BCL11A;BCL11A	3'UTR;5'UTR	Island
cg26632873	37	2	60781640	0.0208914	0.264061	12.6397	BCL11A;BCL11A;BCL11A;BCL11A;BCL11A;BCL11A;BCL11A;BCL11A	TSS1500;TSS1500;TSS1500;TSS1500;TSS1500;TSS1500;TSS1500;TSS1500	Island
cg17628370	37	2	60780570	0.112646	0.313641	2.78429	BCL11A;BCL11A;BCL11A;BCL11A;BCL11A;BCL11A;BCL11A;BCL11A;BCL11A;BCL11A;BCL11A;BCL11A;BCL11A	3'UTR;1stExon;1stExon;1stExon;1stExon;1stExon;5'UTR;5'UTR;5'UTR;TSS200;TSS200;TSS200;5'UTR	N_Shore
cg24550026	37	1	114430031	0.330795	0.553653	1.6737	BCL2L15;BCL2L15;BCL2L15;BCL2L15;BCL2L15;BCL2L15;BCL2L15;RP5-1073O3.5;BCL2L15	1stExon;1stExon;1stExon;TSS200;5'UTR;5'UTR;TSS200;5'UTR;3'UTR
cg27441048	37	7	72972316	0.0500119	0.349068	6.9797	BCL7B;BCL7B;BCL7B;BCL7B;BCL7B;BCL7B;BCL7B;BCL7B;BCL7B;BCL7B;BCL7B	TSS1500;TSS1500;TSS1500;TSS1500;1stExon;5'UTR;TSS1500;TSS1500;TSS1500;TSS1500;TSS1500	S_Shore
cg00206414	37	X	39949510	0.221701	0.491112	2.21519	BCOR;BCOR;BCOR;BCOR	5'UTR;5'UTR;5'UTR;5'UTR	Island
cg00177496	37	3	197283127	0.0902315	0.376832	4.17628	BDH1;BDH1;BDH1;BDH1;BDH1;BDH1;BDH1;BDH1;BDH1	TSS1500;TSS1500;TSS1500;TSS1500;TSS1500;TSS1500;TSS1500;TSS1500;5'UTR	Island
cg10991578	37	14	96671020	0.0574547	0.361734	6.29599	BDKRB2;BDKRB2;BDKRB2;RP11-404P21.8;BDKRB2;BDKRB2	TSS200;TSS200;TSS200;TSS200;1stExon;5'UTR
cg03472212	37	14	96671037	0.0747338	0.329409	4.40776	BDKRB2;BDKRB2;BDKRB2;RP11-404P21.8;BDKRB2;BDKRB2	TSS200;TSS200;TSS200;TSS200;1stExon;5'UTR
cg00400999	37	X	101410998	0.31081	0.590581	1.90014	BEX5;BEX5;BEX5	5'UTR;1stExon;TSS1500
cg07366996	37	20	17537943	0.0705844	0.3134	4.44008	BFSP1;BFSP1;BFSP1	3'UTR;5'UTR;5'UTR
cg11076862	37	22	18256616	0.0631019	0.280089	4.43868	BID;BID;BID;BID;BID;BID;BID;BID;BID;BID	1stExon;5'UTR;3'UTR;5'UTR;5'UTR;3'UTR;5'UTR;5'UTR;5'UTR;3'UTR	Island
cg06865255	37	6	55740182	0.166724	0.46014	2.75989	BMP5;BMP5;BMP5	1stExon;5'UTR;TSS1500
cg10941747	37	20	55841898	0.576389	0.884193	1.53402	BMP7;BMP7;RP4-813D12.3;RP4-813D12.3;BMP7;BMP7;RP4-813D12.3;RP4-813D12.3	TSS1500;TSS1500;1stExon;1stExon;TSS1500;TSS1500;5'UTR;5'UTR	S_Shore
cg12518442	37	20	55841906	0.649196	0.937475	1.44406	BMP7;BMP7;RP4-813D12.3;RP4-813D12.3;BMP7;BMP7;RP4-813D12.3;RP4-813D12.3	TSS1500;TSS1500;1stExon;1stExon;TSS1500;TSS1500;5'UTR;5'UTR	S_Shore
cg00309582	37	20	55841925	0.682277	0.95312	1.39697	BMP7;BMP7;RP4-813D12.3;RP4-813D12.3;BMP7;BMP7;RP4-813D12.3;RP4-813D12.3	TSS1500;TSS1500;1stExon;1stExon;TSS1500;TSS1500;5'UTR;5'UTR	S_Shore
cg25389261	37	7	33944415	0.257434	0.666185	2.58779	BMPER;BMPER;BMPER;BMPER;BMPER	TSS1500;TSS1500;TSS1500;TSS1500;TSS200	Island
cg06605933	37	1	149870977	0.113016	0.317759	2.81163	BOLA1;BOLA1;BOLA1;BOLA1	TSS1500;TSS200;TSS200;5'UTR	N_Shore
cg03177025	37	2	28112917	0.192346	0.394056	2.04868	BRE;BRE;BRE;BRE;BRE;BRE;BRE;BRE	TSS1500;TSS1500;TSS1500;TSS1500;TSS1500;TSS1500;1stExon;5'UTR	N_Shore
cg10678018	37	19	3228827	0.391083	0.596776	1.52596	CELF5	5'UTR	Island
cg00860712	37	1	203274134	0.336546	0.537656	1.59757	RP11-134P9.1;RP11-134P9.1;BTG2;BTG2;RP11-134P9.1;RP11-134P9.1	3'UTR;3'UTR;TSS1500;TSS1500;TSS1500;1stExon	N_Shore
cg24337809	37	1	203274882	0.0466886	0.311292	6.66741	RP11-134P9.1;RP11-134P9.1;RP11-134P9.1	TSS1500;TSS1500;TSS1500	Island
cg14746207	37	6	26422247	0.181967	0.432896	2.37898	BTN2A3P;BTN2A3P	TSS200;5'UTR
cg00915126	37	5	180472635	0.57803	0.798837	1.382	BTNL9;BTNL9	5'UTR;5'UTR
cg03969957	37	10	95462699	0.0527442	0.369284	7.00141	FRA10AC1;FRA10AC1	TSS1500;TSS1500	S_Shore
cg10916551	37	10	128192952	0.221474	0.425826	1.92269	C10orf90	TSS1500	N_Shore
cg11553515	37	11	63580553	0.342663	0.611929	1.7858	C11orf84	TSS1500	Island
cg27321979	37	15	76352532	0.144085	0.40849	2.83506	NRG4;NRG4;NRG4;C15orf27;C15orf27;C15orf27;C15orf27	TSS1500;TSS1500;TSS1500;5'UTR;5'UTR;5'UTR;5'UTR	Island
cg01935960	37	16	89786885	0.0543276	0.318483	5.86226	ZNF276;ZNF276;C16orf7;ZNF276;ZNF276;ZNF276;ZNF276;ZNF276;ZNF276	TSS1500;TSS1500;TSS1500;TSS1500;TSS1500;TSS1500;1stExon;5'UTR;5'UTR	Island
cg00819788	37	17	7308579	0.189414	0.453172	2.3925	C17orf61;C17orf61-PLSCR3;C17orf61;NLGN2;NLGN2;NLGN2	TSS1500;TSS1500;TSS1500;1stExon;5'UTR;TSS200	Island
cg20156053	37	1	1052297	0.0751344	0.290978	3.87276	C1orf159;C1orf159;C1orf159;C1orf159;C1orf159;C1orf159;C1orf159;C1orf159	TSS1500;TSS1500;TSS1500;TSS1500;TSS1500;TSS1500;TSS1500;TSS1500	Island
cg13281420	37	1	57286811	0.0668074	0.269584	4.03524	C1orf168	TSS1500
cg23750265	37	1	159824856	0.0272826	0.396272	14.5247	C1orf204	TSS200	Island
cg09208328	37	1	45169116	0.428818	0.647081	1.50899	C1orf228;C1orf228;C1orf228;C1orf228;C1orf228;C1orf228	3'UTR;5'UTR;5'UTR;5'UTR;5'UTR;5'UTR
cg03763518	37	1	150245044	0.340946	0.619915	1.81822	C1orf54;C1orf54;C1orf54	TSS200;TSS200;5'UTR	S_Shelf
cg01436362	37	1	229479015	0.144988	0.398406	2.74786	C1orf96;C1orf96;C1orf96;C1orf96	TSS1500;1stExon;TSS1500;3'UTR	S_Shore
cg04407929	37	17	5342732	0.089086	0.315249	3.5387	C1QBP;C1QBP;C1QBP;C1QBP	5'UTR;TSS1500;TSS1500;TSS1500	S_Shore
cg12871687	37	20	31072777	0.102388	0.414337	4.04673	C20orf112;C20orf112;C20orf112	TSS1500;TSS1500;TSS1500	S_Shore
cg08258066	37	20	30605656	0.0298847	0.375054	12.55	C20orf160	TSS1500	N_Shore
cg19086599	37	20	61148784	0.360649	0.689066	1.91063	C20orf166;C20orf166;C20orf166-AS1;C20orf166-AS1;C20orf166-AS1	5'UTR;5'UTR;TSS200;TSS200;TSS200	Island
cg00385839	37	20	18812263	0.0916954	0.34227	3.73269	C20orf78	TSS1500
cg08499700	37	20	56724737	0.19697	0.411956	2.09147	C20orf85	TSS1500	N_Shore
cg27544190	37	21	33785434	0.0416227	0.268768	6.45723	FAM176C;FAM176C;FAM176C	5'UTR;5'UTR;5'UTR	Island
cg26394940	37	22	46449461	0.0249777	0.23191	9.28469	RP6-109B7.3;RP6-109B7.3;RP6-109B7.3;RP4-695O20__B.10	TSS1500;TSS1500;TSS200;TSS1500	N_Shore
cg10211626	37	22	42085361	0.143863	0.356325	2.47683	C22orf46;NHP2L1;C22orf46;NHP2L1;NHP2L1;NHP2L1	5'UTR;TSS1500;TSS1500;TSS1500;TSS1500;TSS1500	S_Shore
cg25232541	37	19	409888	0.579085	0.794899	1.37268	C2CD4C	TSS1500	S_Shore
cg11654325	37	2	242810927	0.313983	0.647624	2.06261	CXXC11;CXXC11	TSS1500;TSS1500	S_Shelf
cg19233043	37	3	50605003	0.0397134	0.268097	6.7508	C3orf18;C3orf18;C3orf18;C3orf18;C3orf18;C3orf18;C3orf18;C3orf18;C3orf18;C3orf18;C3orf18;C3orf18;C3orf18;C3orf18;C3orf18;C3orf18;C3orf18	3'UTR;3'UTR;3'UTR;3'UTR;3'UTR;5'UTR;5'UTR;5'UTR;5'UTR;5'UTR;1stExon;1stExon;1stExon;1stExon;1stExon;1stExon;1stExon	Island
cg27242702	37	3	118864465	0.360746	0.711944	1.97353	C3orf30;C3orf30;C3orf30;C3orf30;C3orf30;C3orf30;IGSF11;IGSF11;IGSF11;IGSF11	TSS1500;TSS1500;TSS1500;TSS1500;TSS1500;TSS1500;5'UTR;5'UTR;5'UTR;3'UTR
cg03674157	37	3	161090019	0.0363317	0.244789	6.73763	SPTSSB;SPTSSB;SPTSSB;SPTSSB	1stExon;TSS1500;TSS1500;5'UTR	Island
cg20481171	37	3	161090648	0.100549	0.378665	3.76597	SPTSSB;SPTSSB;SPTSSB;SPTSSB	1stExon;TSS1500;TSS1500;5'UTR	Island
cg03399783	37	3	69062163	0.106099	0.393231	3.70627	C3orf64;C3orf64;C3orf64;C3orf64;C3orf64;CTD-2013N24.2;C3orf64	5'UTR;5'UTR;5'UTR;5'UTR;5'UTR;TSS1500;5'UTR	Island
cg02242191	37	4	81393152	0.271025	0.471317	1.73902	C4orf22;C4orf22;C4orf22;C4orf22	5'UTR;5'UTR;5'UTR;3'UTR
cg04825327	37	4	121993098	0.636138	0.848388	1.33365	NDNF;NDNF;NDNF;NDNF;RP11-647P12.1	1stExon;5'UTR;5'UTR;5'UTR;5'UTR	Island
cg19640007	37	4	146600771	0.472876	0.688031	1.45499	C4orf51;C4orf51	TSS1500;TSS1500
cg06417612	37	5	111092845	0.19937	0.633864	3.17933	NREP;NREP;NREP;NREP;NREP;NREP;NREP;NREP;NREP;NREP;NREP;NREP;NREP;NREP;NREP;NREP;NREP;NREP;NREP;NREP;NREP;NREP;NREP;NREP	3'UTR;5'UTR;5'UTR;5'UTR;5'UTR;5'UTR;5'UTR;5'UTR;5'UTR;5'UTR;5'UTR;5'UTR;5'UTR;5'UTR;TSS1500;ExonBnd;1stExon;1stExon;1stExon;1stExon;3'UTR;3'UTR;3'UTR;5'UTR	N_Shore
cg21744881	37	5	179286412	0.0326852	0.269408	8.24253	C5orf45;C5orf45;C5orf45;C5orf45;C5orf45;CTC-241N9.1;C5orf45;C5orf45;C5orf45;C5orf45;C5orf45;C5orf45;C5orf45;C5orf45	3'UTR;TSS1500;TSS1500;TSS1500;TSS1500;5'UTR;TSS1500;TSS1500;TSS1500;TSS1500;TSS1500;TSS1500;TSS1500;TSS1500	Island
cg16521454	37	5	150158951	0.536864	0.75576	1.40773	C5orf62	5'UTR	S_Shore
cg23980366	37	5	134475606	0.238571	0.464972	1.94899	CTC-203F4.1;CTC-349C3.1;CTC-349C3.1;CTC-349C3.1	5'UTR;5'UTR;5'UTR;5'UTR
cg14204081	37	6	170190660	0.115321	0.57483	4.9846	LINC00242;LINC00574	3'UTR;5'UTR	Island
cg09082921	37	6	35744226	0.157077	0.393897	2.50767	CLPSL2;CLPSL2;CLPSL2;CLPSL2	TSS1500;TSS200;TSS200;TSS200	Island
cg02134976	37	6	42110740	0.102704	0.312764	3.0453	C6orf132;C6orf132	TSS1500;TSS1500	S_Shore
cg05861708	37	6	166400871	0.302403	0.560549	1.85365	RP11-252P19.3;LINC00473;LINC00473	TSS1500;3'UTR;3'UTR	N_Shore
cg19369606	37	7	99746231	0.041697	0.256337	6.14762	C7orf59;C7orf59;C7orf59;C7orf59;C7orf59;C7orf59;C7orf59;C7orf59;C7orf59	TSS1500;TSS1500;TSS1500;TSS1500;TSS1500;TSS1500;TSS1500;TSS1500;TSS1500	N_Shore
cg20323793	37	7	96133867	0.1618	0.430721	2.66206	SHFM1;SHFM1	TSS1500;3'UTR
cg12504226	37	1	57318988	0.165912	0.399866	2.4101	C8A	TSS1500
cg00219816	37	8	96280555	0.585475	0.851597	1.45454	KB-1047C11.2;KB-1047C11.2	TSS1500;5'UTR	N_Shore
cg17663924	37	8	96516248	0.106314	0.37841	3.55936	RP11-90D11.1;KB-1047C11.2;KB-1047C11.2	TSS1500;5'UTR;5'UTR
cg11803132	37	8	96758578	0.0958807	0.309503	3.22801	KB-1047C11.2	5'UTR
cg19216211	37	8	22455986	0.127211	0.417939	3.2854	C8orf58;C8orf58;C8orf58	TSS1500;TSS1500;TSS1500	N_Shore
cg08727196	37	9	131592489	0.0840624	0.286724	3.41085	C9orf114;C9orf114;C9orf114	TSS1500;TSS1500;TSS1500	S_Shore
cg06119051	37	8	86376306	0.0322056	0.300151	9.31982	CA2;CA2;CA2;CA2;CA2;CA2;CA2;CA2;RP11-317J10.2;RP11-317J10.2;RP11-317J10.2;CA2;CA2	5'UTR;1stExon;5'UTR;1stExon;1stExon;1stExon;5'UTR;1stExon;3'UTR;3'UTR;TSS1500;5'UTR;5'UTR	Island
cg12978205	37	X	15756392	0.331563	0.541193	1.63225	CA5B;CA5B;CA5B;CA5B;CA5B;CA5B	TSS200;TSS200;TSS200;1stExon;5'UTR;5'UTR	Island
cg03768513	37	22	24552594	0.0894555	0.369261	4.12787	CABIN1	5'UTR	Island
cg07739483	37	12	121087267	0.0369871	0.246392	6.66157	CABP1;CABP1	TSS1500;TSS1500
cg00319893	37	1	181526714	0.19086	0.431803	2.26241	CACNA1E;CACNA1E	5'UTR;5'UTR
cg16427096	37	16	1202468	0.229032	0.481746	2.1034	CACNA1H;CACNA1H	TSS1500;TSS1500	Island
cg20319791	37	3	54180925	0.182768	0.471174	2.57799	CACNA2D3;CACNA2D3	5'UTR;5'UTR
cg23342296	37	3	54317727	0.273271	0.493214	1.80485	CACNA2D3;CACNA2D3;CACNA2D3;CACNA2D3;CACNA2D3	5'UTR;5'UTR;5'UTR;5'UTR;5'UTR
cg26757722	37	22	37098803	0.109645	0.359906	3.28246	CACNG2;RP1-293L6.1;CACNG2	1stExon;TSS1500;5'UTR	N_Shore
cg04813590	37	11	115205871	0.278474	0.502123	1.80312	AP000462.3;CADM1;CADM1	5'UTR;3'UTR;3'UTR
cg06367887	37	1	159147846	0.144356	0.355036	2.45946	RN5S60	TSS1500
cg24678292	37	12	54121771	0.21333	0.436505	2.04614	CALCOCO1;CALCOCO1;CALCOCO1;CALCOCO1;CALCOCO1;CALCOCO1;CALCOCO1;CALCOCO1;CALCOCO1;CALCOCO1;CALCOCO1	TSS1500;TSS1500;TSS1500;TSS1500;TSS1500;TSS1500;TSS1500;TSS1500;TSS1500;TSS1500;TSS1500
cg27530239	37	17	46909074	0.136928	0.394844	2.88358	CALCOCO2;CALCOCO2;CALCOCO2;CALCOCO2;CALCOCO2;CALCOCO2;CALCOCO2;CALCOCO2;CALCOCO2;CALCOCO2;CALCOCO2;CALCOCO2;CALCOCO2;CALCOCO2	5'UTR;5'UTR;5'UTR;5'UTR;5'UTR;5'UTR;5'UTR;5'UTR;5'UTR;1stExon;5'UTR;5'UTR;5'UTR;5'UTR	S_Shore
cg03845688	37	7	71803032	0.239148	0.503998	2.10748	CALN1;CALN1;CALN1;CALN1	TSS1500;TSS1500;5'UTR;5'UTR	S_Shore
cg01104045	37	5	110560587	0.144097	0.352633	2.44719	CAMK4;CAMK4	5'UTR;5'UTR	S_Shore
cg05262617	37	16	8963279	0.0610694	0.382105	6.25691	CARHSP1;CARHSP1;CARHSP1;CARHSP1;CARHSP1;CARHSP1;CARHSP1;RP11-77H9.6	TSS1500;TSS1500;TSS1500;TSS1500;TSS1500;TSS1500;TSS1500;5'UTR	S_Shore
cg01999333	37	19	15162623	0.0625824	0.401912	6.42212	CASP14;CASP14;AC004699.1	5'UTR;TSS1500;TSS1500
cg22066000	37	5	95997654	0.0495669	0.331649	6.69094	CAST;CAST;CAST;CAST;CAST;CAST;CAST;CAST;CAST;CAST;CAST;CAST	TSS1500;TSS1500;TSS1500;TSS1500;TSS1500;TSS1500;TSS1500;TSS1500;TSS1500;TSS1500;TSS200;TSS200	N_Shore
cg19178679	37	1	10853408	0.247554	0.739492	2.98719	CASZ1;CASZ1	5'UTR;5'UTR	N_Shore
cg07581365	37	17	77770444	0.14193	0.347571	2.44889	CBX8;CBX8	3'UTR;5'UTR	N_Shore
cg26965275	37	18	57365116	0.152085	0.520425	3.42193	CCBE1	TSS1500	S_Shore
cg02186126	37	7	31590045	0.0758269	0.322407	4.25189	CCDC129;CCDC129;CCDC129;CCDC129;CCDC129;CCDC129	TSS1500;5'UTR;5'UTR;5'UTR;5'UTR;5'UTR
cg21108841	37	4	24914750	0.0449912	0.272559	6.05806	CCDC149;CCDC149;CCDC149;CCDC149;CCDC149;CCDC149	TSS200;TSS200;TSS200;TSS1500;3'UTR;5'UTR
cg11579708	37	10	13142679	0.0453487	0.288722	6.36671	OPTN;OPTN;CCDC3;OPTN;OPTN;OPTN;OPTN;OPTN;OPTN	5'UTR;5'UTR;TSS1500;5'UTR;5'UTR;5'UTR;5'UTR;5'UTR;5'UTR	S_Shore
cg09345781	37	12	96337492	0.131175	0.355398	2.70933	CCDC38;CCDC38;CCDC38;CCDC38;RP11-410A13.3;CCDC38	TSS1500;TSS1500;TSS1500;TSS1500;3'UTR;TSS1500	S_Shore
cg03988926	37	12	113590790	0.0372887	0.331033	8.87758	CCDC42B;CCDC42B	TSS200;TSS1500	N_Shore
cg16120422	37	12	113590924	0.135045	0.387153	2.86684	CCDC42B;CCDC42B;CCDC42B	1stExon;5'UTR;TSS200	Island
cg18753928	37	3	113234510	0.206591	0.494255	2.39243	SPICE1;SPICE1;SPICE1;SPICE1;SPICE1	TSS1500;TSS1500;TSS1500;TSS1500;TSS1500	S_Shore
cg23983188	37	12	119860997	0.248569	0.613159	2.46676	CCDC60;CCDC60;RP11-768F21.1;RP11-768F21.1;RP11-768F21.1	5'UTR;5'UTR;3'UTR;3'UTR;3'UTR
cg04919263	37	16	3086292	0.0818493	0.380821	4.6527	RP11-473M20.5;CCDC64B;CCDC64B;CCDC64B	5'UTR;5'UTR;TSS1500;3'UTR	Island
cg19931106	37	2	37311892	0.0852119	0.351603	4.12622	CCDC75;CCDC75;HEATR5B	5'UTR;5'UTR;TSS1500	Island
cg16443148	37	16	776667	0.136236	0.459273	3.37115	CCDC78;CCDC78;CCDC78;CCDC78;HAGHL;HAGHL;CCDC78;HAGHL;HAGHL;HAGHL;HAGHL;HAGHL;HAGHL;HAGHL;HAGHL;HAGHL;HAGHL;CCDC78;HAGHL;CCDC78;CCDC78;CCDC78;CCDC78;CCDC78;CCDC78;CCDC78;CCDC78;CCDC78;MSLN	3'UTR;3'UTR;3'UTR;5'UTR;TSS1500;TSS1500;TSS1500;TSS1500;TSS1500;TSS1500;TSS1500;TSS1500;TSS1500;TSS1500;TSS1500;TSS1500;TSS1500;TSS1500;TSS1500;TSS200;TSS1500;1stExon;TSS1500;TSS1500;TSS1500;TSS1500;TSS1500;TSS1500;5'UTR	Island
cg14552376	37	2	56412597	0.0436672	0.364201	8.34037	CCDC85A;AC007743.1;AC007743.1	5'UTR;TSS1500;3'UTR	S_Shore
cg03297192	37	17	32611642	0.174192	0.399597	2.294	CCL11	TSS1500
cg08499840	37	17	32612007	0.0948624	0.342058	3.60584	CCL11	TSS1500
cg04633676	37	17	32581220	0.0753216	0.353452	4.69258	CCL2	TSS1500
cg19278744	37	4	78079628	0.136407	0.381701	2.79825	CCNG2;CCNG2;CCNG2;CCNG2;CCNG2;CCNG2;CCNG2;CCNG2;CCNG2	5'UTR;5'UTR;5'UTR;5'UTR;1stExon;5'UTR;5'UTR;1stExon;5'UTR	S_Shore
cg06979393	37	5	132082824	0.12067	0.364361	3.01948	CCNI2	TSS1500	N_Shore
cg18937502	37	10	35624601	0.0294458	0.304118	10.3281	CCNY;CCNY;CCNY;CCNY;CCNY;CCNY;CCNY	TSS1500;TSS1500;TSS1500;TSS1500;5'UTR;5'UTR;5'UTR	N_Shore
cg27405856	37	2	208575645	0.211315	0.444515	2.10357	CCNYL1;CCNYL1;CCNYL1;CCNYL1;CCNYL1	TSS1500;TSS1500;TSS1500;TSS1500;TSS1500	N_Shore
cg09246520	37	2	208575839	0.0447898	0.32017	7.14827	CCNYL1;CCNYL1;CCNYL1;CCNYL1;CCNYL1	TSS1500;TSS1500;TSS1500;TSS1500;TSS1500	N_Shore
cg25732732	37	2	208576794	0.0233443	0.506887	21.7135	CCNYL1;CCNYL1;CCNYL1;CCNYL1;CCNYL1	5'UTR;1stExon;1stExon;1stExon;TSS200	Island
cg16218221	37	2	208576609	0.243116	0.467948	1.9248	CCNYL1;CCNYL1;CCNYL1;CCNYL1;CCNYL1;CCNYL1;CCNYL1;CCNYL1	TSS1500;5'UTR;5'UTR;1stExon;5'UTR;1stExon;5'UTR;1stExon	Island
cg03687953	37	17	40834511	0.102141	0.368737	3.61008	CCR10;CNTNAP1	TSS1500;TSS200	N_Shore
cg03477080	37	3	46448920	0.431667	0.675134	1.56402	CCRL2;CCRL2;CCRL2;RP11-24F11.2;CCRL2;CCRL2;CCRL2;CCRL2	1stExon;5'UTR;5'UTR;TSS1500;TSS200;TSS200;TSS200;TSS1500
cg13070763	37	3	46448963	0.66027	0.863401	1.30765	CCRL2;CCRL2;CCRL2;RP11-24F11.2;CCRL2;CCRL2;CCRL2;CCRL2	1stExon;5'UTR;5'UTR;TSS1500;TSS200;TSS200;TSS200;TSS1500
cg04574507	37	1	158301038	0.0704722	0.294528	4.17934	CD1B	TSS1500
cg02478603	37	1	158301451	0.0827354	0.338817	4.09519	CD1B;CD1B	TSS200;TSS1500
cg03554552	37	19	45908146	0.0489574	0.337298	6.88964	PPP1R13L;PPP1R13L;CD3EAP	5'UTR;5'UTR;TSS1500	Island
cg11139878	37	1	157811790	0.173699	0.400188	2.30391	CD5L;CD5L	TSS1500;3'UTR
cg07868273	37	2	87035758	0.0693236	0.429788	6.19973	CD8A	TSS1500	N_Shore
cg04199609	37	12	6310100	0.0920881	0.323914	3.51743	CD9;CD9;CD9;CD9;CD9;CD9;CD9	1stExon;5'UTR;5'UTR;5'UTR;5'UTR;5'UTR;5'UTR	Island
cg07778290	37	12	6325048	0.270763	0.584585	2.15903	CD9;CD9;CD9;CD9;CD9;CD9	5'UTR;5'UTR;5'UTR;5'UTR;5'UTR;5'UTR
cg05245650	37	2	37900205	0.165864	0.66478	4.00797	CDC42EP3;CDC42EP3;CDC42EP3	TSS1500;TSS1500;5'UTR	S_Shore
cg07977152	37	8	95218380	0.445597	0.757402	1.69975	CDH17;CDH17;CDH17	5'UTR;5'UTR;5'UTR
cg09600585	37	20	44935813	0.241321	0.534068	2.2131	CDH22	5'UTR	N_Shore
cg19417613	37	20	60203769	0.0874851	0.321339	3.67308	CDH4	5'UTR
cg14695751	37	2	202671292	0.391813	0.608578	1.55324	CDK15;CDK15;CDK15;CDK15;CDK15;CDK15	5'UTR;TSS200;TSS200;TSS200;5'UTR;5'UTR
cg02879471	37	6	111135854	0.03806	0.359718	9.45133	CDK19;CDK19;CDK19;CDK19;CDK19	3'UTR;3'UTR;5'UTR;5'UTR;3'UTR	Island
cg26688574	37	20	31989989	0.208453	0.463619	2.22409	CDK5RAP1;CDK5RAP1;CDK5RAP1;CDK5RAP1;CDK5RAP1;CDK5RAP1;CDK5RAP1;CDK5RAP1;CDK5RAP1;CDK5RAP1;CDK5RAP1;CDK5RAP1	TSS1500;TSS1500;TSS1500;TSS1500;TSS1500;TSS1500;TSS1500;TSS1500;TSS1500;TSS1500;TSS1500;TSS1500	S_Shore
cg13534998	37	20	31990029	0.183821	0.520659	2.83242	CDK5RAP1;CDK5RAP1;CDK5RAP1;CDK5RAP1;CDK5RAP1;CDK5RAP1;CDK5RAP1;CDK5RAP1;CDK5RAP1;CDK5RAP1;CDK5RAP1;CDK5RAP1	TSS1500;TSS1500;TSS1500;TSS1500;TSS1500;TSS1500;TSS1500;TSS1500;TSS1500;TSS1500;TSS1500;TSS1500	S_Shore
cg24534378	37	20	5134721	0.13704	0.349921	2.55342	CDS2;CDS2;CDS2	5'UTR;5'UTR;5'UTR
cg12782404	37	16	80773833	0.118156	0.331686	2.80718	CTD-2055G21.1	5'UTR
cg05891548	37	19	42134620	0.271223	0.570385	2.10301	CEACAM4	TSS1500
cg27166033	37	22	46933090	0.0460877	0.248533	5.39261	CELSR1	TSS200	Island
cg08244238	37	11	790193	0.112145	0.383638	3.42091	CEND1;CEND1	TSS200;TSS200	N_Shore
cg09315296	37	3	101444587	0.0666107	0.276014	4.14369	CEP97	5'UTR	S_Shore
cg13221624	37	22	47134912	0.132953	0.336489	2.53089	CERK;CERK;CERK	TSS1500;TSS1500;TSS1500
cg20603273	37	16	55990926	0.304019	0.59171	1.94629	CES5A	TSS1500
cg22119133	37	20	20202259	0.158516	0.396697	2.50257	C20orf26;C20orf26;C20orf26;C20orf26;C20orf26;C20orf26	5'UTR;5'UTR;TSS1500;5'UTR;3'UTR;5'UTR
cg13828873	37	14	35184330	0.286505	0.746623	2.60597	CFL2;CFL2;CFL2;CFL2;CFL2;CFL2	TSS1500;TSS1500;TSS1500;TSS1500;TSS1500;TSS1500	S_Shore
cg15379887	37	3	88107415	0.059043	0.282684	4.78777	CGGBP1;CGGBP1;CGGBP1;CGGBP1;RP11-159G9.5;CGGBP1;CGGBP1	5'UTR;5'UTR;TSS1500;3'UTR;TSS1500;5'UTR;5'UTR	N_Shore
cg14807837	37	15	57668552	0.0229343	0.228369	9.95754	CGNL1;CGNL1;CGNL1	TSS1500;TSS200;5'UTR	Island
cg16000787	37	15	57668544	0.0653843	0.303198	4.63717	CGNL1;CGNL1;CGNL1	TSS1500;TSS200;5'UTR	Island
cg08121025	37	14	54976315	0.0672507	0.317564	4.7221	CGRRF1;CGRRF1;CGRRF1;CGRRF1;CGRRF1;CGRRF1;CGRRF1	TSS1500;TSS1500;TSS1500;TSS1500;TSS1500;TSS1500;TSS1500	Island
cg13916266	37	17	7787658	0.240695	0.471312	1.95813	CHD3;LSMD1;LSMD1;LSMD1	TSS1500;5'UTR;3'UTR;5'UTR	N_Shore
cg23433607	37	20	5892338	0.0660732	0.390904	5.91622	CHGB	5'UTR	Island
cg24220728	37	X	72782735	0.142794	0.388049	2.71755	CHIC1;CHIC1;CHIC1;CHIC1	TSS1500;TSS1500;TSS1500;TSS1500	N_Shore
cg18440474	37	2	175869653	0.0474317	0.257609	5.43115	CHN1;CHN1;CHN1;CHN1;CHN1;CHN1;CHN1;CHN1	1stExon;1stExon;5'UTR;5'UTR;5'UTR;5'UTR;3'UTR;3'UTR	Island
cg20258811	37	2	175869688	0.0463091	0.372762	8.04945	CHN1;CHN1;CHN1;CHN1;CHN1;CHN1;CHN1;CHN1	1stExon;1stExon;5'UTR;5'UTR;5'UTR;5'UTR;3'UTR;3'UTR	Island
cg22000795	37	11	74430468	0.49776	0.725324	1.45718	CHRDL2;CHRDL2;CHRDL2	TSS200;3'UTR;5'UTR
cg08761513	37	11	62676863	0.263	0.516505	1.9639	CHRM1;AP000438.2	3'UTR;TSS200
cg26253500	37	7	136641740	0.113616	0.319783	2.8146	AC009264.1;CHRM2;CHRM2;CHRM2;AC009264.1	3'UTR;5'UTR;5'UTR;5'UTR;3'UTR
cg13424529	37	1	154539224	0.105424	0.309623	2.93692	CHRNB2	TSS1500	N_Shore
cg13363661	37	15	78405717	0.0745715	0.294889	3.95445	CIB2;CIB2;CIB2	5'UTR;5'UTR;5'UTR
cg08719289	37	1	41328378	0.245256	0.456866	1.86282	RP5-1066H13.4;CITED4	TSS1500;TSS1500	S_Shore
cg27517219	37	9	130955684	0.22607	0.447969	1.98155	CIZ1;CIZ1	TSS1500;5'UTR	S_Shore
cg14052114	37	3	33760014	0.148599	0.697691	4.69512	CLASP2;CLASP2;CLASP2	TSS1500;TSS1500;TSS200	S_Shore
cg06292277	37	4	170541163	0.0224209	0.258541	11.5313	CLCN3;CLCN3;CLCN3;CLCN3;CLCN3;CLCN3;CLCN3	5'UTR;TSS1500;TSS1500;TSS1500;TSS1500;TSS1500;TSS1500	N_Shore
cg05228408	37	1	11865352	0.174274	0.415881	2.38636	MTHFR;MTHFR;MTHFR;MTHFR;MTHFR;MTHFR;CLCN6;CLCN6;CLCN6;CLCN6;CLCN6;CLCN6;MTHFR	5'UTR;5'UTR;5'UTR;5'UTR;5'UTR;5'UTR;TSS1500;TSS1500;TSS1500;TSS1500;TSS1500;TSS1500;TSS200	N_Shore
cg26955491	37	12	10153316	0.362373	0.600761	1.65785	CLEC1B;CLEC1B;CLEC1B	TSS1500;TSS1500;5'UTR
cg14269558	37	6	45983808	0.505719	0.731046	1.44556	CLIC5;CLIC5;CLIC5	TSS1500;TSS1500;TSS1500	S_Shore
cg00559234	37	1	9885909	0.11332	0.335627	2.96176	CLSTN1	TSS1500	S_Shore
cg20701471	37	8	62205240	0.0702131	0.285874	4.07151	RP11-787D18.2;CLVS1;CLVS1;CLVS1;CLVS1;CLVS1;CLVS1	TSS1500;5'UTR;5'UTR;3'UTR;5'UTR;5'UTR;5'UTR
cg19040319	37	8	62376815	0.36467	0.621154	1.70333	CLVS1	TSS1500
cg16575104	37	5	10308246	0.127695	0.33736	2.64193	CMBL;CMBL;CMBL;CMBL;CMBL;CMBL	TSS1500;TSS1500;TSS1500;TSS200;TSS1500;TSS1500	S_Shore
cg10178203	37	5	10308250	0.102957	0.337522	3.27829	CMBL;CMBL;CMBL;CMBL;CMBL;CMBL	TSS1500;TSS1500;TSS1500;TSS200;TSS1500;TSS1500	S_Shore
cg25494151	37	2	7006339	0.0509349	0.302029	5.92971	CMPK2;CMPK2;CMPK2;CMPK2;CMPK2;CMPK2;RSAD2	3'UTR;TSS1500;TSS1500;TSS1500;3'UTR;3'UTR;5'UTR	Island
cg07051894	37	2	7006325	0.0377087	0.249074	6.60521	CMPK2;CMPK2;CMPK2;CMPK2;CMPK2;CMPK2;RSAD2	3'UTR;TSS1500;TSS1500;TSS1500;3'UTR;3'UTR;5'UTR	Island
cg22749303	37	10	104829484	0.487083	0.734031	1.50699	CNNM2	5'UTR
cg01485196	37	5	154238899	0.192421	0.407793	2.11928	CNOT8;CNOT8;CNOT8;CNOT8;CNOT8;CNOT8;CNOT8;CNOT8;CNOT8;CNOT8;CNOT8;CNOT8;CNOT8;CNOT8;CNOT8;CNOT8;CNOT8;CNOT8;CNOT8;CNOT8;CNOT8;CNOT8;CNOT8;C5orf4	ExonBnd;5'UTR;TSS1500;5'UTR;5'UTR;5'UTR;5'UTR;5'UTR;5'UTR;5'UTR;5'UTR;5'UTR;5'UTR;5'UTR;5'UTR;5'UTR;5'UTR;5'UTR;5'UTR;5'UTR;5'UTR;5'UTR;5'UTR;TSS200	S_Shore
cg24245297	37	6	88866984	0.231425	0.527666	2.28008	CNR1;CNR1;CNR1;CNR1;CNR1	5'UTR;5'UTR;5'UTR;5'UTR;5'UTR
cg23276695	37	6	88855716	0.273661	0.481305	1.75877	CNR1;CNR1;CNR1;CNR1;CNR1;CNR1;CNR1;CNR1;CNR1	5'UTR;TSS1500;TSS1500;TSS1500;5'UTR;5'UTR;5'UTR;5'UTR;5'UTR
cg01067813	37	7	147829363	0.217512	0.422376	1.94186	CNTNAP2	TSS1500
cg26069353	37	14	31343427	0.0873936	0.432112	4.94444	COCH;COCH;COCH;COCH;COCH;COCH;COCH	TSS1500;TSS1500;TSS1500;TSS1500;TSS1500;TSS1500;TSS1500	Island
cg16325176	37	17	55017495	0.398463	0.698655	1.75337	RP5-1107A17.3;RP5-1107A17.3	1stExon;5'UTR
cg18069386	37	10	71561067	0.046004	0.268237	5.83073	COL13A1;COL13A1;COL13A1;COL13A1;COL13A1	TSS1500;TSS1500;TSS1500;TSS1500;TSS1500	N_Shore
cg13927769	37	9	101740711	0.592544	0.803446	1.35593	COL15A1	5'UTR
cg25621182	37	1	32135830	0.224792	0.451633	2.00912	COL16A1;COL16A1;COL16A1;COL16A1;COL16A1	3'UTR;3'UTR;TSS1500;1stExon;3'UTR
cg14572845	37	9	117068361	0.304623	0.536506	1.76121	COL27A1;COL27A1;COL27A1	TSS1500;TSS200;3'UTR
cg19835478	37	21	47401109	0.0431143	0.369083	8.56059	COL6A1;COL6A1;COL6A1	TSS1500;TSS1500;TSS1500	Island
cg18362495	37	21	47401153	0.0405645	0.467902	11.5348	COL6A1;COL6A1;COL6A1	TSS1500;TSS1500;TSS1500	Island
cg02157766	37	2	238305572	0.190952	0.395642	2.07195	COL6A3;COL6A3;COL6A3;COL6A3;COL6A3	TSS200;5'UTR;5'UTR;5'UTR;5'UTR
cg26105803	37	3	99366799	0.152849	0.353979	2.31587	COL8A1;COL8A1;COL8A1;COL8A1;COL8A1	5'UTR;5'UTR;5'UTR;5'UTR;5'UTR
cg15165735	37	3	99389480	0.167604	0.381444	2.27586	COL8A1;COL8A1;COL8A1;COL8A1;COL8A1	5'UTR;5'UTR;5'UTR;5'UTR;5'UTR
cg20145692	37	1	40781289	0.0258278	0.24314	9.41388	COL9A2;COL9A2;COL9A2;COL9A2;COL9A2;COL9A2	3'UTR;3'UTR;TSS200;3'UTR;3'UTR;3'UTR	Island
cg14086933	37	8	120082684	0.452734	0.71823	1.58643	COLEC10	5'UTR
cg24797830	37	7	99686956	0.0500119	0.345564	6.90963	COPS6;COPS6;COPS6;COPS6;COPS6;COPS6;COPS6	TSS1500;TSS1500;TSS1500;5'UTR;5'UTR;5'UTR;5'UTR	S_Shore
cg23075568	37	9	100955349	0.0739907	0.282542	3.81862	CORO2A	TSS1500	S_Shore
cg21054441	37	15	68871409	0.0487345	0.301947	6.19576	CORO2B;CORO2B;CORO2B	1stExon;TSS200;5'UTR	Island
cg03463279	37	4	15004942	0.0429513	0.295712	6.88482	AC006296.3;CPEB2;CPEB2;CPEB2;CPEB2	TSS1500;TSS1500;TSS1500;TSS1500;1stExon	Island
cg19649083	37	5	175295119	0.107659	0.355939	3.30615	CPLX2;CPLX2;CPLX2	5'UTR;5'UTR;5'UTR	N_Shelf
cg03675083	37	3	194064806	0.196237	0.406211	2.07	CPN2;CPN2	5'UTR;5'UTR
cg07977374	37	6	36807623	0.132953	0.489651	3.6829	CPNE5;CPNE5;PI16	1stExon;5'UTR;5'UTR	N_Shore
cg05508558	37	1	207627372	0.0891254	0.297063	3.33309	CR2;CR2;CR2	TSS1500;TSS1500;TSS1500	N_Shore
cg11444033	37	1	207627656	0.0384973	0.246969	6.41522	CR2;CR2;CR2;CR2	TSS1500;TSS200;5'UTR;1stExon	Island
cg19231821	37	1	197169868	0.127537	0.329969	2.58723	CRB1;ZBTB41;ZBTB41	TSS1500;TSS200;TSS1500	N_Shore
cg05303901	37	7	28338625	0.338758	0.592715	1.74967	CREB5	TSS1500
cg16989544	37	7	28666703	0.324659	0.638271	1.96598	CREB5;CREB5	5'UTR;5'UTR
cg02651820	37	10	35484824	0.0408444	0.27019	6.6151	CREM;CREM;CREM;CREM;CREM;CREM;CREM;CREM;CREM;CREM;CREM;CREM	TSS1500;TSS200;TSS200;TSS200;TSS200;1stExon;5'UTR;5'UTR;5'UTR;5'UTR;3'UTR;5'UTR
cg02254461	37	3	39195904	0.0334705	0.345586	10.3251	CSRNP1;CSRNP1;CSRNP1	TSS1500;TSS1500;5'UTR	S_Shore
cg00331237	37	12	77273319	0.0790696	0.29229	3.69662	RP11-461F16.3;CSRP2;CSRP2;CSRP2;CSRP2;CSRP2;CSRP2	5'UTR;TSS1500;TSS1500;TSS1500;TSS1500;TSS1500;TSS1500	S_Shore
cg18581173	37	15	71408603	0.0642154	0.324248	5.04937	CT62;CT62;CT62;THSD4	TSS1500;TSS1500;TSS1500;5'UTR	S_Shore
cg15129971	37	5	11027153	0.139911	0.357076	2.55216	U6;CTNND2;CTNND2	TSS200;3'UTR;3'UTR
cg13679216	37	9	99801723	0.0348192	0.280721	8.06225	CTSL2;CTSL2;CTSL2	5'UTR;TSS200;TSS1500	Island
cg00520378	37	16	88773576	0.057456	0.276721	4.81623	RNF166;CTU2;CTU2;CTU2;CTU2;RNF166;RNF166	TSS1500;5'UTR;5'UTR;1stExon;5'UTR;TSS1500;TSS1500	S_Shore
cg07573985	37	6	33386467	0.101706	0.323256	3.17835	CUTA;CUTA;CUTA;CUTA;CUTA;CUTA;CUTA;CUTA;CUTA;CUTA;CUTA;CUTA;CUTA;SYNGAP1;SYNGAP1	TSS1500;TSS1500;TSS1500;TSS1500;TSS1500;TSS1500;TSS1500;TSS1500;TSS1500;TSS1500;TSS1500;TSS1500;TSS1500;TSS1500;TSS1500	S_Shore
cg19571504	37	12	111655037	0.241624	0.530747	2.19658	CUX2;CUX2	TSS1500;5'UTR
cg22305258	37	17	4643367	0.0760042	0.288555	3.79657	ZMYND15;CXCL16;CXCL16;CXCL16;ZMYND15;ZMYND15;ZMYND15	TSS1500;TSS1500;TSS200;TSS1500;5'UTR;1stExon;5'UTR	Island
cg02367708	37	2	136873789	0.167898	0.531515	3.1657	CXCR4;CXCR4;CXCR4;CXCR4	3'UTR;5'UTR;5'UTR;1stExon	N_Shore
cg08963265	37	X	103410677	0.0483108	0.323512	6.69648	FAM199X	TSS1500	N_Shore
cg24119607	37	5	139047739	0.373068	0.681385	1.82644	CXXC5;CXXC5;CXXC5;CXXC5;CXXC5;CXXC5;CXXC5;CXXC5;CXXC5;CXXC5	5'UTR;5'UTR;5'UTR;5'UTR;5'UTR;5'UTR;5'UTR;5'UTR;5'UTR;5'UTR	N_Shore
cg05358175	37	5	156693748	0.136791	0.421646	3.08242	CTC-248O19.1;CYFIP2;CYFIP2;CYFIP2;CYFIP2;CYFIP2;CYFIP2;CYFIP2;CYFIP2;CYFIP2;CYFIP2;CYFIP2	TSS200;1stExon;5'UTR;5'UTR;5'UTR;5'UTR;5'UTR;5'UTR;5'UTR;5'UTR;5'UTR;5'UTR	Island
cg04790755	37	8	145689440	0.205207	0.413663	2.01583	CYHR1;CYHR1;CTD-2517M22.16	TSS1500;3'UTR;5'UTR	N_Shore
cg25649655	37	8	145692504	0.220492	0.514072	2.33148	CYHR1;CYHR1;CYHR1;KIFC2;KIFC2;KIFC2;KIFC2	TSS1500;TSS1500;TSS1500;TSS1500;TSS1500;TSS200;ExonBnd	Island
cg07380506	37	2	38303506	0.0283879	0.283991	10.0039	CYP1B1;CYP1B1;CYP1B1;CYP1B1;CYP1B1-AS1	TSS200;TSS1500;TSS1500;3'UTR;5'UTR	Island
cg25662807	37	2	72375366	0.291304	0.582361	1.99915	CYP26B1;CYP26B1;CYP26B1	TSS1500;TSS200;TSS1500	S_Shore
cg04321714	37	12	58159999	0.0517574	0.262487	5.07148	CYP27B1;RP11-571M6.13;CYP27B1;CYP27B1;CYP27B1;CYP27B1;CYP27B1	3'UTR;3'UTR;3'UTR;3'UTR;TSS1500;1stExon;ExonBnd	Island
cg07506573	37	19	41593995	0.226862	0.590675	2.60368	CYP2A13	TSS1500	N_Shore
cg00503298	37	1	47263713	0.100353	0.556921	5.5496	CYP4B1;CYP4B1;CYP4B1;CYP4B1;CYP4B1;CYP4B1	TSS1500;TSS1500;TSS1500;TSS1500;TSS1500;5'UTR
cg09331274	37	6	39759626	0.382835	0.691079	1.80516	DAAM2;DAAM2	TSS1500;TSS1500	N_Shore
cg00344270	37	1	58173482	0.0967106	0.320406	3.31304	DAB1;DAB1;DAB1	5'UTR;5'UTR;3'UTR
cg27108990	37	1	58452425	0.177624	0.385697	2.17143	DAB1;DAB1;DAB1	5'UTR;5'UTR;3'UTR
cg26626864	37	1	58479214	0.096836	0.33068	3.41484	DAB1;DAB1;DAB1	5'UTR;5'UTR;3'UTR
cg21557308	37	9	124455238	0.100525	0.320965	3.19287	DAB2IP	5'UTR
cg24794433	37	9	124462172	0.129667	0.412398	3.18045	DAB2IP	5'UTR	Island
cg08128768	37	9	124462182	0.122255	0.367205	3.0036	DAB2IP	5'UTR	Island
cg19991689	37	14	59104318	0.0482866	0.340995	7.06189	DACT1;DACT1;DACT1;DACT1;DACT1;DACT1;DACT1	5'UTR;5'UTR;5'UTR;5'UTR;TSS1500;TSS1500;TSS1500	Island
cg03763620	37	9	90113281	0.0361081	0.386875	10.7144	DAPK1;DAPK1;DAPK1;DAPK1;DAPK1;DAPK1;DAPK1;DAPK1;DAPK1;DAPK1;DAPK1	TSS1500;5'UTR;TSS1500;TSS1500;5'UTR;5'UTR;5'UTR;5'UTR;5'UTR;TSS200;5'UTR	Island
cg25219651	37	19	3971620	0.257775	0.599512	2.32572	DAPK3	TSS1500	S_Shore
cg04637881	37	1	100715771	0.0837562	0.376648	4.49696	DBT;DBT;DBT	TSS1500;TSS1500;TSS1500
cg11172565	37	19	14064294	0.253828	0.509464	2.00712	PODNL1	TSS200	S_Shore
cg20045888	37	4	151000084	0.0943847	0.300848	3.18746	DCLK2;DCLK2;DCLK2;DCLK2	5'UTR;1stExon;TSS200;TSS200	Island
cg25277632	37	10	14995476	0.12661	0.405475	3.20254	DCLRE1C;DCLRE1C;DCLRE1C;DCLRE1C;DCLRE1C;DCLRE1C;DCLRE1C;DCLRE1C;DCLRE1C	5'UTR;5'UTR;5'UTR;5'UTR;5'UTR;5'UTR;5'UTR;5'UTR;5'UTR	N_Shore
cg05299650	37	12	49391991	0.211401	0.418971	1.98187	RP11-386G11.5;RP11-386G11.5;RP11-386G11.5;RP11-386G11.5	TSS200;TSS200;TSS200;TSS200	Island
cg24876897	37	1	20988603	0.154235	0.428793	2.78012	DDOST;DDOST;DDOST;DDOST	TSS1500;TSS1500;TSS1500;TSS1500	S_Shore
cg16707952	37	6	30851632	0.0860474	0.303421	3.52621	DDR1;DDR1;DDR1;DDR1;DDR1;DDR1;DDR1;DDR1;DDR1;DDR1;DDR1;DDR1;DDR1;DDR1;DDR1;DDR1;DDR1;DDR1;DDR1;DDR1;DDR1;DDR1;DDR1;DDR1;DDR1;DDR1;DDR1;DDR1;DDR1;DDR1;DDR1;DDR1;DDR1;DDR1;DDR1;DDR1;DDR1;DDR1;DDR1	1stExon;5'UTR;1stExon;5'UTR;TSS1500;TSS1500;1stExon;5'UTR;TSS1500;TSS1500;5'UTR;5'UTR;5'UTR;5'UTR;5'UTR;5'UTR;5'UTR;5'UTR;5'UTR;TSS1500;TSS1500;TSS1500;5'UTR;TSS1500;5'UTR;5'UTR;5'UTR;5'UTR;TSS1500;5'UTR;TSS1500;TSS1500;TSS1500;TSS1500;5'UTR;TSS1500;5'UTR;5'UTR;5'UTR	N_Shore
cg03270204	37	6	30851638	0.148068	0.413929	2.79553	DDR1;DDR1;DDR1;DDR1;DDR1;DDR1;DDR1;DDR1;DDR1;DDR1;DDR1;DDR1;DDR1;DDR1;DDR1;DDR1;DDR1;DDR1;DDR1;DDR1;DDR1;DDR1;DDR1;DDR1;DDR1;DDR1;DDR1;DDR1;DDR1;DDR1;DDR1;DDR1;DDR1;DDR1;DDR1;DDR1;DDR1;DDR1;DDR1	1stExon;5'UTR;1stExon;5'UTR;TSS1500;TSS1500;1stExon;5'UTR;TSS1500;TSS1500;5'UTR;5'UTR;5'UTR;5'UTR;5'UTR;5'UTR;5'UTR;5'UTR;5'UTR;TSS1500;TSS1500;TSS1500;5'UTR;TSS1500;5'UTR;5'UTR;5'UTR;5'UTR;TSS1500;5'UTR;TSS1500;TSS1500;TSS1500;TSS1500;5'UTR;TSS1500;5'UTR;5'UTR;5'UTR	N_Shore
cg12847793	37	6	30852874	0.0807869	0.295146	3.65339	DDR1;DDR1;DDR1;DDR1;DDR1;DDR1;DDR1;DDR1;DDR1;DDR1;DDR1;DDR1;DDR1;DDR1;DDR1;DDR1;DDR1;DDR1;DDR1;DDR1;DDR1;DDR1;DDR1;DDR1;DDR1;DDR1;DDR1;DDR1;DDR1;DDR1;DDR1;DDR1;DDR1;DDR1;DDR1;DDR1;DDR1;DDR1	5'UTR;5'UTR;TSS1500;5'UTR;5'UTR;5'UTR;TSS1500;TSS1500;TSS1500;5'UTR;5'UTR;5'UTR;5'UTR;5'UTR;5'UTR;5'UTR;5'UTR;1stExon;1stExon;5'UTR;TSS200;5'UTR;5'UTR;5'UTR;5'UTR;5'UTR;5'UTR;5'UTR;5'UTR;5'UTR;5'UTR;5'UTR;5'UTR;5'UTR;5'UTR;5'UTR;5'UTR;5'UTR	S_Shore
cg00466436	37	20	123163	0.148518	0.355288	2.39222	DEFB126;DEFB126;DEFB126	5'UTR;1stExon;TSS200
cg03763769	37	1	197744884	0.0851788	0.327036	3.8394	DENND1B;DENND1B;DENND1B;DENND1B;DENND1B;DENND1B;DENND1B	TSS1500;TSS1500;TSS1500;TSS1500;TSS1500;TSS200;TSS200	S_Shore
cg14480530	37	8	142183507	0.291783	0.50435	1.72851	DENND3;DENND3	TSS200;5'UTR	Island
cg13368130	37	15	66083585	0.125868	0.369934	2.93907	RAB11A;DENND4A;RAB11A;DENND4A;DENND4A	TSS1500;3'UTR;5'UTR;5'UTR;5'UTR	N_Shore
cg19443311	37	22	18957678	0.0695617	0.307961	4.42716	DGCR5;DGCR5;DGCR5	TSS1500;TSS1500;TSS1500	N_Shore
cg25716657	37	12	56325502	0.0878905	0.379749	4.3207	DGKA;DGKA;DGKA;DGKA;DGKA;DGKA;DGKA;DGKA;DGKA;DGKA;DGKA;DGKA;DGKA;DGKA;DGKA;DGKA;DGKA;DGKA;DGKA;DGKA;DGKA;DGKA;DGKA;DGKA	TSS1500;TSS1500;TSS1500;TSS1500;TSS1500;TSS1500;TSS1500;TSS1500;TSS1500;TSS1500;TSS200;TSS200;5'UTR;5'UTR;5'UTR;5'UTR;5'UTR;5'UTR;5'UTR;5'UTR;5'UTR;5'UTR;5'UTR;5'UTR	N_Shore
cg07884347	37	13	42614125	0.0408603	0.445516	10.9034	DGKH	TSS200	N_Shore
cg10480382	37	13	42684804	0.214778	0.677493	3.15439	DGKH	5'UTR
cg00107629	37	11	46389307	0.394294	0.600811	1.52376	DGKZ;DGKZ;DGKZ;DGKZ;DGKZ;DGKZ	5'UTR;ExonBnd;5'UTR;5'UTR;5'UTR;5'UTR	Island
cg12150817	37	14	24768737	0.0351633	0.236953	6.73864	DHRS1;DHRS1;DHRS1;C14orf21;C14orf21;DHRS1;DHRS1;DHRS1;DHRS1	3'UTR;3'UTR;3'UTR;TSS1500;TSS1500;3'UTR;5'UTR;5'UTR;TSS200	Island
cg09487931	37	17	27230297	0.0659412	0.36471	5.53085	DHRS13;DHRS13	TSS1500;TSS1500	S_Shore
cg19461320	37	12	125473848	0.157086	0.426478	2.71494	DHX37;DHX37	TSS200;TSS200	S_Shore
cg18053954	37	14	80770083	0.247301	0.554706	2.24304	DIO2;CTD-2540C19.1;DIO2;DIO2	3'UTR;5'UTR;5'UTR;5'UTR
cg04924571	37	2	218200519	0.141606	0.351321	2.48098	AC009492.1;DIRC3;DIRC3	5'UTR;3'UTR;3'UTR
cg12967093	37	2	218621493	0.237416	0.476131	2.00547	DIRC3;DIRC3	TSS200;TSS1500	Island
cg26967619	37	2	218621497	0.115572	0.3157	2.73162	DIRC3;DIRC3	TSS200;TSS1500	Island
cg00248706	37	1	232087456	0.296449	0.56623	1.91004	DISC1	5'UTR
cg27073113	37	16	56228744	0.523317	0.766362	1.46443	GNAO1;GNAO1;GNAO1;GNAO1;CTD-2050B12.2	5'UTR;5'UTR;5'UTR;5'UTR;TSS1500	S_Shelf
cg26446832	37	11	12015695	0.220931	0.437371	1.97967	DKK3;DKK3;DKK3;DKK3;DKK3	3'UTR;3'UTR;3'UTR;5'UTR;3'UTR
cg16420641	37	8	13078174	0.327837	0.531822	1.62222	DLC1;DLC1;DLC1	3'UTR;5'UTR;3'UTR
cg13572369	37	11	83393062	0.151919	0.374804	2.46712	DLG2;DLG2;DLG2;DLG2;DLG2;DLG2;DLG2;DLG2;RP11-160H12.2;DLG2;DLG2	TSS200;5'UTR;3'UTR;5'UTR;5'UTR;5'UTR;5'UTR;5'UTR;5'UTR;3'UTR;5'UTR
cg15140571	37	11	83526491	0.364184	0.568652	1.56144	DLG2;DLG2	3'UTR;5'UTR
cg23512157	37	11	83531243	0.218258	0.426072	1.95215	DLG2;DLG2	3'UTR;5'UTR
cg10313988	37	11	83352844	0.125497	0.524169	4.17675	DLG2;DLG2;DLG2;DLG2;DLG2;DLG2;DLG2;DLG2;DLG2	3'UTR;5'UTR;5'UTR;5'UTR;5'UTR;5'UTR;5'UTR;3'UTR;5'UTR
cg22457516	37	11	83393422	0.0734584	0.546142	7.43471	DLG2;DLG2;DLG2;DLG2;DLG2;DLG2;DLG2;DLG2;DLG2;DLG2;DLG2;RP11-160H12.2;DLG2;DLG2	1stExon;1stExon;1stExon;TSS1500;TSS200;TSS200;5'UTR;3'UTR;5'UTR;5'UTR;5'UTR;5'UTR;3'UTR;5'UTR
cg26633712	37	18	4040744	0.227307	0.42799	1.88287	DLGAP1	5'UTR
cg06328190	37	1	35390562	0.232151	0.48017	2.06835	DLGAP3;DLGAP3	3'UTR;5'UTR
cg02962630	37	15	41222776	0.140434	0.479512	3.4145	DLL4;DLL4	5'UTR;TSS1500	Island
cg03136342	37	7	96654255	0.258242	0.718547	2.78246	DLX5;DLX5;DLX5;DLX5;DLX5	3'UTR;1stExon;1stExon;5'UTR;TSS200	S_Shore
cg01149369	37	X	31297785	0.32519	0.631779	1.9428	DMD;DMD-AS2	3'UTR;5'UTR
cg21298193	37	2	196931997	0.462877	0.669219	1.44578	DNAH7	5'UTR	N_Shore
cg08188456	37	2	220144596	0.0577656	0.281297	4.86963	DNAJB2;DNAJB2;DNAJB2;DNAJB2;DNAJB2;DNAJB2;DNAJB2;DNAJB2;DNAJB2	TSS1500;5'UTR;5'UTR;5'UTR;1stExon;1stExon;5'UTR;TSS200;TSS200	Island
cg03996020	37	7	157180124	0.314914	0.572743	1.81873	DNAJB6;DNAJB6	5'UTR;5'UTR
cg07093547	37	7	157180126	0.356217	0.604799	1.69784	DNAJB6;DNAJB6	5'UTR;5'UTR
cg12097037	37	2	183581562	0.0362571	0.377591	10.4143	DNAJC10;DNAJC10;DNAJC10;DNAJC10;DNAJC10;DNAJC10	TSS1500;TSS1500;5'UTR;5'UTR;5'UTR;5'UTR	S_Shore
cg02311540	37	15	76030565	0.101446	0.314264	3.09786	AC019294.2;RP11-24M17.4;RP11-24M17.7	1stExon;5'UTR;3'UTR	Island
cg20148498	37	10	101691541	0.0823146	0.286803	3.48423	DNMBP;DNMBP;DNMBP-AS1	TSS1500;5'UTR;5'UTR
cg01045896	37	5	169255151	0.258302	0.513717	1.98882	DOCK2;DOCK2;DOCK2;DOCK2	5'UTR;5'UTR;5'UTR;5'UTR
cg06896770	37	1	63153194	0.146304	0.408562	2.79256	RP11-230B22.1	TSS1500	N_Shore
cg12918895	37	4	3464870	0.195215	0.531363	2.72195	DOK7;DOK7	TSS200;TSS200	Island
cg25237365	37	4	3464874	0.068313	0.411212	6.01952	DOK7;DOK7	TSS200;TSS200	Island
cg00887848	37	4	3482507	0.150588	0.350976	2.3307	DOK7	5'UTR	N_Shelf
cg19147108	37	21	37633045	0.451412	0.731398	1.62024	DOPEY2;DOPEY2	ExonBnd;5'UTR
cg24383902	37	14	73359793	0.064122	0.275232	4.29232	DPF3;DPF3	TSS1500;5'UTR	Island
cg09025324	37	6	116691685	0.117049	0.443321	3.78749	DSE;DSE;DSE	TSS1500;5'UTR;5'UTR	N_Shore
cg24736412	37	6	116693156	0.216575	0.461397	2.13043	DSE;DSE;DSE	5'UTR;5'UTR;5'UTR	S_Shore
cg13643343	37	18	32071956	0.526879	0.738837	1.40229	DTNA;DTNA	TSS1500;TSS1500	N_Shore
cg18803246	37	11	58939818	0.0561079	0.280113	4.99239	DTX4;DTX4	5'UTR;TSS200	Island
cg00784718	37	1	221916686	0.0978599	0.428279	4.37645	DUSP10;DUSP10;DUSP10	TSS1500;TSS1500;TSS1500	Island
cg15136882	37	12	4713913	0.0586008	0.329187	5.61744	DYRK4;DYRK4;DYRK4;DYRK4;NDUFA9	5'UTR;TSS1500;TSS1500;TSS200;TSS200
cg03674127	37	2	71693870	0.123935	0.426531	3.44156	DYSF;DYSF	5'UTR;1stExon	Island
cg11027058	37	2	71693887	0.0440573	0.302303	6.86157	DYSF;DYSF	5'UTR;1stExon	Island
cg27347265	37	5	158526108	0.375635	0.633674	1.68694	EBF1;RP11-175K6.1;EBF1	TSS1500;TSS1500;3'UTR	N_Shore
cg25328784	37	5	158412190	0.15093	0.452331	2.99696	CTD-2363C16.2;EBF1;EBF1;EBF1;EBF1;EBF1	TSS1500;3'UTR;3'UTR;3'UTR;3'UTR;3'UTR
cg18288035	37	5	158446138	0.142224	0.430175	3.02463	EBF1;EBF1;EBF1;EBF1;EBF1	TSS200;3'UTR;3'UTR;3'UTR;3'UTR
cg10524265	37	5	158501191	0.0831668	0.332433	3.99718	EBF1;EBF1;EBF1;EBF1	TSS1500;3'UTR;3'UTR;3'UTR
cg13461509	37	1	53387576	0.0464983	0.257326	5.53408	ECHDC2;ECHDC2;ECHDC2;ECHDC2;ECHDC2;ECHDC2;ECHDC2;ECHDC2;ECHDC2;ECHDC2;ECHDC2;ECHDC2;ECHDC2;ECHDC2;ECHDC2;ECHDC2	5'UTR;5'UTR;TSS200;TSS1500;TSS200;TSS200;TSS200;TSS1500;TSS200;TSS200;TSS200;TSS1500;ExonBnd;TSS1500;TSS1500;5'UTR	S_Shore
cg12017577	37	1	53387351	0.0194314	0.249426	12.8362	ECHDC2;ECHDC2;ECHDC2;ECHDC2;ECHDC2;ECHDC2;ECHDC2;ECHDC2;ECHDC2;ECHDC2;ECHDC2;ECHDC2;ECHDC2;ECHDC2;ECHDC2;ECHDC2;ECHDC2;ECHDC2;ECHDC2;ECHDC2;ECHDC2;ECHDC2;ECHDC2;ECHDC2	3'UTR;1stExon;TSS200;TSS200;1stExon;1stExon;1stExon;1stExon;1stExon;1stExon;1stExon;1stExon;TSS200;5'UTR;5'UTR;5'UTR;5'UTR;5'UTR;5'UTR;5'UTR;3'UTR;3'UTR;5'UTR;5'UTR	Island
cg04098506	37	6	139137339	0.0736834	0.291595	3.9574	ECT2L	5'UTR
cg19921776	37	1	184724497	0.030544	0.381207	12.4806	EDEM3;EDEM3;EDEM3	TSS1500;TSS1500;TSS1500	S_Shore
cg01739327	37	11	85955219	0.112871	0.352172	3.12014	EED;EED;EED;EED;EED;EED;EED	TSS1500;TSS1500;TSS1500;TSS1500;TSS1500;TSS1500;TSS1500	N_Shore
cg24473270	37	7	36192221	0.0731159	0.385003	5.26566	EEPD1;EEPD1	TSS1500;TSS1500	N_Shore
cg12753358	37	X	68047716	0.133783	0.409735	3.06269	EFNB1	TSS1500	N_Shore
cg01081720	37	X	68047734	0.110295	0.350109	3.17429	EFNB1	TSS1500	N_Shore
cg04321866	37	13	107188416	0.0192289	0.231467	12.0374	EFNB2	TSS1500	Island
cg18530075	37	2	25265699	0.153114	0.365439	2.38671	EFR3B	5'UTR	Island
cg07618798	37	2	25301168	0.467302	0.702045	1.50234	EFR3B	5'UTR
cg22212238	37	10	64577584	0.118048	0.326721	2.76769	EGR2;EGR2;EGR2;EGR2	5'UTR;TSS1500;TSS1500;3'UTR	Island
cg27657593	37	3	186502448	0.207433	0.429642	2.07123	EIF4A2;EIF4A2;EIF4A2;EIF4A2;EIF4A2;EIF4A2;EIF4A2;EIF4A2;EIF4A2;EIF4A2;EIF4A2;EIF4A2;EIF4A2;EIF4A2;snR39B	TSS1500;5'UTR;5'UTR;5'UTR;5'UTR;5'UTR;5'UTR;5'UTR;5'UTR;5'UTR;5'UTR;TSS1500;TSS1500;TSS1500;TSS200	S_Shore
cg05071974	37	5	139927110	0.292424	0.538156	1.84033	EIF4EBP3;ANKHD1;ANKHD1;ANKHD1;ANKHD1-EIF4EBP3;ANKHD1	TSS200;3'UTR;3'UTR;3'UTR;5'UTR;3'UTR	N_Shore
cg04732872	37	1	50575261	0.134632	0.390525	2.90069	ELAVL4;ELAVL4;ELAVL4;ELAVL4	TSS1500;TSS200;TSS200;5'UTR
cg07897871	37	1	201979846	0.0325458	0.241105	7.40818	ELF3;ELF3;RP11-510N19.5;ELF3;RP11-465N4.4;ELF3;ELF3;ELF3;ELF3;ELF3;ELF3;ELF3	5'UTR;1stExon;TSS1500;5'UTR;TSS1500;1stExon;5'UTR;5'UTR;5'UTR;5'UTR;5'UTR;5'UTR
cg27527798	37	7	1773245	0.453674	0.794738	1.75178	ELFN1;ELFN1	5'UTR;5'UTR
cg23253752	37	15	44068246	0.0795676	0.286108	3.59579	ELL3;ELL3;ELL3;ELL3;SERF2;SERF2;ELL3;ELL3;ELL3;RP11-296A16.1	3'UTR;3'UTR;3'UTR;3'UTR;TSS1500;TSS1500;TSS1500;ExonBnd;1stExon;3'UTR	N_Shore
cg25666995	37	7	37421924	0.215885	0.445267	2.06252	ELMO1;ELMO1;ELMO1;ELMO1;ELMO1	3'UTR;5'UTR;5'UTR;5'UTR;5'UTR
cg10103923	37	7	37445501	0.0973745	0.329975	3.38872	ELMO1;ELMO1;ELMO1;ELMO1;ELMO1	3'UTR;5'UTR;5'UTR;5'UTR;5'UTR
cg14261863	37	20	45035638	0.0578804	0.536744	9.27333	ELMO2;ELMO2;ELMO2;ELMO2;ELMO2;ELMO2;ELMO2;ELMO2;ELMO2;ELMO2	TSS1500;TSS1500;TSS1500;TSS1500;TSS1500;TSS1500;TSS1500;TSS1500;5'UTR;3'UTR	S_Shore
cg00817377	37	7	73441057	0.353639	0.646996	1.82954	ELN;ELN;ELN;ELN;ELN;ELN;ELN;ELN;ELN;ELN;ELN;ELN;ELN;ELN;ELN;ELN;ELN;ELN;ELN	TSS1500;TSS1500;TSS1500;TSS1500;TSS1500;TSS1500;TSS1500;TSS1500;TSS1500;TSS1500;TSS1500;TSS1500;TSS1500;TSS1500;TSS1500;TSS1500;TSS1500;TSS1500;TSS1500
cg15724773	37	10	103986124	0.0714161	0.307679	4.30825	ELOVL3;ELOVL3;RP11-242B12.5	5'UTR;1stExon;5'UTR	Island
cg11244037	37	5	60139516	0.0880415	0.621586	7.06015	ELOVL7;ELOVL7;ELOVL7;ELOVL7;ELOVL7;ELOVL7	TSS200;5'UTR;5'UTR;5'UTR;5'UTR;5'UTR	Island
cg06235452	37	19	46148843	0.0524017	0.261597	4.99216	EML2;EML2	TSS1500;TSS200	S_Shelf
cg18548208	37	14	89259557	0.113189	0.478067	4.22364	EML5;EML5	TSS1500;TSS1500	Island
cg02531908	37	12	7023510	0.161731	0.403736	2.49635	ENO2;ENO2;ENO2;ENO2;ENO2;ENO2;ENO2;ENO2;ENO2;ENO2;ENO2;ENO2;ENO2	TSS1500;TSS1500;TSS1500;TSS1500;TSS1500;5'UTR;5'UTR;TSS200;TSS1500;TSS1500;1stExon;5'UTR;TSS200	Island
cg11159175	37	12	132435284	0.0269056	0.262725	9.76469	EP400;EP400;EP400	5'UTR;5'UTR;5'UTR	S_Shore
cg14306058	37	9	112078580	0.394468	0.702914	1.78193	EPB41L4B	5'UTR	N_Shelf
cg08173404	37	3	134514124	0.270944	0.634064	2.34021	EPHB1;EPHB1;EPHB1;EPHB1;EPHB1	TSS1500;TSS1500;5'UTR;1stExon;5'UTR	Island
cg00781436	37	3	134866704	0.188101	0.454289	2.41514	EPHB1;EPHB1	5'UTR;5'UTR
cg16148064	37	7	142552095	0.0433283	0.279187	6.44353	EPHB6;EPHB6;EPHB6;EPHB6;EPHB6	TSS1500;TSS1500;TSS1500;TSS1500;TSS1500	Island
cg12413918	37	17	37855819	0.316823	0.642036	2.02649	HER2;HER2;HER2;HER2	TSS1500;TSS1500;1stExon;5'UTR	N_Shore
cg23731030	37	17	37856217	0.0197912	0.448459	22.6595	HER2;HER2;HER2	TSS200;TSS200;5'UTR	N_Shore
cg23333072	37	17	37856228	0.0246997	0.419486	16.9834	HER2;HER2;HER2;HER2	TSS200;5'UTR;1stExon;5'UTR	N_Shore
cg02433278	37	17	37856230	0.0212071	0.417733	19.6978	HER2;HER2;HER2;HER2	TSS200;5'UTR;1stExon;5'UTR	N_Shore
cg11993754	37	17	37856513	0.0587561	0.34643	5.89606	HER2;HER2;HER2;HER2	1stExon;1stExon;5'UTR;5'UTR	Island
cg16065186	37	17	37856663	0.0197892	0.535188	27.0445	HER2;HER2	5'UTR;5'UTR	Island
cg27005179	37	17	37856786	0.0308225	0.479372	15.5527	HER2;HER2	5'UTR;5'UTR	Island
cg13263114	37	17	37857070	0.0678771	0.340227	5.01239	HER2;HER2	5'UTR;5'UTR	S_Shore
cg26111030	37	17	37856378	0.0363474	0.404518	11.1292	HER2;HER2;HER2;HER2;HER2;HER2	5'UTR;1stExon;5'UTR;1stExon;5'UTR;5'UTR	N_Shore
cg23613219	37	17	37856404	0.0194859	0.606028	31.1008	HER2;HER2;HER2;HER2;HER2;HER2	5'UTR;1stExon;5'UTR;1stExon;5'UTR;5'UTR	N_Shore
cg06868592	37	17	37856147	0.108728	0.469003	4.31355	HER2;HER2;HER2	TSS200;TSS200;5'UTR	N_Shore
cg17159843	37	17	37856149	0.0995419	0.471577	4.73747	HER2;HER2;HER2	TSS200;TSS200;5'UTR	N_Shore
cg17622131	37	3	56475339	0.166624	0.383448	2.30128	ERC2;ERC2;ERC2	3'UTR;5'UTR;5'UTR
cg23012579	37	5	172359545	0.0331695	0.343155	10.3455	ERGIC1;ERGIC1;ERGIC1	ExonBnd;5'UTR;TSS1500
cg14639843	37	8	8887365	0.183942	0.387143	2.1047	ERI1;ERI1;ERI1	5'UTR;5'UTR;5'UTR
cg14424052	37	8	99076537	0.221031	0.451221	2.04143	C8orf47;C8orf47	TSS1500;TSS200	N_Shore
cg19595912	37	1	236445689	0.249804	0.746721	2.98922	ERO1LB;ERO1LB;ERO1LB	TSS1500;TSS1500;TSS1500	Island
cg23922638	37	1	8076806	0.371133	0.633923	1.70808	ERRFI1;ERRFI1;ERRFI1;ERRFI1;ERRFI1	TSS1500;3'UTR;3'UTR;3'UTR;5'UTR
cg23588713	37	12	56523270	0.0500915	0.301694	6.02287	RP11-603J24.5;ESYT1;RP11-603J24.5;RP11-603J24.5;ESYT1	3'UTR;TSS1500;TSS1500;1stExon;TSS1500	Island
cg03432603	37	7	133390498	0.378619	0.587778	1.55243	EXOC4;EXOC4;EXOC4;EXOC4;EXOC4	5'UTR;5'UTR;5'UTR;5'UTR;5'UTR
cg17479956	37	11	44115929	0.264299	0.487088	1.84294	EXT2;EXT2;EXT2;EXT2	TSS1500;TSS1500;TSS1500;TSS1500	N_Shore
cg01423643	37	1	160992358	0.124514	0.414132	3.326	F11R;F11R;F11R;F11R;F11R	TSS1500;TSS1500;3'UTR;5'UTR;5'UTR	S_Shore
cg20030243	37	5	76011643	0.0373928	0.373026	9.97587	F2R;F2R;CTD-2384B11.2	TSS1500;TSS1500;3'UTR	Island
cg01953591	37	1	169555805	0.131036	0.651719	4.97359	F5;F5;F5	1stExon;5'UTR;TSS200
cg09891761	37	1	169555674	0.10598	0.344975	3.25509	F5;F5;F5;F5	1stExon;1stExon;5'UTR;5'UTR
cg24673322	37	1	169555681	0.0494474	0.293991	5.94553	F5;F5;F5;F5	1stExon;1stExon;5'UTR;5'UTR
cg05630745	37	11	61659450	0.0997405	0.460843	4.62041	FADS3;FADS3;FADS3;FADS3;FADS3;FADS3	TSS1500;TSS1500;TSS1500;TSS1500;1stExon;5'UTR	Island
cg26185964	37	17	20320102	0.638466	0.9484	1.48544	FAM106B	TSS1500
cg10497231	37	3	58563159	0.336271	0.543017	1.61482	FAM107A;FAM107A;FAM107A;FAM107A	1stExon;TSS200;5'UTR;5'UTR
cg14152591	37	10	14587920	0.525139	0.731603	1.39316	FAM107B;FAM107B;FAM107B;FAM107B;FAM107B;FAM107B;FAM107B;FAM107B;FAM107B;FAM107B;FAM107B;FAM107B;FAM107B;FAM107B;FAM107B;FAM107B;FAM107B;FAM107B;FAM107B;FAM107B;FAM107B;FAM107B;FAM107B;FAM107B;FAM107B	3'UTR;3'UTR;3'UTR;3'UTR;3'UTR;5'UTR;5'UTR;5'UTR;5'UTR;5'UTR;5'UTR;5'UTR;5'UTR;5'UTR;5'UTR;5'UTR;5'UTR;5'UTR;5'UTR;5'UTR;5'UTR;5'UTR;5'UTR;5'UTR;3'UTR
cg10833066	37	12	111807467	0.0199611	0.248095	12.4289	FAM109A;FAM109A;FAM109A;FAM109A;RP3-473L9.4;RP3-473L9.4	TSS1500;TSS1500;TSS1500;TSS1500;5'UTR;5'UTR	S_Shore
cg23098621	37	12	111807941	0.502291	0.805959	1.60457	FAM109A;FAM109A;FAM109A;FAM109A;RP3-473L9.4;RP3-473L9.4	TSS1500;TSS1500;TSS1500;TSS1500;5'UTR;5'UTR	S_Shore
cg14017254	37	9	129253720	0.246788	0.467299	1.89353	FAM125B	5'UTR
cg27474554	37	17	40761152	0.0297515	0.266321	8.95154	TUBG1;FAM134C;FAM134C;FAM134C	TSS1500;1stExon;1stExon;5'UTR	Island
cg18440821	37	2	187558417	0.174534	0.376706	2.15836	FAM171B;FAM171B;AC017101.10	TSS1500;TSS1500;3'UTR	N_Shore
cg06102017	37	14	45430428	0.0488045	0.279876	5.73463	FAM179B;FAM179B;FAM179B;FAM179B;FAM179B;FAM179B;KLHL28;KLHL28;KLHL28;KLHL28;KLHL28	TSS1500;TSS1500;TSS1500;TSS1500;TSS1500;TSS1500;TSS200;5'UTR;5'UTR;5'UTR;5'UTR	N_Shore
cg13917047	37	17	15406213	0.156393	0.440507	2.81666	FAM18B2-CDRT4;CDRT4;CDRT4;CDRT4	3'UTR;5'UTR;5'UTR;5'UTR
cg06438300	37	12	62586587	0.0670701	0.337071	5.02566	FAM19A2;FAM19A2;FAM19A2;FAM19A2;FAM19A2;FAM19A2	1stExon;TSS1500;5'UTR;5'UTR;5'UTR;3'UTR	S_Shore
cg20584085	37	1	112282390	0.105347	0.318445	3.02282	FAM212B;FAM212B;FAM212B;FAM212B;RP4-773A18.4;RP4-773A18.4	TSS1500;TSS1500;TSS1500;TSS1500;TSS200;TSS200	Island
cg21741010	37	6	116832611	0.305054	0.519358	1.70251	BET3L;FAM26E	5'UTR;TSS200
cg23815246	37	6	82463433	0.0255559	0.266676	10.435	FAM46A;FAM46A	TSS1500;TSS1500	Island
cg22176120	37	10	126431729	0.231301	0.456186	1.97226	FAM53B;FAM53B;FAM53B;RP11-12J10.3	TSS200;5'UTR;5'UTR;3'UTR	Island
cg14482684	37	18	30051176	0.0253618	0.299053	11.7915	FAM59A;FAM59A	TSS1500;TSS1500	Island
cg14385280	37	18	30051183	0.0219586	0.374848	17.0707	FAM59A;FAM59A	TSS1500;TSS1500	Island
cg06335814	37	18	30051251	0.0875129	0.334686	3.82442	FAM59A;FAM59A	TSS1500;TSS1500	Island
cg06321345	37	1	177150848	0.0963083	0.304611	3.16287	FAM5B;FAM5B	5'UTR;5'UTR	Island
cg06927370	37	8	127569938	0.166372	0.411287	2.47209	RP11-89K10.1;FAM84B;FAM84B;RP11-89K10.1;RP11-89K10.1	TSS1500;TSS1500;5'UTR;TSS200;TSS200	Island
cg04785421	37	8	127569992	0.0587263	0.313989	5.34664	FAM84B;FAM84B;RP11-89K10.1;RP11-89K10.1;RP11-89K10.1	TSS1500;5'UTR;TSS200;TSS200;TSS200	Island
cg00189906	37	8	124780357	0.12621	0.474318	3.75816	FAM91A1;FAM91A1;FAM91A1;FAM91A1	TSS1500;TSS1500;TSS1500;TSS1500	Island
cg06777902	37	10	127622996	0.257804	0.582827	2.26074	FANK1;FANK1	5'UTR;5'UTR
cg12903224	37	12	29470962	0.0991528	0.427042	4.30691	RP11-996F15.2	TSS200
cg13474559	37	13	98794764	0.184819	0.459663	2.4871	FARP1;FARP1	TSS1500;TSS1500	Island
cg01979671	37	13	98794777	0.0850421	0.327161	3.84705	FARP1;FARP1	TSS1500;TSS1500	Island
cg24067492	37	13	98794783	0.11149	0.471214	4.22652	FARP1;FARP1	TSS1500;TSS1500	Island
cg01101109	37	13	98794787	0.0635957	0.34106	5.36295	FARP1;FARP1	TSS1500;TSS1500	Island
cg11998425	37	19	8213583	0.0704277	0.286946	4.07433	FBN3	TSS1500	N_Shore
cg00945377	37	19	9930489	0.0562375	0.345237	6.1389	AC008752.1;FBXL12;SNORA70	TSS1500;TSS1500;TSS200	Island
cg05555964	37	12	1692708	0.06065	0.338152	5.57547	WNT5B;WNT5B;WNT5B	5'UTR;5'UTR;5'UTR
cg10306866	37	5	107716890	0.0540419	0.261105	4.83153	FBXL17;FBXL17;FBXL17;FBXL17	1stExon;1stExon;TSS1500;5'UTR	Island
cg23452414	37	1	11724048	0.065507	0.285354	4.35609	FBXO6;FBXO6	TSS1500;TSS200	N_Shore
cg10667970	37	1	11724057	0.03612	0.299783	8.29964	FBXO6;FBXO6	TSS1500;TSS200	N_Shore
cg24597705	37	1	11724700	0.0534906	0.370677	6.92977	FBXO6;FBXO6;FBXO6	5'UTR;1stExon;5'UTR	Island
cg21224291	37	5	72251508	0.110144	0.381676	3.46526	FCHO2;FCHO2;FCHO2;FCHO2	TSS1500;TSS1500;TSS1500;TSS1500	Island
cg08786003	37	1	157670710	0.113049	0.349898	3.09511	FCRL3;FCRL3;FCRL3;FCRL3;FCRL3;FCRL3;FCRL3	5'UTR;TSS200;TSS200;TSS200;TSS200;TSS200;1stExon
cg15602298	37	1	157670825	0.295008	0.627535	2.12718	FCRL3;FCRL3;FCRL3;FCRL3;FCRL3;FCRL3	TSS200;TSS1500;TSS1500;TSS1500;TSS1500;TSS200
cg00972899	37	2	219851479	0.233443	0.467991	2.00474	FEV	TSS1500	S_Shore
cg25349370	37	5	142035339	0.0476949	0.308124	6.4603	FGF1;FGF1;FGF1;FGF1;FGF1;FGF1;FGF1;FGF1;FGF1;AC005592.2	3'UTR;3'UTR;3'UTR;5'UTR;5'UTR;5'UTR;5'UTR;5'UTR;5'UTR;5'UTR
cg18502317	37	5	141990747	0.357	0.620293	1.73751	AC005592.2;FGF1;FGF1;FGF1;AC005592.2	5'UTR;3'UTR;3'UTR;3'UTR;5'UTR
cg16377817	37	5	170845627	0.226412	0.512312	2.26274	FGF18	TSS1500	N_Shore
cg24538029	37	5	170846083	0.127891	0.401092	3.13621	FGF18	TSS1500	Island
cg04751133	37	5	170846273	0.0925225	0.357103	3.85963	FGF18	TSS1500	Island
cg08961250	37	4	123747831	0.0265969	0.227932	8.56988	AC021205.1;FGF2	TSS1500;TSS200	Island
cg23973123	37	4	81207949	0.0769552	0.493575	6.4138	FGF5;FGF5;FGF5	3'UTR;3'UTR;5'UTR
cg01867647	37	4	1004200	0.178741	0.382339	2.13907	FGFRL1;FGFRL1;FGFRL1;FGFRL1	5'UTR;5'UTR;TSS1500;TSS1500	Island
cg01947949	37	4	1004445	0.0499712	0.31188	6.24118	FGFRL1;FGFRL1;FGFRL1;FGFRL1;FGFRL1;FGFRL1;FGFRL1	5'UTR;5'UTR;TSS1500;TSS1500;TSS1500;TSS1500;TSS1500	Island
cg15632862	37	1	38471572	0.164849	0.369189	2.23957	FHL3;FHL3;FHL3	TSS1500;TSS1500;TSS1500	S_Shore
cg02565993	37	11	27015592	0.0556851	0.430383	7.72887	FIBIN	TSS200
cg05330381	37	1	152319853	0.0683766	0.29579	4.32589	FLG-AS1;FLG-AS1	5'UTR;5'UTR
cg25463831	37	14	58766031	0.0228227	0.224527	9.83791	ARID4A;RP11-349A22.5;RP11-349A22.5;RP11-349A22.5;RP11-349A22.5;RP11-349A22.5;RP11-349A22.5;RP11-349A22.5;RP11-349A22.5;RP11-349A22.5;RP11-349A22.5;C14orf37;ARID4A;ARID4A;ARID4A;ARID4A;ARID4A;ARID4A	TSS1500;TSS1500;TSS1500;TSS1500;TSS1500;TSS1500;TSS1500;TSS1500;TSS1500;TSS1500;TSS1500;TSS1500;5'UTR;5'UTR;5'UTR;5'UTR;5'UTR;TSS200	Island
cg26874163	37	5	6337430	0.282483	0.539522	1.90993	CTD-2324F15.2;CTD-2324F15.2	3'UTR;TSS200
cg18511526	37	14	69951495	0.0703924	0.297427	4.22527	PLEKHD1;PLEKHD1;PLEKHD1;PLEKHD1	1stExon;5'UTR;1stExon;5'UTR	Island
cg18187680	37	10	8095825	0.0557491	0.256625	4.60321	RP11-379F12.7;GATA3;GATA3;GATA3;RP11-379F12.3;GATA3;RP11-379F12.3;RP11-379F12.7	TSS1500;TSS1500;TSS1500;TSS1500;TSS1500;5'UTR;TSS1500;TSS1500	Island
cg09400887	37	13	28675056	0.217744	0.521236	2.3938	FLT3;FLT3	TSS1500;TSS1500	Island
cg14660839	37	13	28674720	0.0346365	0.339523	9.80244	FLT3;FLT3;FLT3	1stExon;5'UTR;TSS200	Island
cg08268887	37	19	49977162	0.351076	0.556474	1.58505	FLT3LG	TSS1500
cg03062822	37	1	203320651	0.400125	0.659844	1.6491	FMOD;FMOD;FMOD;FMOD	TSS1500;TSS1500;TSS1500;TSS200
cg09155905	37	17	33447236	0.113365	0.348962	3.0782	RAD51D;RAD51D;RAD51D;RAD51D;RAD51D;RAD51D;FNDC8	TSS1500;TSS1500;TSS1500;TSS1500;TSS200;TSS1500;TSS1500	S_Shore
cg13991635	37	5	131133339	0.317513	0.535761	1.68737	FNIP1;FNIP1;FNIP1;FNIP1;FNIP1;FNIP1	TSS1500;TSS1500;TSS1500;TSS1500;TSS1500;TSS1500	S_Shore
cg01855764	37	20	22565098	0.265086	0.615496	2.32187	FOXA2;FOXA2;FOXA2;FOXA2;FOXA2	1stExon;5'UTR;5'UTR;TSS200;5'UTR	Island
cg12872889	37	17	74137522	0.0180512	0.336318	18.6313	FOXJ1	TSS200	Island
cg10128806	37	4	78977322	0.445132	0.803243	1.80451	FRAS1;FRAS1	TSS1500;TSS1500	N_Shore
cg16941656	37	13	32605611	0.0471133	0.276974	5.8789	FRY;FRY;FRY;FRY-AS1;FRY-AS1;FRY;FRY	5'UTR;1stExon;TSS200;1stExon;3'UTR;5'UTR;5'UTR	Island
cg20754145	37	13	32605902	0.0252618	0.279822	11.0769	FRY;FRY;FRY;FRY;FRY-AS1;FRY;FRY	5'UTR;1stExon;1stExon;5'UTR;TSS200;5'UTR;5'UTR	Island
cg17685019	37	11	30251556	0.0649609	0.290415	4.47062	FSHB	TSS1500
cg26336277	37	3	197476294	0.0268882	0.271176	10.0853	KIAA0226;KIAA0226;FYTTD1;FYTTD1;FYTTD1;FYTTD1;FYTTD1;FYTTD1;KIAA0226;KIAA0226;FYTTD1;KIAA0226;FYTTD1	3'UTR;5'UTR;5'UTR;TSS1500;TSS1500;TSS1500;TSS1500;TSS1500;1stExon;1stExon;TSS200;TSS200;TSS200	Island
cg11710000	37	8	28352559	0.0543537	0.567689	10.4444	FZD3;FZD3;FZD3	5'UTR;5'UTR;5'UTR	Island
cg09949713	37	17	7146708	0.167724	0.441768	2.63389	CTD-2545G14.7;GABARAP;GABARAP;GABARAP;GABARAP;GABARAP	3'UTR;TSS1500;TSS1500;TSS1500;TSS1500;TSS1500	Island
cg12090111	37	15	50608512	0.192927	0.485021	2.51402	GABPB1;GABPB1;GABPB1;GABPB1;GABPB1;GABPB1;GABPB1	5'UTR;5'UTR;5'UTR;5'UTR;5'UTR;5'UTR;5'UTR
cg02279464	37	X	151619997	0.269752	0.484353	1.79555	GABRA3;GABRA3	TSS200;5'UTR
cg09142260	37	15	27133833	0.532192	0.73329	1.37787	GABRA5	5'UTR	N_Shelf
cg27049053	37	X	151142517	0.170335	0.431978	2.53605	GABRE;GABRE	5'UTR;TSS1500	N_Shore
cg12204574	37	X	151142772	0.0531038	0.253554	4.77468	GABRE	5'UTR	Island
cg07053880	37	X	151143515	0.131862	0.3376	2.56025	GABRE;GABRE;GABRE;GABRE	TSS1500;TSS1500;TSS1500;TSS1500	Island
cg17710677	37	19	2475161	0.0486905	0.387252	7.95334	GADD45B	TSS1500	Island
cg12043428	37	2	38892958	0.099212	0.427357	4.30751	GALM;GALM;GALM;GALM	TSS1500;TSS1500;TSS1500;TSS200
cg25360385	37	12	51786547	0.0728467	0.359867	4.94006	GALNT6;GALNT6;SLC4A8	TSS1500;TSS1500;5'UTR	S_Shore
cg20603609	37	14	69728089	0.151265	0.464986	3.07399	RP11-363J20.2;GALNTL1;GALNTL1;GALNTL1	TSS1500;5'UTR;5'UTR;5'UTR	Island
cg02966153	37	19	1401767	0.0811423	0.43533	5.36502	GAMT;GAMT	TSS1500;TSS1500	Island
cg27317433	37	19	1401781	0.263075	0.496101	1.88578	GAMT;GAMT	TSS1500;TSS1500	Island
cg05270949	37	16	81400186	0.500661	0.747489	1.493	GAN	5'UTR
cg07186765	37	7	30633504	0.0303276	0.252227	8.31674	GARS;GARS;GARS	TSS1500;TSS1500;TSS1500	N_Shore
cg00940212	37	7	30633751	0.0378812	0.34871	9.20536	GARS;GARS;GARS	TSS1500;TSS1500;TSS1500	N_Shore
cg08734660	37	7	30634111	0.0206594	0.239085	11.5727	GARS;GARS;GARS	TSS1500;TSS1500;TSS200	N_Shore
cg09200497	37	7	30634125	0.0485552	0.528839	10.8915	GARS;GARS;GARS	TSS1500;TSS1500;TSS200	Island
cg13733310	37	7	30634134	0.0324529	0.341074	10.5098	GARS;GARS;GARS	TSS1500;TSS1500;TSS200	Island
cg09024124	37	3	128207255	0.0326659	0.317823	9.72949	GATA2;GATA2;GATA2;GATA2;RP11-475N22.4;RP11-475N22.4;RP11-475N22.4;GATA2;GATA2	5'UTR;5'UTR;5'UTR;5'UTR;TSS1500;TSS1500;TSS1500;TSS1500;1stExon	Island
cg22446331	37	18	19750865	0.121135	0.405807	3.35004	GATA6	5'UTR	Island
cg11575789	37	4	22714356	0.310299	0.520176	1.67637	GBA3;GBA3	TSS1500;TSS1500
cg27405014	37	1	151319263	0.0883222	0.318061	3.60115	RFX5;RFX5;RFX5;RFX5;RFX5;RFX5;RFX5;RFX5;RFX5;RFX5;RFX5;RFX5;RFX5;RFX5;RFX5;RFX5;RFX5;RFX5;RFX5;RFX5;RFX5;RFX5;RFX5;RP11-126K1.6	3'UTR;3'UTR;3'UTR;5'UTR;5'UTR;5'UTR;5'UTR;5'UTR;5'UTR;5'UTR;5'UTR;5'UTR;5'UTR;5'UTR;5'UTR;5'UTR;TSS200;1stExon;1stExon;1stExon;1stExon;1stExon;1stExon;TSS200	N_Shore
cg26985686	37	7	150864521	0.254295	0.506481	1.99171	GBX1;GBX1	1stExon;5'UTR	Island
cg14104172	37	9	79074807	0.0318516	0.238142	7.47659	GCNT1;GCNT1;GCNT1;GCNT1;GCNT1;GCNT1	5'UTR;5'UTR;5'UTR;5'UTR;5'UTR;5'UTR	S_Shore
cg27290394	37	1	92950244	0.167861	0.456214	2.71781	GFI1;GFI1;GFI1;GFI1	5'UTR;5'UTR;TSS1500;TSS200	Island
cg23807354	37	1	92950249	0.0705332	0.321428	4.55712	GFI1;GFI1;GFI1;GFI1	5'UTR;5'UTR;TSS1500;TSS200	Island
cg13930300	37	1	92950265	0.036567	0.278292	7.61047	GFI1;GFI1;GFI1;GFI1	5'UTR;5'UTR;TSS1500;TSS200	Island
cg06647562	37	1	92950369	0.0318086	0.23696	7.44957	GFI1;GFI1;GFI1;GFI1	5'UTR;5'UTR;TSS1500;TSS200	Island
cg00697033	37	1	92950379	0.0485095	0.33033	6.80961	GFI1;GFI1;GFI1;GFI1	5'UTR;5'UTR;TSS1500;TSS200	Island
cg01258522	37	1	92950765	0.0918491	0.321958	3.50529	GFI1;GFI1;GFI1;GFI1	5'UTR;5'UTR;TSS1500;TSS1500	Island
cg22088192	37	10	118015330	0.0594883	0.324605	5.45662	GFRA1	TSS200
cg10774680	37	10	118016221	0.347053	0.569035	1.63962	GFRA1	TSS1500
cg18582689	37	6	55192338	0.368374	0.577488	1.56767	GFRAL;GFRAL	5'UTR;1stExon
cg18343942	37	5	42565866	0.0959831	0.297301	3.09743	GHR;GHR;GHR;GHR;GHR	TSS200;5'UTR;5'UTR;5'UTR;5'UTR
cg25768640	37	11	134230439	0.228549	0.451933	1.9774	GLB1L2;GLB1L2;GLB1L2	5'UTR;5'UTR;5'UTR	N_Shore
cg22476807	37	5	151284294	0.226226	0.430545	1.90316	GLRA1;GLRA1	5'UTR;3'UTR
cg22747507	37	4	175635801	0.332806	0.541572	1.62729	GLRA3	TSS1500
cg15038241	37	19	48113684	0.0581134	0.258847	4.45416	GLTSCR1	5'UTR	Island
cg20381182	37	6	16238434	0.141535	0.347646	2.45625	GMPR	TSS1500	N_Shore
cg24743283	37	7	2884365	0.0734337	0.290203	3.9519	GNA12;GNA12	TSS1500;TSS1500	S_Shore
cg14858993	37	7	2797231	0.406379	0.633332	1.55848	GNA12;GNA12;GNA12;GNA12;AMZ1	3'UTR;3'UTR;3'UTR;3'UTR;5'UTR
cg14420982	37	9	80647609	0.0367001	0.34759	9.47109	GNAQ	TSS1500	S_Shore
cg09611472	37	16	850371	0.0718223	0.396575	5.52162	CHTF18;GNG13	5'UTR;5'UTR	Island
cg08074971	37	16	850562	0.0341565	0.30888	9.04306	CHTF18;GNG13	5'UTR;5'UTR	Island
cg24889366	37	16	850646	0.0745519	0.302569	4.0585	CHTF18;GNG13	5'UTR;5'UTR	Island
cg20913420	37	16	850750	0.0196882	0.501398	25.4669	GNG13	TSS200	Island
cg26010834	37	16	850776	0.0201603	0.385597	19.1266	GNG13	TSS200	Island
cg06225589	37	16	850880	0.232326	0.500709	2.1552	GNG13	TSS200	S_Shore
cg04398695	37	16	850713	0.127005	0.353055	2.77985	CHTF18;GNG13;GNG13	5'UTR;5'UTR;1stExon	Island
cg24153763	37	6	42928144	0.291503	0.507816	1.74206	GNMT	TSS1500	N_Shore
cg05642143	37	6	42928409	0.077375	0.279249	3.60903	GNMT	TSS200	Island
cg18761368	37	1	167026710	0.127711	0.354387	2.77491	RP11-102C16.3;GPA33	5'UTR;3'UTR
cg20728685	37	5	56469182	0.0165155	0.343164	20.7783	GPBP1;GPBP1;GPBP1	TSS1500;TSS1500;TSS1500	Island
cg12600766	37	X	132550131	0.0875388	0.375876	4.29382	GPC4;GPC4	TSS1500;TSS1500	Island
cg05662500	37	3	32147877	0.192908	0.501198	2.59812	GPD1L;GPD1L;GPD1L;GPD1L;GPD1L	TSS1500;TSS1500;TSS1500;TSS200;5'UTR	Island
cg10268015	37	X	13840059	0.388289	0.645134	1.66148	GPM6B;GPM6B;GPM6B	5'UTR;5'UTR;5'UTR
cg10907744	37	12	131589455	0.178946	0.404402	2.25991	GPR133;GPR133	5'UTR;5'UTR
cg07588779	37	11	64051753	0.105832	0.320506	3.02843	GPR137;GPR137;GPR137;GPR137;GPR137;GPR137;GPR137;GPR137;BAD;BAD;GPR137;GPR137;BAD	TSS1500;TSS1500;TSS1500;TSS1500;TSS1500;TSS1500;TSS1500;TSS200;1stExon;1stExon;TSS1500;5'UTR;3'UTR	N_Shore
cg27234572	37	X	9734445	0.409204	0.64433	1.57459	GPR143;GPR143;GPR143	TSS1500;TSS1500;TSS1500	S_Shore
cg13988910	37	7	1084556	0.202878	0.440475	2.17113	GPR146;GPR146;C7orf50	5'UTR;5'UTR;3'UTR	Island
cg20526365	37	1	168106925	0.0503964	0.357903	7.10176	GPR161;GPR161;GPR161;GPR161;GPR161;GPR161	TSS1500;TSS1500;TSS1500;TSS1500;TSS200;TSS200	S_Shore
cg05029764	37	1	168105800	0.0210084	0.231841	11.0357	GPR161;GPR161;GPR161;GPR161;GPR161;GPR161;GPR161	5'UTR;1stExon;TSS200;TSS200;5'UTR;5'UTR;5'UTR	Island
cg27582082	37	1	168106828	0.162669	0.384588	2.36423	GPR161;GPR161;GPR161;GPR161;GPR161;GPR161	TSS1500;TSS1500;TSS1500;TSS1500;TSS200;TSS200	S_Shore
cg26141626	37	7	124406188	0.0721016	0.32329	4.48381	GPR37	TSS1500	Island
cg13300939	37	1	202091868	0.495789	0.698173	1.40821	GPR37L1;GPR37L1	TSS200;TSS200
cg17219660	37	1	202091880	0.568622	0.904464	1.59063	GPR37L1;GPR37L1	TSS200;TSS200
cg08129759	37	1	202091944	0.265679	0.515093	1.93878	GPR37L1;GPR37L1	TSS200;TSS200
cg15096829	37	1	202092005	0.392479	0.606649	1.54569	GPR37L1;GPR37L1;GPR37L1;GPR37L1	1stExon;5'UTR;5'UTR;1stExon
cg08688822	37	19	46105497	0.333705	0.565892	1.69579	GPR4;OPA3	TSS200;TSS200	S_Shore
cg00550797	37	16	57653904	0.0579161	0.386494	6.67334	GPR56;GPR56;GPR56;GPR56;GPR56;GPR56;GPR56;GPR56;GPR56;GPR56;GPR56;GPR56;GPR56;GPR56;GPR56;GPR56;GPR56;GPR56	TSS1500;TSS200;TSS1500;TSS200;TSS200;TSS200;TSS200;TSS200;1stExon;5'UTR;5'UTR;5'UTR;5'UTR;5'UTR;5'UTR;5'UTR;5'UTR;5'UTR
cg04001668	37	16	57654347	0.111022	0.523193	4.71252	GPR56;GPR56;GPR56;GPR56;GPR56;GPR56;GPR56;GPR56;GPR56;GPR56;GPR56;GPR56;GPR56;GPR56;GPR56;GPR56;GPR56;GPR56;GPR56	TSS1500;TSS1500;5'UTR;5'UTR;5'UTR;5'UTR;5'UTR;5'UTR;5'UTR;5'UTR;5'UTR;5'UTR;5'UTR;5'UTR;5'UTR;5'UTR;5'UTR;5'UTR;5'UTR
cg16630572	37	16	57653917	0.0874716	0.460674	5.26656	GPR56;GPR56;GPR56;GPR56;GPR56;GPR56;GPR56;GPR56;GPR56;GPR56;GPR56;GPR56;GPR56;GPR56;GPR56;GPR56;GPR56;GPR56;GPR56	TSS1500;TSS1500;TSS200;TSS200;TSS200;TSS200;TSS200;1stExon;1stExon;5'UTR;5'UTR;5'UTR;5'UTR;5'UTR;5'UTR;5'UTR;5'UTR;5'UTR;5'UTR
cg02912326	37	6	97285743	0.0179144	0.459563	25.6533	GPR63	TSS1500	Island
cg07687332	37	6	97285776	0.0731644	0.324432	4.43428	GPR63	TSS1500	Island
cg10979063	37	6	97285822	0.0836418	0.355796	4.25381	GPR63	TSS1500	S_Shore
cg09408571	37	1	101003634	0.37361	0.642302	1.71918	GPR88	TSS200	N_Shore
cg22281380	37	7	50861467	0.25486	0.637418	2.50105	GRB10;GRB10;GRB10;GRB10	TSS1500;TSS1500;TSS1500;TSS1500	Island
cg27006764	37	7	50861472	0.197575	0.43188	2.1859	GRB10;GRB10;GRB10;GRB10	TSS1500;TSS1500;TSS1500;TSS1500	Island
cg02204205	37	7	50861487	0.379124	0.708073	1.86766	GRB10;GRB10;GRB10;GRB10	TSS1500;TSS1500;TSS1500;TSS1500	Island
cg15774495	37	7	50861549	0.178194	0.444629	2.4952	GRB10;GRB10;GRB10;GRB10	TSS1500;TSS1500;TSS1500;TSS1500	Island
cg18454288	37	7	50861607	0.480536	0.714482	1.48685	GRB10;GRB10;GRB10;GRB10	TSS1500;TSS1500;TSS1500;TSS1500	Island
cg14575854	37	17	37896175	0.131657	0.410222	3.11585	GRB7;GRB7;GRB7;GRB7;GRB7	5'UTR;5'UTR;5'UTR;5'UTR;5'UTR
cg07637175	37	8	102504256	0.141017	0.39577	2.80655	GRHL2;GRHL2;GRHL2;GRHL2;KB-1562D12.1	TSS1500;TSS1500;TSS1500;TSS1500;3'UTR	N_Shore
cg21289280	37	1	24645885	0.0516681	0.281672	5.45157	GRHL3;GRHL3;GRHL3;GRHL3;GRHL3;GRHL3;GRHL3;GRHL3;RP11-10N16.3;RP11-10N16.3	TSS1500;TSS200;TSS200;5'UTR;1stExon;TSS200;1stExon;5'UTR;3'UTR;3'UTR	N_Shelf
cg17821385	37	11	105480167	0.101189	0.313048	3.09369	GRIA4;GRIA4;GRIA4;GRIA4;GRIA4;GRIA4;GRIA4;GRIA4;GRIA4	TSS1500;TSS1500;TSS1500;TSS1500;TSS1500;TSS1500;TSS1500;TSS1500;TSS1500	N_Shore
cg09111223	37	4	93225086	0.532426	0.748372	1.40559	RP11-9B6.1;GRID2;GRID2;GRID2	5'UTR;TSS1500;TSS1500;TSS1500	N_Shore
cg05873487	37	4	93225360	0.339725	0.579034	1.70442	RP11-9B6.1;GRID2;GRID2;GRID2	TSS200;TSS200;TSS1500;TSS1500	N_Shore
cg11392272	37	11	120729591	0.534679	0.804749	1.50511	GRIK4;GRIK4;GRIK4;GRIK4	5'UTR;TSS200;5'UTR;5'UTR
cg06121692	37	11	120800454	0.0719302	0.278531	3.87225	GRIK4;GRIK4	5'UTR;5'UTR
cg15080528	37	16	10040106	0.224854	0.444147	1.97526	GRIN2A;GRIN2A;GRIN2A;GRIN2A	3'UTR;5'UTR;3'UTR;3'UTR
cg13823003	37	17	72856049	0.244583	0.481661	1.96932	GRIN2C	TSS200	Island
cg18035537	37	17	72856054	0.140338	0.411146	2.92968	GRIN2C	TSS200	Island
cg17354190	37	17	72856064	0.100027	0.310247	3.10162	GRIN2C	TSS200	Island
cg15623249	37	19	48896947	0.356072	0.788378	2.2141	GRIN2D	TSS1500	Island
cg16675644	37	19	48897005	0.191477	0.449468	2.34738	GRIN2D	TSS1500	Island
cg09537107	37	19	48897008	0.147279	0.399304	2.71121	GRIN2D	TSS1500	Island
cg17159473	37	7	126893890	0.0507815	0.297539	5.85921	GRM8;GRM8;GRM8	TSS1500;TSS1500;TSS1500	Island
cg08992229	37	7	126866923	0.272477	0.522384	1.91717	AC000099.1;AC000099.1	5'UTR;5'UTR
cg16423546	37	7	126884955	0.195284	0.398648	2.04137	GRM8;GRM8;GRM8;GRM8;GRM8;GRM8	5'UTR;5'UTR;5'UTR;5'UTR;5'UTR;TSS1500
cg26596350	37	16	27931936	0.179644	0.508416	2.83012	GSG1L	5'UTR
cg08701482	37	9	124040913	0.109708	0.329286	3.00148	GSN;GSN;GSN;GSN;GSN;GSN;GSN;GSN	5'UTR;5'UTR;5'UTR;5'UTR;5'UTR;5'UTR;5'UTR;5'UTR
cg04710918	37	20	33543972	0.0874373	0.302623	3.46102	GSS	TSS1500	S_Shore
cg01564068	37	1	110198568	0.0319175	0.323519	10.1361	GSTM4;GSTM4;GSTM4;GSTM4;GSTM4;GSTM4;GSTM4;GSTM4;GSTM4;GSTM4	TSS1500;TSS1500;TSS1500;TSS200;TSS200;TSS200;TSS200;TSS200;TSS200;TSS1500	Island
cg05718389	37	15	59950093	0.480068	0.750931	1.56422	GTF2A2;GTF2A2;GTF2A2;GTF2A2;GTF2A2;GTF2A2;GTF2A2;GTF2A2;GTF2A2;AC092755.4	TSS1500;TSS1500;TSS1500;TSS1500;TSS1500;TSS1500;TSS1500;TSS1500;TSS1500;3'UTR	S_Shore
cg26032569	37	16	776658	0.225557	0.43508	1.92892	CCDC78;CCDC78;CCDC78;CCDC78;HAGHL;HAGHL;CCDC78;HAGHL;HAGHL;HAGHL;HAGHL;HAGHL;HAGHL;HAGHL;HAGHL;HAGHL;HAGHL;CCDC78;HAGHL;CCDC78;CCDC78;CCDC78;CCDC78;CCDC78;CCDC78;CCDC78;CCDC78;CCDC78;MSLN	3'UTR;3'UTR;3'UTR;5'UTR;TSS1500;TSS1500;TSS1500;TSS1500;TSS1500;TSS1500;TSS1500;TSS1500;TSS1500;TSS1500;TSS1500;TSS1500;TSS1500;TSS1500;TSS1500;TSS200;TSS1500;1stExon;TSS1500;TSS1500;TSS1500;TSS1500;TSS1500;TSS1500;5'UTR	Island
cg10536076	37	5	83017921	0.0912391	0.306788	3.36247	HAPLN1;HAPLN1	TSS1500;TSS1500	Island
cg23531822	37	20	61733292	0.444866	0.709363	1.59455	HAR1B;HAR1A;HAR1F	3'UTR;TSS1500;TSS200	Island
cg26444908	37	20	61733296	0.384515	0.589153	1.5322	HAR1B;HAR1A;HAR1F	3'UTR;TSS1500;TSS200	Island
cg07047373	37	20	61733540	0.120134	0.371418	3.09169	HAR1B;HAR1A;HAR1B;HAR1F	3'UTR;TSS200;1stExon;5'UTR	Island
cg02856473	37	8	122652030	0.0641121	0.286937	4.47555	HAS2-AS1;HAS2-AS1;HAS2-AS1;HAS2-AS1;HAS2;HAS2	5'UTR;1stExon;5'UTR;TSS200;5'UTR;5'UTR	Island
cg21352612	37	8	122653642	0.366741	0.691499	1.88552	HAS2-AS1;HAS2-AS1;HAS2-AS1;HAS2;HAS2-AS1;HAS2;HAS2	5'UTR;5'UTR;5'UTR;1stExon;TSS200;TSS200;5'UTR	S_Shore
cg24030587	37	8	122653639	0.57472	0.830346	1.44478	HAS2-AS1;HAS2-AS1;HAS2-AS1;HAS2;HAS2-AS1;HAS2;HAS2	5'UTR;5'UTR;5'UTR;1stExon;TSS200;TSS200;5'UTR	S_Shore
cg19275050	37	8	122653619	0.511546	0.82599	1.61469	HAS2-AS1;HAS2-AS1;HAS2-AS1;HAS2;HAS2;HAS2-AS1;HAS2;HAS2	5'UTR;5'UTR;5'UTR;1stExon;1stExon;TSS200;5'UTR;5'UTR	S_Shore
cg19048426	37	11	1594312	0.0215049	0.283859	13.1997	DUSP8;RP13-25N22.1;RP13-25N22.1;RP13-25N22.1;RP13-25N22.1	TSS1500;TSS1500;TSS200;5'UTR;5'UTR	Island
cg24360924	37	11	1594326	0.0495085	0.450202	9.09342	DUSP8;RP13-25N22.1;RP13-25N22.1;RP13-25N22.1;RP13-25N22.1	TSS1500;TSS1500;TSS200;5'UTR;5'UTR	Island
cg22831269	37	11	1594867	0.521322	0.730578	1.4014	RP13-25N22.1;RP13-25N22.1;RP13-25N22.1;RP13-25N22.1	TSS200;5'UTR;5'UTR;5'UTR	N_Shore
cg01120165	37	22	50690152	0.304493	0.584778	1.9205	HDAC10;HDAC10;HDAC10;HDAC10;HDAC10;HDAC10;HDAC10;HDAC10;HDAC10;HDAC10;HDAC10;HDAC10;MAPK12	TSS1500;TSS1500;TSS1500;TSS1500;TSS1500;TSS1500;TSS1500;TSS1500;TSS1500;TSS1500;TSS1500;TSS1500;3'UTR	Island
cg10583414	37	12	48207063	0.0862893	0.370937	4.29876	HDAC7;HDAC7;HDAC7;HDAC7;HDAC7;HDAC7;HDAC7;HDAC7	TSS1500;5'UTR;5'UTR;5'UTR;5'UTR;5'UTR;5'UTR;5'UTR	Island
cg18754555	37	2	242212528	0.230657	0.439272	1.90444	HDLBP;HDLBP;HDLBP;HDLBP;HDLBP;HDLBP;HDLBP;HDLBP;HDLBP;HDLBP;HDLBP;HDLBP;HDLBP;HDLBP;HDLBP;HDLBP;HDLBP;HDLBP;HDLBP;HDLBP;HDLBP	5'UTR;TSS1500;TSS1500;TSS1500;TSS1500;TSS1500;TSS1500;TSS1500;1stExon;TSS1500;TSS1500;3'UTR;5'UTR;5'UTR;5'UTR;5'UTR;5'UTR;5'UTR;5'UTR;5'UTR;3'UTR	S_Shore
cg13869872	37	2	197457420	0.040813	0.328519	8.04937	HECW2;HECW2;HECW2	TSS200;5'UTR;5'UTR	Island
cg17107385	37	2	197458408	0.0527449	0.27742	5.25966	HECW2;HECW2;HECW2;HECW2	TSS1500;1stExon;TSS200;5'UTR	Island
cg12505699	37	4	89299874	0.122665	0.328503	2.67805	HERC6;HERC6;HERC6;HERC6;HERC6	TSS1500;TSS1500;TSS200;TSS200;TSS200	N_Shore
cg07864883	37	3	42743077	0.373573	0.608769	1.62959	HHATL;HHATL;HHATL;HHATL;HHATL-AS1;HHATL;HHATL;CCDC13;CCDC13	5'UTR;5'UTR;5'UTR;5'UTR;TSS1500;TSS1500;TSS200;3'UTR;3'UTR
cg25247351	37	6	32908794	0.281665	0.489316	1.73723	HLA-DMB;HLA-DMB;HLA-DMB;HLA-DMB;HLA-DMB;HLA-DMB	1stExon;1stExon;5'UTR;5'UTR;TSS200;TSS200
cg03419014	37	21	38362742	0.0406087	0.250224	6.16184	HLCS;HLCS	TSS1500;TSS1500	Island
cg18441719	37	1	221053570	0.0524909	0.311048	5.92574	HLX;HLA-AS1;HLX;HLX	TSS1500;TSS200;1stExon;TSS1500	Island
cg24514412	37	1	185703352	0.0356953	0.25871	7.24772	HMCN1	TSS1500	N_Shore
cg18390472	37	1	185703538	0.105776	0.47201	4.46234	HMCN1	TSS200	Island
cg11168006	37	1	34329788	0.203733	0.435871	2.13943	HMGB4;HMGB4;HMGB4	5'UTR;5'UTR;5'UTR
cg23782616	37	18	61616526	0.0280903	0.37899	13.4919	HMSD;HMSD	TSS200;TSS200
cg02215357	37	13	53191046	0.0663827	0.416818	6.27902	HNRNPA1L2	TSS1500	N_Shore
cg11745672	37	10	43900830	0.266632	0.483041	1.81164	HNRNPF;HNRNPF;HNRNPF;HNRNPF	5'UTR;5'UTR;5'UTR;5'UTR	N_Shore
cg22985954	37	11	62494047	0.0445191	0.310733	6.97978	TTC9C	TSS1500	Island
cg02774856	37	19	19052293	0.0923206	0.294839	3.19365	HOMER3;HOMER3;HOMER3;HOMER3	TSS1500;TSS1500;TSS1500;TSS1500	S_Shore
cg12067687	37	1	60280868	0.0564824	0.263564	4.66631	HOOK1;HOOK1;HOOK1;HOOK1	TSS1500;ExonBnd;1stExon;5'UTR	Island
cg10596490	37	22	30504901	0.315276	0.703987	2.23292	MTMR3	5'UTR
cg18690769	37	7	27192187	0.0796742	0.334669	4.20047	HOXA-AS3;HOXA6;HOXA-AS3;HOXA-AS3;HOXA3;HOXA6;HOXA3;HOXA3;HOXA-AS3;HOXA-AS3	5'UTR;3'UTR;5'UTR;5'UTR;1stExon;1stExon;TSS200;3'UTR;5'UTR;5'UTR	S_Shore
cg01326836	37	7	27224836	0.106327	0.438711	4.12606	HOXA11-AS;HOXA11-AS;HOXA11-AS;HOXA11-AS;HOXA11;HOXA11-AS;HOXA11-AS;HOXA11	TSS1500;5'UTR;1stExon;5'UTR;1stExon;TSS200;TSS200;TSS200	S_Shore
cg17950095	37	7	27224700	0.073845	0.292968	3.96734	HOXA11-AS;HOXA11-AS;HOXA11-AS;HOXA11;HOXA11-AS;HOXA11-AS;HOXA11-AS;HOXA11-AS	TSS1500;TSS1500;TSS1500;1stExon;1stExon;5'UTR;1stExon;5'UTR	N_Shore
cg08479590	37	7	27224795	0.0383138	0.241071	6.29201	HOXA11-AS;HOXA11-AS;HOXA11-AS;HOXA11;HOXA11-AS;HOXA11-AS;HOXA11-AS;HOXA11;HOXA11	TSS1500;TSS1500;TSS1500;1stExon;5'UTR;1stExon;5'UTR;5'UTR;1stExon	N_Shore
cg19999161	37	7	27155358	0.103536	0.317959	3.07101	HOXA3;HOXA-AS2;HOXA-AS2;HOXA-AS2;HOXA-AS2;HOXA-AS2;HOXA3;HOXA3;HOXA3;HOXA3	5'UTR;5'UTR;1stExon;5'UTR;5'UTR;5'UTR;5'UTR;5'UTR;5'UTR;3'UTR	Island
cg24766650	37	17	46689426	0.0450223	0.266242	5.91356	HOXB7;RP11-357H14.19;HOXB7	TSS1500;3'UTR;5'UTR	N_Shore
cg08806153	37	2	176971961	0.116899	0.363392	3.1086	HOXD11;HOXD11;HOXD11	5'UTR;TSS200;TSS200	Island
cg11273310	37	1	33352008	0.149504	0.385287	2.5771	HPCA;HPCA;HPCA;HPCA	TSS200;TSS200;5'UTR;5'UTR	Island
cg05570827	37	1	33352013	0.298068	0.581386	1.95051	HPCA;HPCA;HPCA;HPCA	TSS200;TSS200;5'UTR;5'UTR	Island
cg01121464	37	1	33352018	0.233385	0.659225	2.82462	HPCA;HPCA;HPCA;HPCA	TSS200;TSS200;5'UTR;5'UTR	Island
cg02606081	37	11	536182	0.0814923	0.286644	3.51743	HRAS;HRAS;HRAS;HRAS;HRAS;LRRC56	3'UTR;TSS1500;TSS1500;TSS1500;TSS1500;TSS1500	Island
cg16994200	37	3	11197294	0.0481049	0.248389	5.16349	HRH1;HRH1	5'UTR;5'UTR	S_Shore
cg27447053	37	20	60795465	0.126449	0.356099	2.81614	HRH3;HRH3	TSS200;TSS200	Island
cg24301192	37	12	117318416	0.663531	0.873534	1.31649	HRK;HRK;HRK	TSS1500;3'UTR;3'UTR	N_Shore
cg06546677	37	8	145537504	0.0820096	0.366553	4.46963	HSF1;HSF1;HSF1;HSF1;HSF1;HSF1	5'UTR;5'UTR;5'UTR;5'UTR;5'UTR;ExonBnd
cg24467995	37	5	132386611	0.502793	0.720406	1.43281	HSPA4;HSPA4	TSS1500;TSS1500	N_Shore
cg17887793	37	1	161494110	0.237309	0.475975	2.00572	HSPA6;HSPA6;HSPA6	TSS1500;5'UTR;1stExon	Island
cg11514288	37	13	47471197	0.174955	0.378029	2.16072	HTR2A;HTR2A	TSS1500;TSS200
cg27068143	37	13	47471264	0.209488	0.536387	2.56046	HTR2A;HTR2A	TSS1500;TSS200
cg10196309	37	12	13154429	0.0318174	0.342556	10.7663	HEBP1;HEBP1;HTR7P1;RP11-377D9.3	TSS1500;TSS1500;5'UTR;5'UTR	Island
cg09576787	37	2	203696340	0.187036	0.592766	3.16926	ICA1L;ICA1L;ICA1L;ICA1L;ICA1L;ICA1L;ICA1L;ICA1L;ICA1L;ICA1L;ICA1L;ICA1L;ICA1L;ICA1L;ICA1L;ICA1L;ICA1L	3'UTR;5'UTR;5'UTR;5'UTR;5'UTR;5'UTR;5'UTR;5'UTR;5'UTR;5'UTR;5'UTR;5'UTR;5'UTR;5'UTR;5'UTR;5'UTR;5'UTR
cg09800026	37	21	45662262	0.0177497	0.280319	15.7929	ICOSLG;ICOSLG	TSS1500;TSS1500	Island
cg23375783	37	17	73008576	0.104124	0.393624	3.78034	ICT1	TSS1500	Island
cg09569033	37	20	30192433	0.126088	0.542896	4.3057	ID1;ID1	TSS1500;TSS1500	S_Shore
cg01355957	37	10	91175165	0.0302884	0.239299	7.90068	LIPA;LIPA	TSS1500;TSS1500	Island
cg19930065	37	9	27034084	0.333682	0.670906	2.01061	IFT74	5'UTR
cg18836902	37	12	110562749	0.0431137	0.24642	5.71558	IFT81;IFT81;IFT81	5'UTR;5'UTR;5'UTR	S_Shore
cg15940260	37	17	47113061	0.407233	0.623246	1.53044	U6;IGF2BP1;IGF2BP1;IGF2BP1	TSS1500;5'UTR;5'UTR;5'UTR	N_Shore
cg10894318	37	6	160389536	0.390014	0.624199	1.60045	IGF2R	TSS1500	N_Shore
cg03625261	37	2	217497941	0.143651	0.539823	3.75789	IGFBP2;IGFBP2;IGFBP2	TSS200;TSS1500;5'UTR	Island
cg26187237	37	2	217498574	0.0726666	0.298554	4.10854	IGFBP2;IGFBP2;IGFBP2;IGFBP2	1stExon;1stExon;5'UTR;5'UTR	Island
cg13095627	37	19	46544662	0.231174	0.465996	2.01578	IGFL4	TSS1500
cg13508283	37	19	55881893	0.226026	0.481096	2.1285	IL11	TSS200	S_Shore
cg13114229	37	19	55881981	0.590778	0.792073	1.34073	IL11	TSS200	S_Shore
cg14587604	37	5	158758756	0.0181628	0.425315	23.4169	IL12B;AC008697.1;AC008697.1;AC008697.1	TSS1500;1stExon;5'UTR;5'UTR	Island
cg12419067	37	3	9975156	0.163214	0.372898	2.28473	IL17RC;IL17RC;CRELD1;CRELD1;CRELD1;CRELD1;CRELD1;CRELD1;CRELD1;CRELD1;IL17RC;IL17RC;IL17RC;IL17RC;IL17RC	3'UTR;5'UTR;TSS1500;TSS1500;TSS1500;TSS1500;TSS1500;TSS1500;TSS1500;TSS1500;5'UTR;5'UTR;5'UTR;5'UTR;3'UTR	Island
cg17569173	37	3	190232860	0.124163	0.357257	2.87732	IL1RAP;IL1RAP;IL1RAP;IL1RAP;IL1RAP;IL1RAP;IL1RAP;IL1RAP;IL1RAP;IL1RAP	TSS1500;5'UTR;5'UTR;5'UTR;5'UTR;5'UTR;5'UTR;5'UTR;5'UTR;5'UTR	S_Shore
cg04738052	37	1	207038406	0.24328	0.551621	2.26743	IL20;IL20;IL20	TSS1500;TSS1500;TSS1500
cg27661950	37	1	207038514	0.0652945	0.285796	4.37703	IL20;IL20;IL20	TSS1500;TSS1500;TSS200
cg06461077	37	2	113765330	0.505353	0.708884	1.40275	IL36A	TSS200
[truncated: 1,058 more rows]

## Sheet: Ezh2 24d hyper meC
Distribution of hypermethylated probes per gene 24 days after Ezh2+D3A/D3L treatment
Gene	# hyper meC probes
HER2	12
SHOX2	9
WSCD2	8
ARSJ	6
ATOH8	6
GFI1	6
MCF2L2	6
U6	6
DLG2	5
GARS	5
GPR56	5
[truncated: 1,567 more rows]

## Sheet: 26 hypermethylated genes
List of genes hypermethylated at 17 and 24 days after Ezh2+D3A/D3L treatment with >3 hypermethylated probes.
[truncated: 26 more rows]
